# Supplementary material for: Experimental Evolution Reveals Unifying Systems-Level Adaptations but Diversity in Driving Genotypes
Source: mSystems. 2022 Oct 13;7(6):e00165-22. doi: 10.1128/msystems.00165-22 (PMC9765567; doi:10.1128/msystems.00165-22)
Supplement: DATA SET S1 [file msystems.00165-22-s0004.csv]

BL21
Reference Seq	Position	Mutation Type	Sequence Change	Gene	Details	A0 F0 I1 R1	A10 F46 I0 R1	A10 F46 I1 R1	A10 F63 I0 R1	A10 F63 I1 R1	A10 F102 I0 R1	A10 F102 I1 R1	A10 F139 I0 R1	A10 F139 I1 R1	A10 F179 I0 R1	A10 F179 I1 R1	A10 F257 I0 R1	A10 F257 I1 R1	A11 F44 I0 R1	A11 F44 I1 R1	A11 F60 I0 R1	A11 F60 I1 R1	A11 F107 I0 R1	A11 F107 I1 R1	A11 F143 I0 R1	A11 F143 I1 R1	A11 F179 I0 R1	A11 F179 I1 R1	A11 F258 I0 R1	A11 F258 I1 R1	A12 F45 I0 R1	A12 F45 I1 R1	A12 F61 I0 R1	A12 F61 I1 R1	A12 F109 I0 R1	A12 F109 I1 R1	A12 F144 I0 R1	A12 F144 I1 R1	A12 F192 I0 R1	A12 F192 I1 R1	A12 F259 I0 R1	A12 F259 I1 R1
NC_012971_cfb	1,880,899	SNP	T→G	zwf	E380D (GAA→GAC)		0.24		0.65		1	1	1		1	1	1	1								1	1	1	1	1
NC_012971_cfb	1,881,390	MOB	IS150 (+) +3 bp :: Δ3 bp	zwf	coding (647‑649/1476 nt)		0.23	1
NC_012971_cfb	1,623,221	SNP	C→T	pntA, ydgH	intergenic (‑121/‑403)		0.21		0.53		0.87	1	1	1	1	1	1	1									0.34	1	1	1											0.94	1
NC_012971_cfb	4,139,353	SNP	T→G	lysC	I418L (ATT→CTT)			1
NC_012971_cfb	4,140,763	MOB	IS186 (–) +6 bp	lysC, pgi	intergenic (‑159/‑361)					1									0.36	1					0.81		0.31
NC_012971_cfb	1,881,483	SNP	T→C	zwf	N186D (AAC→GAC)					1
NC_012971_cfb	3,690,515	SNP	A→C	spoT	T442P (ACC→CCC)								0.51		0.87	1	1	1									0.24	1	1	1
NC_012971_cfb	978,118	SNP	A→C	ycbC	I125S (ATC→AGC)												0.46
NC_012971_cfb	3,703,787	DEL	Δ20,893 bp	selC,ECD_03516,ECD_03517,ECD_03518,ECD_03519,ECD_03520,ECD_03521,ssb_2,ECD_03523,ECD_03524,ECD_03525,ECD_03526,ECD_03527,ECD_03530,ECD_03531,ECD_03532,ECD_03533,ECD_03534,ykgN,insI,cbtA,ECD_03538,ECD_03539,ECD_03540														1
NC_012971_cfb	1,881,383	SNP	A→G	zwf	I219T (ATC→ACC)														0.31		1	1
NC_012971_cfb	1,880,842	AMP	81 bp x 2	zwf	duplication														0.26
NC_012971_cfb	2,891,228	SNP	G→C	argP	Q206H (CAG→CAC)																0.47	1
NC_012971_cfb	2,890,984	SNP	T→C	argP	V125A (GTA→GCA)																0.21
NC_012971_cfb	1,878,265	DEL	Δ3,228 bp	eda,edd,zwf																			1	1	1
NC_012971_cfb	1,623,291	DEL	Δ1 bp	pntA, ydgH	intergenic (‑191/‑333)																			1
NC_012971_cfb	1,623,220	SNP	A→G	pntA, ydgH	intergenic (‑120/‑404)																				0.77		0.26						0.26		0.71		0.64	1	0.77
NC_012971_cfb	3,690,506	SNP	A→C	spoT	S439R (AGC→CGC)																						0.45
NC_012971_cfb	1,623,107	SNP	C→A	pntA, ydgH	intergenic (‑7/‑517)																						0.3
NC_012971_cfb	3,021,063	SNP	C→T	yghB	P22S (CCT→TCT)																								0.23
NC_012971_cfb	1,881,375	SNP	G→A	zwf	R222C (CGC→TGC)																										1	1	1	1	1	1	1	1	1	1	1	1
NC_012971_cfb	3,690,432	SNP	A→G	spoT	H414R (CAT→CGT)																										1	1	1	1	1	1	1	1	1	1	1	1
NC_012971_cfb	3,448,216	SNP	G→A	ggt	A327V (GCA→GTA)																													1
NC_012971_cfb	2,260,791	INS	#NAME?	arnD	coding (600/891 nt)																																			1
NC_012971_cfb	1,026,050	SNP	A→G	sulA, sxy	intergenic (‑42/‑177)																																				0.54	1
C
Reference Seq	Position	Mutation Type	Sequence Change	Gene	Details	A0 F0 I1 R1	A1 F45 I0 R1	A1 F45 I1 R1	A1 F149 I1 R1	A1 F208 I0 R1	A1 F208 I1 R1	A2 F45 I0 R1	A2 F45 I1 R1	A2 F146 I0 R1	A2 F146 I1 R1	A2 F204 I0 R1	A2 F204 I1 R1	A3 F44 I0 R1	A3 F44 I1 R1	A3 F146 I0 R1	A3 F146 I1 R1	A3 F202 I0 R1	A3 F202 I1 R1
C_pacbio	4,208,996	SNP	G→T	spoT	P393Q (CCG→CAG)		0.62	1
C_pacbio	1,706,660	DEL	Δ1 bp	hdhA	coding (294/768 nt)		0.24
C_pacbio	4,208,931	SNP	T→C	spoT	T415A (ACC→GCC)		0.21
C_pacbio	4,208,996	SNP	G→A	spoT	P393L (CCG→CTG)				1	1	1		1	0.22						1	1	1	1
C_pacbio	1,647,902	SNP	C→T	pykF	D246N (GAC→AAC)				1	0.93	1
C_pacbio	1,692,133	SNP	C→T	dtpA, nth	intergenic (‑494/+117)				1
C_pacbio	17,826	SNP	T→G	dusB	N261T (AAC→ACC)					0.92	1
C_pacbio	4,209,549	SNP	G→A	spoT	R209C (CGT→TGT)							0.72		0.79	1	1	1
C_pacbio	3,803,654	SNP	A→C	rpoC	I774S (ATC→AGC)									0.28
C_pacbio	1,647,283	DEL	Δ1 bp	pykF	coding (1355/1413 nt)										1		1
C_pacbio	27,904	SNP	A→T	csrD, mreB	intergenic (+289/‑16)											1	1
C_pacbio	2,371,120	SNP	T→G	aspC	G216G (GGT→GGG)											1	1
C_pacbio	3,803,451	SNP	G→A	rpoC	R842C (CGT→TGT)											1	1
C_pacbio	1,647,281	DEL	Δ1 bp	pykF	coding (1357/1413 nt)											1
C_pacbio	3,899,621	SNP	T→C	unknown, frvA	intergenic (‑144/‑333)												1
C_pacbio	4,208,948	SNP	A→C	spoT	F409C (TTC→TGC)													0.46
C_pacbio	2,156,568	SNP	G→T	ycgG, ymgC	intergenic (‑46/+325)													0.27	1
C_pacbio	4,209,020	SNP	G→A	spoT	P385L (CCG→CTG)													0.21
C_pacbio	4,208,803	SNP	C→A	spoT	W457C (TGG→TGT)														1
C_pacbio	1,648,060	SNP	A→C	pykF	F193C (TTT→TGT)															1	1	1	1
C_pacbio	2,563,800	SNP	T→C	moaA, ybhK	intergenic (‑195/‑202)																1
C_pacbio	2,723,416	SNP	A→C	mrdA	T315P (ACA→CCA)																		1
Crooks
Reference Seq	Position	Mutation Type	Sequence Change	Gene	Details	A0 F0 I1 R1	A13 F55 I0 R1	A13 F55 I1 R1	A13 F121 I0 R1	A13 F121 I1 R1	A14 F55 I0 R1	A14 F55 I1 R1	A14 F125 I0 R1	A14 F125 I1 R1	A15 F56 I0 R1	A15 F56 I1 R1	A15 F118 I0 R1	A15 F118 I1 R1
NC_010468_cfb	1,980,807	SNP	A→G	zwf	K403R (AAG→AGG)		0.3	1			0.24
NC_010468_cfb	1,979,956	SNP	G→T	zwf	M119I (ATG→ATT)				0.52	1		1	0.3
NC_010468_cfb	2,159,796	SNP	T→C	pykF	T400A (ACC→GCC)				0.43	1
NC_010468_cfb	2,160,521	INS	+21 bp	pykF	coding (473/1413 nt)				0.36
NC_010468_cfb	1,981,327	SNP	A→G	edd	L6L (TTA→TTG)				0.27				0.22
NC_010468_cfb	2,160,225	SNP	T→A	pykF	I257F (ATC→TTC)								0.39
NC_010468_cfb	145,965	SNP	A→G	yiaQ	V95A (GTA→GCA)									1
NC_010468_cfb	166,715	DEL	(G)8→7	xylB	coding (1261/1455 nt)									1
NC_010468_cfb	696,582	SNP	A→G	glnE	T106A (ACG→GCG)									1
NC_010468_cfb	852,475	SNP	C→T	argP	A173T (GCC→ACC)									1
NC_010468_cfb	866,651	SNP	A→G	gcvP, ygfF	intergenic (+75/‑192)									1
NC_010468_cfb	950,644	DEL	Δ16 bp	mutH	coding (384‑399/690 nt)									1
NC_010468_cfb	990,432	SNP	T→C	sdaB	K233R (AAA→AGA)									1
NC_010468_cfb	995,601	SNP	A→G	syd	E59E (GAA→GAG)									1
NC_010468_cfb	1,244,316	SNP	T→C	hcaR	V97A (GTG→GCG)									1
NC_010468_cfb	1,254,981	SNP	C→T	hscA	G349G (GGC→GGT)									1
NC_010468_cfb	1,257,005	SNP	G→A	pepB	S205N (AGC→AAC)									1
NC_010468_cfb	1,543,440	SNP	T→C	glpA	D145G (GAT→GGT)									1
NC_010468_cfb	1,668,185	SNP	C→T	yohF	A168V (GCG→GTG)									1
NC_010468_cfb	1,704,202	SNP	A→G	yehB	Q39R (CAG→CGG)									1
NC_010468_cfb	1,951,171	SNP	C→T	flhA	G103G (GGC→GGT)									1
NC_010468_cfb	1,956,751	INS	(G)6→7	cutC	coding (104/747 nt)									1
NC_010468_cfb	1,980,254	SNP	A→G	zwf	I219V (ATC→GTC)									1
NC_010468_cfb	2,084,515	SNP	C→T	xthA, astC	intergenic (‑241/‑193)									1
NC_010468_cfb	2,160,086	INS	#NAME?	pykF	coding (908/1413 nt)									1
NC_010468_cfb	2,289,167	SNP	A→G	EcolC_2093	S29G (AGC→GGC)									1
NC_010468_cfb	2,290,092	SNP	A→G	EcolC_2093	D337G (GAC→GGC)									1
NC_010468_cfb	2,444,719	SNP	A→G	ydcN	F151L (TTT→CTT)									1
NC_010468_cfb	2,854,572	SNP	A→G	torS	D269G (GAC→GGC)									1
NC_010468_cfb	2,964,728	SNP	T→C	ycaD, ycaC	intergenic (‑241/‑73)									1
NC_010468_cfb	3,102,974	SNP	G→A	ybiO	S685S (TCG→TCA)									1
NC_010468_cfb	3,232,780	DEL	(A)8→7	kdpD	coding (894/2688 nt)									1
NC_010468_cfb	3,243,477	SNP	G→A	seqA, ybfF	intergenic (‑159/‑26)									1
NC_010468_cfb	3,323,477	INS	(C)5→6	ybdL	coding (174/1161 nt)									1
NC_010468_cfb	3,769,659	SNP	T→C	yafC	Y272H (TAT→CAT)									1
NC_010468_cfb	3,933,701	SNP	G→A	araD	G224D (GGC→GAC)									1
NC_010468_cfb	3,992,391	INS	(C)6→7	yaaH, mog	intergenic (+18/+17)									1
NC_010468_cfb	4,023,643	SNP	G→A	deoA	P335L (CCG→CTG)									1
NC_010468_cfb	4,125,130	SNP	G→A	treB	R248H (CGC→CAC)									1
NC_010468_cfb	4,161,445	SNP	T→C	EcolC_3801, EcolC_3802	intergenic (‑174/‑39)									1
NC_010468_cfb	4,344,885	SNP	T→C	nrfA	M401V (ATG→GTG)									1
NC_010468_cfb	4,371,324	SNP	T→C	dusA	T294A (ACG→GCG)									1
NC_010468_cfb	4,373,104	SNP	T→C	yjbM	K70R (AAG→AGG)									1
NC_010468_cfb	4,518,933	SNP	G→A	glpK	G286S (GGC→AGC)									1
NC_010468_cfb	4,519,765	SNP	A→G	glpX	S58S (TCA→TCG)									1
NC_010468_cfb	4,681,908	SNP	G→A	yifE, hdfR	intergenic (‑8/‑111)									1
NC_010468_cfb	1,980,834	SNP	T→A	zwf	F412Y (TTT→TAT)										1		0.34	1
NC_010468_cfb	1,980,218	DEL	Δ2 bp	zwf	coding (619‑620/1476 nt)											1
NC_010468_cfb	2,159,582	SNP	T→G	pykF	*471S (TAA→TCA)												0.29
W
Reference Seq	Position	Mutation Type	Sequence Change	Gene	Details	A0 F0 I1 R1	A16 F76 I0 R1	A16 F76 I1 R1	A16 F131 I0 R1	A16 F131 I1 R1	A17 F75 I0 R1	A17 F75 I1 R1	A17 F128 I0 R1	A17 F128 I1 R1	A18 F75 I0 R1	A18 F75 I1 R1	A18 F128 I0 R1	A18 F128 I1 R1
NC_017664	738,787	SNP	C→G	mrdA	A80P (GCC→CCC)		1	1	1	1
NC_017664	1,846,872	SNP	T→C	ydgJ	T100T (ACA→ACG)		1	1	1	1
NC_017664	1,898,964	DEL	Δ1 bp	pykF	coding (329/1413 nt)		1	1	1	1
NC_017664	98,274	SNP	C→A	mraY	L200M (CTG→ATG)								0.79	1
NC_017664	1,899,693	SNP	G→T	pykF	R353L (CGC→CTC)								0.67	1
NC_017664	737,644	SNP	T→G	mrdA	T461P (ACC→CCC)										0.56		0.85	1
NC_017664	1,899,834	SNP	C→T	pykF	T400I (ACC→ATC)										0.47		0.76	1
NC_017664	734,046	SNP	T→G	dacA	K242Q (AAA→CAA)											1
W3110
Reference Seq	Position	Mutation Type	Sequence Change	Gene	Details	A0 F0 I1 R1	A7 F38 I0 R1	A7 F38 I1 R1	A7 F121 I0 R1	A7 F121 I1 R1	A7 F169 I0 R1	A7 F169 I1 R1	A7 F212 I0 R1	A7 F212 I1 R1	A7 F238 I0 R1	A7 F238 I1 R1	A7 F254 I0 R1	A7 F254 I1 R1	A8 F38 I0 R1	A8 F38 I1 R1	A8 F116 I0 R1	A8 F116 I1 R1	A8 F163 I0 R1	A8 F163 I1 R1	A8 F206 I0 R1	A8 F206 I1 R1	A8 F227 I0 R1	A8 F227 I1 R1	A8 F242 I0 R1	A8 F242 I1 R1	A8 F287 I1 R1	A9 F37 I0 R1	A9 F37 I1 R1	A9 F118 I0 R1	A9 F118 I1 R1	A9 F164 I0 R1	A9 F164 I1 R1	A9 F204 I0 R1	A9 F204 I1 R1	A9 F230 I0 R1	A9 F230 I1 R1	A9 F245 I0 R1	A9 F245 I1 R1	A9 F289 I0 R1	A9 F289 I1 R1
NC_007779_cfb	3,449,062	SNP	G→T	rpoC	T757K (ACG→AAG)		0.66		1	1	1	1	1	1	1	1	0.95	1			1	1	0.71	1										0.34
NC_007779_cfb	3,449,466	SNP	G→T	rpoC	D622E (GAC→GAA)		0.29	1
NC_007779_cfb	2,831,934	SNP	T→C	norV	M268T (ATG→ACG)				0.31
NC_007779_cfb	1,682,744	SNP	G→A	folM	G19S (GGC→AGC)					1	0.61	1	0.25
NC_007779_cfb	1,683,343	DEL	Δ4 bp	folM	coding (654‑657/723 nt)						0.34										0.89		0.57											0.31
NC_007779_cfb	3,816,664	SNP	G→A	spoT	A451V (GCT→GTT)						0.32							1
NC_007779_cfb	1,153,843	SNP	G→A	fabF	G110S (GGC→AGC)								0.7	1	0.81	1	0.93
NC_007779_cfb	3,403,051	SNP	G→T	csrD	A46E (GCG→GAG)											1
NC_007779_cfb	556,778	SNP	A→C	folD	F63V (TTC→GTC)													1					0.41		1	1	1	1	1	1	1					0.79	1	0.82	1	0.86	1	1	1	1	1
NC_007779_cfb	1,683,351	DEL	(TTAC)3→2	folM	coding (662‑665/723 nt)													1						1
NC_007779_cfb	774,148	SNP	T→G	cydB	Y229D (TAT→GAT)													1
NC_007779_cfb	3,672,225	SNP	A→C	rhlB	D392A (GAT→GCT)													1
NC_007779_cfb	3,453,861	SNP	G→A	rpoB	H526Y (CAC→TAC)														1	1												0.74	1	0.8	1	0.92	1	1	1	1	1	1	1	1	1
NC_007779_cfb	3,504,590	INS	#NAME?	metL	coding (2257/2433 nt)																		0.28
NC_007779_cfb	26,458	SNP	G→T	ispH	S61I (AGC→ATC)																		0.26		1	1	0.95	1	1	1	1
NC_007779_cfb	3,453,467	SNP	G→A	rpoB	T657I (ACC→ATC)																		0.25		1	1	1	1	1	1	1
NC_007779_cfb	3,824,485	DEL	Δ82 bp	yicC, pyrE	intergenic (‑746/‑81)																		0.21		1	1	1	1	1	1	1
NC_007779_cfb	420,632	SNP	C→T	proY	S141S (AGC→AGT)																			1
NC_007779_cfb	4,219,408	SNP	T→G	aceB	F114C (TTT→TGT)																				0.49	1	0.39		0.46
NC_007779_cfb	2,554,051	SNP	G→A	yfeW	P168P (CCG→CCA)																									1
NC_007779_cfb	4,088,247	SNP	T→C	malP	L102P (CTG→CCG)																									1
NC_007779_cfb	1,599,020	SNP	A→C	ydeK	L261V (TTG→GTG)																														1
NC_007779_cfb	2,707,964	SNP	A→T	rseA	W33R (TGG→AGG)																														1
NC_007779_cfb	1,997,337	SNP	C→G	uvrY	D54H (GAC→CAC)																															0.43	1	0.64	1	0.51		0.71	1	0.87	1
NC_007779_cfb	1,545,987	SNP	C→A	narU, yddJ	intergenic (‑213/+111)																																		1
NC_007779_cfb	1,650,095	SNP	A→G	dicA, ydfA	intergenic (+40/‑127)																																				1
NC_007779_cfb	3,668,172	DEL	Δ1 bp	rfe	coding (594/1104 nt)																																				1
NC_007779_cfb	946,520	SNP	G→C	ycaD	L76L (CTG→CTC)																																						1
NC_007779_cfb	1,154,311	SNP	G→A	fabF	D266N (GAT→AAT)																																						1
NC_007779_cfb	1,170,666	SNP	C→A	bhsA	T6N (ACC→AAC)																																						1
NC_007779_cfb	962,744	SNP	G→A	rpsA	G110S (GGT→AGT)																																							0.34
NC_007779_cfb	3,383,013	SNP	A→T	degS	D320V (GAT→GTT)																																							0.2
NC_007779_cfb	1,154,356	INS	(GCGCAG)2→3	fabF	coding (841/1242 nt)																																								1
NC_007779_cfb	3,686,213	SNP	C→A	b4669, ilvL	intergenic (‑39/+48)																																								1
MG1655
Mutation	Reference Seq	Position	Mutation type	Sequence Change	Gene	Details	A4 F13 I1	A4 F66 I1	A4 F149 I1	A4 F237 I1	A4 F403 I1	A9 F45 I1	A9 F83 I1	A9 F165 I1	A1 F1 I1	A1 F57 I1	A1 F133 I1
3813882 Δ82 bp	NC_000913	3813882	DEL	3813882 Δ82 bp	pyrE/rph		1	1	1	1	1	1	1	1	1	1	1
4181281 G→A	NC_000914	4181281	SNP	4181281 G→A	rpoB	E672K (GAA→AAA)							1	1
153170 IS2 (–) +5 bp	NC_000915	4000174	DEL	4000174 Δ3 bp	corA	coding (726‑728/951 nt)		1
1594362 IS2 (–) +5 bp	NC_000916	4182566	SNP	4182566 C→A	rpoB	P1100Q (CCG→CAG)		1	1	1	1
2808167 IS5 (+) +4 bp	NC_000917	3999668	DEL	3999668 Δ5 bp	corA	coding (220‑224/951 nt)			1	1	1
1292259 IS2 (+) +5 bp	NC_000918	1292255	INS	1292255 IS1 (–) +8 bp	hns/tdk	intergenic (‑110/‑488)			1	1	1
2763434 Δ24 bp	NC_000919	1551658	SNP	1551658 G→A	adhP	P69S (CCA→TCA)			1
3403079 G→A	NC_000920	2130811	SNP	2130811 A→C	wcaA	I204S (ATC→AGC)				1
3966245 Δ1 bp	NC_000921	3004881	SNP	3004881 A→C	ygeW	S200R (AGC→CGC)							1	1
2807945 Δ10 bp	NC_000922	4058126	SNP	4058126 A→C	typA	E566A (GAA→GCA)								1
4593519 G→A	NC_000924	4182832	SNP	4182832 G→T	rpoB	G1189C (GGT→TGT)										1	1
746683 G→A	NC_000925	4628300	SNP	4628300 C→T	yjjK	P82P (CCG→CCA)										1	1
4000174 Δ3 bp	NC_000926	1292261	INS	1292261 IS1 (+) +9 bp	hns/tdk	intergenic (‑116/‑481)											1
4182566 C→A
3999668 Δ5 bp
1292255 IS1 (–) +8 bp
1551658 G→A
2130811 A→C
3004881 A→C
310981 G→T
4000065 C→T
2050458 IS1 (–) +9 bp
3999561 Δ99 bp
3571196 G→A
1292419 IS5 (+) +4 bp
1088445 G→A
354036 C→T
3796675 Δ1 bp
1877853 Δ1 :: IS186 (+) +6 bp :: Δ1
4181284 C→T
2984674 T→G
4181620 G→T
1292231 IS1 (+) +9 bp
1993422 IS5 (–) +4 bp
2874700 IS5 (+) +4 bp
2328426 A→C
636965 G→C
718151 T→G
139326 C→T
2775999 A→T
1292212 IS1 (+) +8 bp
4573024 C→T
3966923 IS5 (–) +4 bp
646653 C→T
4058126 A→C
