# Supplementary material for: Experimental Evolution Reveals Unifying Systems-Level Adaptations but Diversity in Driving Genotypes
Source: mSystems. 2022 Oct 13;7(6):e00165-22. doi: 10.1128/msystems.00165-22 (PMC9765567; doi:10.1128/msystems.00165-22)
Supplement: TABLE S1 [file msystems.00165-22-s0001.csv]

	convergent_U_RANK_SUM	convergent_alpha_U	convergent_corrected_pVal	divergent_U_RANK_SUM	divergent_alpha_U	divergent_corrected_pVal	growthcorrelated_r	growthcorrelated_pvalue	growthcorrelated_corrected_pVal
CO-FACTOR BALANCES (mmol/gDW/h)___Sustrate uptake___ATP	212	2.01E-05	0.001246192				-0.77266312	2.50E-05	0.000141079
ABSOLUTE FLUXES (mmol/gDW/h)___Gluc.Ext + PEP -> G6P + Pyr___best fit	212	2.01E-05	0.001246192				0.77266312	2.50E-05	0.000141079
13C-MFA___q(gluc)___mmol/g/h	212	2.01E-05	0.001246192				0.77266312	2.50E-05	0.000141079
CO-FACTOR BALANCES (mmol/gDW/h)___Glycolysis___ATP	201	0.000131084	0.006095427				0.617904571	0.002180225	0.008448374
ABSOLUTE FLUXES (mmol/gDW/h)___Pyr + NAD -> AcCoA + CO2 + NADH___best fit	193	0.000452924	0.014126647				0.551821541	0.007756195	0.027219855
ABSOLUTE FLUXES (mmol/gDW/h)___3PG <=> PEP (net)___best fit	191	0.000607598	0.014126647				0.684552414	0.000441052	0.002278767
ABSOLUTE FLUXES (mmol/gDW/h)___GAP + NAD + ADP + Pi <=> 3PG + ATP + NADH (net)___best fit	191	0.000607598	0.014126647				0.731431828	0.000109796	0.000583488
CO-FACTOR BALANCES (mmol/gDW/h)___Glycolysis___NADH/FADH2	191	0.000607598	0.014126647				0.731431828	0.000109796	0.000583488
CO-FACTOR BALANCES (mmol/gDW/h)___Oxidative phosphorylation___ATP	183	0.001845293	0.025245034
ABSOLUTE FLUXES (mmol/gDW/h)___CO2 -> CO2.Ext ___best fit	182	0.002104973	0.025245034				0.551821541	0.007756195	0.027219855
ABSOLUTE FLUXES (mmol/gDW/h)___NADH + 0.5 O2 + 2 ADP + 2 Pi -> NAD + 2 ATP___best fit	181	0.002397379	0.025245034
ABSOLUTE FLUXES (mmol/gDW/h)___MEETHF + NADP -> FTHF + NADPH___best fit	175	0.005060901	0.025245034				0.999717634	5.81E-34	4.70E-33
ABSOLUTE FLUXES (mmol/gDW/h)___Asp + Pyr + Glu + 2 NADPH + ATP + SucCoA -> LL-DAP + AKG + 2 NADP + ADP + P___best fit	175	0.005060901	0.025245034				0.999717634	5.81E-34	4.70E-33
ABSOLUTE FLUXES (mmol/gDW/h)___R5P + FTHF + Gln + Asp + 5 ATP + 2 NAD -> His + 2 NADH + AKG + Fum + 5 ADP ___best fit	175	0.005060901	0.025245034				0.999717634	5.81E-34	4.70E-33
ABSOLUTE FLUXES (mmol/gDW/h)___Asp + NH3 + 2 ATP -> Asn + 2 ADP + 2 Pi___best fit	175	0.005060901	0.025245034				0.999717634	5.81E-34	4.70E-33
ABSOLUTE FLUXES (mmol/gDW/h)___LL-DAP -> Lys + CO2___best fit	175	0.005060901	0.025245034				0.999717634	5.81E-34	4.70E-33
ABSOLUTE FLUXES (mmol/gDW/h)___Thr + Pyr + Glu + NADPH -> Ile + CO2 + AKG + NADP + NH3___best fit	175	0.005060901	0.025245034				0.999717634	5.81E-34	4.70E-33
ABSOLUTE FLUXES (mmol/gDW/h)___AKG + NADPH + NH3 -> Glu + NADP___best fit	175	0.005060901	0.025245034				0.994069512	9.48E-21	7.05E-20
ABSOLUTE FLUXES (mmol/gDW/h)___Glu + CO2 + Gln + NADPH + Asp + AcCoA + 5 ATP -> Arg + AKG + NADP + Fum + A___best fit	175	0.005060901	0.025245034				0.999717634	5.81E-34	4.70E-33
ABSOLUTE FLUXES (mmol/gDW/h)___NH3.Ext -> NH3 ___best fit	175	0.005060901	0.025245034				0.999717634	5.81E-34	4.70E-33
ABSOLUTE FLUXES (mmol/gDW/h)___Biomass production (Cmol of biomass)___best fit	175	0.005060901	0.025245034				1	0	0
13C-MFA___Growth Rate___1/h	175	0.005060901	0.025245034				1	0	0
ABSOLUTE FLUXES (mmol/gDW/h)___E4P + 2 PEP + Glu + NADPH + ATP -> Phe + CO2 + AKG + NADP + ADP + 4 Pi ___best fit	175	0.005060901	0.025245034				0.999717634	5.81E-34	4.70E-33
ABSOLUTE FLUXES (mmol/gDW/h)___Glu + ATP + NH3 -> Gln + ADP + Pi___best fit	175	0.005060901	0.025245034				0.999717634	5.81E-34	4.70E-33
ABSOLUTE FLUXES (mmol/gDW/h)___E4P + 2 PEP + R5P + Ser + Gln + NADPH + 3 ATP -> Trp + CO2 + Pyr + GAP + Gl___best fit	175	0.005060901	0.025245034				0.999717634	5.81E-34	4.70E-33
ABSOLUTE FLUXES (mmol/gDW/h)___Glu + 2 NADPH + ATP -> Pro + 2 NADP + ADP + Pi ___best fit	175	0.005060901	0.025245034				0.999717634	5.81E-34	4.70E-33
ABSOLUTE FLUXES (mmol/gDW/h)___2 Pyr + AcCoA + Glu + NADPH + NAD -> Leu + 2 CO2 + AKG + NADP + NADH ___best fit	175	0.005060901	0.025245034				0.999717634	5.81E-34	4.70E-33
ABSOLUTE FLUXES (mmol/gDW/h)___E4P + 2 PEP + Glu + NADPH + NAD + ATP -> Tyr + CO2 + AKG + NADP + NADH + AD___best fit	175	0.005060901	0.025245034				0.999717634	5.81E-34	4.70E-33
Measured___Growth Rate___1/h	175	0.005060901	0.025245034				1	0	0
ABSOLUTE FLUXES (mmol/gDW/h)___SO4.Ext -> SO4 ___best fit	175	0.005060901	0.025245034				0.999717634	5.81E-34	4.70E-33
ABSOLUTE FLUXES (mmol/gDW/h)___MEETHF + NADH -> METHF + NAD ___best fit	175	0.005060901	0.025245034				0.999717634	5.81E-34	4.70E-33
ABSOLUTE FLUXES (mmol/gDW/h)___Pyr + Glu -> Ala + AKG ___best fit	175	0.005060901	0.025245034				0.999717634	5.81E-34	4.70E-33
ABSOLUTE FLUXES (mmol/gDW/h)___2 Pyr + NADPH + Glu -> Val + CO2 + NADP + AKG___best fit	175	0.005060901	0.025245034				0.999717634	5.81E-34	4.70E-33
ABSOLUTE FLUXES (mmol/gDW/h)___Asp + METHF + Cys + 2 NADPH + ATP + SucCoA -> Met + Pyr + 2 NADP + ADP + Pi___best fit	175	0.005060901	0.025245034				0.999717634	5.81E-34	4.70E-33
ABSOLUTE FLUXES (mmol/gDW/h)___Ser + AcCoA + SO4 + 3 ATP + 4 NADPH -> Cys + Ac + 4 NADP + 3 ADP + 3 Pi___best fit	175	0.005060901	0.025245034				0.999717634	5.81E-34	4.70E-33
CO-FACTOR BALANCES (mmol/gDW/h)___Biomass formation___ATP	174	0.005700491	0.025245034				-0.998588009	5.65E-27	4.38E-26
CO-FACTOR BALANCES (mol/mol gluc)___Biomass formation___ATP	174	0.005700491	0.025245034
13C-MFA___q(o2) **using 13CMFA GUR___mmol/g/h	174	0.005700491	0.025245034				0.519062432	0.013308506	0.040580035
CO-FACTOR BALANCES (mmol/gDW/h)___Oxidative phosphorylation___NADH/FADH2	174	0.005700491	0.025245034				-0.519062432	0.013308506	0.040580035
CO-FACTOR BALANCES (mmol/gDW/h)___Biomass formation___NADPH	174	0.005700491	0.025245034				-0.990115826	1.54E-18	1.10E-17
ABSOLUTE FLUXES (mmol/gDW/h)___O2.Ext -> O2 ___best fit	174	0.005700491	0.025245034				0.519062432	0.013308506	0.040580035
RELATIVE FLUXES (NORMALIZED TO 100 UNITS OF GLUCOSE UPTAKE)___AKG + NADPH + NH3 -> Glu + NADP___best fit	174	0.005700491	0.025245034
CO-FACTOR BALANCES (mol/mol gluc)___Biomass formation___NADPH	171	0.00807014	0.028026889
CARBON BALANCE (Cmol/Cmol)___Biomass production___value	169	0.010095707	0.028026889
RELATIVE FLUXES (NORMALIZED TO 100 UNITS OF GLUCOSE UPTAKE)___Glu + ATP + NH3 -> Gln + ADP + Pi___best fit	169	0.010095707	0.028026889
RELATIVE FLUXES (NORMALIZED TO 100 UNITS OF GLUCOSE UPTAKE)___MEETHF + NADP -> FTHF + NADPH___best fit	169	0.010095707	0.028026889
RELATIVE FLUXES (NORMALIZED TO 100 UNITS OF GLUCOSE UPTAKE)___2 Pyr + AcCoA + Glu + NADPH + NAD -> Leu + 2 CO2 + AKG + NADP + NADH ___best fit	169	0.010095707	0.028026889
RELATIVE FLUXES (NORMALIZED TO 100 UNITS OF GLUCOSE UPTAKE)___Biomass production (Cmol of biomass)___best fit	169	0.010095707	0.028026889
RELATIVE FLUXES (NORMALIZED TO 100 UNITS OF GLUCOSE UPTAKE)___MEETHF + NADH -> METHF + NAD ___best fit	169	0.010095707	0.028026889
RELATIVE FLUXES (NORMALIZED TO 100 UNITS OF GLUCOSE UPTAKE)___Thr + Pyr + Glu + NADPH -> Ile + CO2 + AKG + NADP + NH3___best fit	169	0.010095707	0.028026889
RELATIVE FLUXES (NORMALIZED TO 100 UNITS OF GLUCOSE UPTAKE)___E4P + 2 PEP + R5P + Ser + Gln + NADPH + 3 ATP -> Trp + CO2 + Pyr + GAP + Gl___best fit	169	0.010095707	0.028026889
RELATIVE FLUXES (NORMALIZED TO 100 UNITS OF GLUCOSE UPTAKE)___Pyr + Glu -> Ala + AKG ___best fit	169	0.010095707	0.028026889
RELATIVE FLUXES (NORMALIZED TO 100 UNITS OF GLUCOSE UPTAKE)___Asp + METHF + Cys + 2 NADPH + ATP + SucCoA -> Met + Pyr + 2 NADP + ADP + Pi___best fit	169	0.010095707	0.028026889
13C-MFA___Biomass yield___g/g	169	0.010095707	0.028026889
RELATIVE FLUXES (NORMALIZED TO 100 UNITS OF GLUCOSE UPTAKE)___E4P + 2 PEP + Glu + NADPH + NAD + ATP -> Tyr + CO2 + AKG + NADP + NADH + AD___best fit	169	0.010095707	0.028026889
RELATIVE FLUXES (NORMALIZED TO 100 UNITS OF GLUCOSE UPTAKE)___2 Pyr + NADPH + Glu -> Val + CO2 + NADP + AKG___best fit	169	0.010095707	0.028026889
RELATIVE FLUXES (NORMALIZED TO 100 UNITS OF GLUCOSE UPTAKE)___SO4.Ext -> SO4 ___best fit	169	0.010095707	0.028026889
CARBON BALANCE (mol/100 mol substrate)___Biomass production___value	169	0.010095707	0.028026889
RELATIVE FLUXES (NORMALIZED TO 100 UNITS OF GLUCOSE UPTAKE)___R5P + FTHF + Gln + Asp + 5 ATP + 2 NAD -> His + 2 NADH + AKG + Fum + 5 ADP ___best fit	169	0.010095707	0.028026889
RELATIVE FLUXES (NORMALIZED TO 100 UNITS OF GLUCOSE UPTAKE)___Asp + NH3 + 2 ATP -> Asn + 2 ADP + 2 Pi___best fit	169	0.010095707	0.028026889
RELATIVE FLUXES (NORMALIZED TO 100 UNITS OF GLUCOSE UPTAKE)___Glu + 2 NADPH + ATP -> Pro + 2 NADP + ADP + Pi ___best fit	169	0.010095707	0.028026889
RELATIVE FLUXES (NORMALIZED TO 100 UNITS OF GLUCOSE UPTAKE)___E4P + 2 PEP + Glu + NADPH + ATP -> Phe + CO2 + AKG + NADP + ADP + 4 Pi ___best fit	169	0.010095707	0.028026889
RELATIVE FLUXES (NORMALIZED TO 100 UNITS OF GLUCOSE UPTAKE)___LL-DAP -> Lys + CO2___best fit	169	0.010095707	0.028026889
RELATIVE FLUXES (NORMALIZED TO 100 UNITS OF GLUCOSE UPTAKE)___Asp + Pyr + Glu + 2 NADPH + ATP + SucCoA -> LL-DAP + AKG + 2 NADP + ADP + P___best fit	169	0.010095707	0.028026889
RELATIVE FLUXES (NORMALIZED TO 100 UNITS OF GLUCOSE UPTAKE)___NH3.Ext -> NH3 ___best fit	169	0.010095707	0.028026889
RELATIVE FLUXES (NORMALIZED TO 100 UNITS OF GLUCOSE UPTAKE)___Ser + AcCoA + SO4 + 3 ATP + 4 NADPH -> Cys + Ac + 4 NADP + 3 ADP + 3 Pi___best fit	169	0.010095707	0.028026889
RELATIVE FLUXES (NORMALIZED TO 100 UNITS OF GLUCOSE UPTAKE)___Glu + CO2 + Gln + NADPH + Asp + AcCoA + 5 ATP -> Arg + AKG + NADP + Fum + A___best fit	169	0.010095707	0.028026889
CO-FACTOR BALANCES (mol/mol gluc)___Product formation___ATP	168	0.011265536	0.028703968
RELATIVE FLUXES (NORMALIZED TO 100 UNITS OF GLUCOSE UPTAKE)___Ac -> Ac.Ext ___best fit	168	0.011265536	0.028703968
RELATIVE FLUXES (NORMALIZED TO 100 UNITS OF GLUCOSE UPTAKE)___AcCoA + ADP + Pi <=> Ac + ATP (net)___best fit	168	0.011265536	0.028703968
13C-MFA___Acetate yield___mol/mol	168	0.011265536	0.028703968
CARBON BALANCE (mol/100 mol substrate)___Acetate production___value	168	0.011265536	0.028703968
CARBON BALANCE (Cmol/Cmol)___Acetate production___value	168	0.011265536	0.028703968
RELATIVE FLUXES (NORMALIZED TO 100 UNITS OF GLUCOSE UPTAKE)___Pyr + NAD -> AcCoA + CO2 + NADH___best fit	167	0.012551446	0.03154823
Measured___Acetate yield___mol/mol	166	0.013962529	0.034171452
RELATIVE FLUXES (NORMALIZED TO 100 UNITS OF GLUCOSE UPTAKE)___Mal + NAD <=> OAC + NADH (net) ___best fit	166	0.013962529	0.034171452
CO-FACTOR BALANCES (mmol/gDW/h)___Biomass formation___NADH/FADH2	165	0.015508306	0.037461622				0.960180778	1.53E-12	1.02E-11
RELATIVE FLUXES (NORMALIZED TO 100 UNITS OF GLUCOSE UPTAKE)___Gly + THF + NAD <=> CO2 + MEETHF + NH3 + NADH (net)___best fit	164	0.017198724	0.040493199
CO-FACTOR BALANCES (mol/mol gluc)___Biomass formation___NADH/FADH2	164	0.017198724	0.040493199
RELATIVE FLUXES (NORMALIZED TO 100 UNITS OF GLUCOSE UPTAKE)___Thr + NAD -> Gly + AcCoA + NADH___best fit	163	0.019044142	0.04427763
CO-FACTOR BALANCES (mmol/gDW/h)___Other___NADPH				14	2.40E-05	0.00223494
ABSOLUTE FLUXES (mmol/gDW/h)___Mal + NADP -> Pyr + CO2 + NADPH___best fit				14	2.40E-05	0.00223494
RELATIVE FLUXES (NORMALIZED TO 100 UNITS OF GLUCOSE UPTAKE)___Mal + NADP -> Pyr + CO2 + NADPH___best fit				38	0.001072529	0.049872576
CO-FACTOR BALANCES (mol/mol gluc)___Other___NADPH				38	0.001072529	0.049872576
ABSOLUTE FLUXES (mmol/gDW/h)___AcCoA + OAC -> Cit ___best fit							0.522451306	0.012615638	0.040457046
ABSOLUTE FLUXES (mmol/gDW/h)___Cit <=> ICit (net) ___best fit							0.522451306	0.012615638	0.040457046
ABSOLUTE FLUXES (mmol/gDW/h)___Asp + 2 NADPH + 2 ATP -> Thr + 2 NADP + 2 ADP + 2 Pi ___best fit							0.525275367	0.012060987	0.040059707
CO-FACTOR BALANCES (mmol/gDW/h)___TCA cycle___ATP							0.531488301	0.01091067	0.036897902
ABSOLUTE FLUXES (mmol/gDW/h)___SucCoA + ADP + Pi <=> Suc + ATP (net)___best fit							0.531488301	0.01091067	0.036897902
ABSOLUTE FLUXES (mmol/gDW/h)___AKG + NAD -> SucCoA + CO2 + NADH ___best fit							0.552386354	0.007680718	0.027219855
CO-FACTOR BALANCES (mmol/gDW/h)___TCA cycle___NADPH							0.600395392	0.003133225	0.011655595
ABSOLUTE FLUXES (mmol/gDW/h)___ICit + NADP <=> AKG + CO2 + NADPH (net)___best fit							0.600395392	0.003133225	0.011655595
ABSOLUTE FLUXES (mmol/gDW/h)___G6P <=> F6P (net)___best fit							0.639367436	0.001356712	0.005369116
ABSOLUTE FLUXES (mmol/gDW/h)___FBP <=> DHAP + GAP (net) ___best fit							0.643885934	0.001222241	0.004942105
ABSOLUTE FLUXES (mmol/gDW/h)___F6P + ATP -> FBP + ADP ___best fit							0.643885934	0.001222241	0.004942105
ABSOLUTE FLUXES (mmol/gDW/h)___DHAP <=> GAP (net) ___best fit							0.643885934	0.001222241	0.004942105
CO-FACTOR BALANCES (mmol/gDW/h)___Transhydrogenase___NADH/FADH2							-0.65066368	0.001041853	0.00450662
CO-FACTOR BALANCES (mmol/gDW/h)___Transhydrogenase___NADPH							0.65066368	0.001041853	0.00450662
ABSOLUTE FLUXES (mmol/gDW/h)___NADH + NADP <=> NADPH + NAD (net)___best fit							0.65066368	0.001041853	0.00450662
CO-FACTOR BALANCES (mmol/gDW/h)___TCA cycle___NADH/FADH2							0.657441427	0.000884659	0.004113665
Measured___q(gluc)___mmol/g/h							0.658571051	0.000860537	0.004104101
ABSOLUTE FLUXES (mmol/gDW/h)___Ser + THF <=> Gly + MEETHF (net) ___best fit							0.659135864	0.000848688	0.004104101
Measured___Biomass yield___g/g							0.66591361	0.000717011	0.003604434
ABSOLUTE FLUXES (mmol/gDW/h)___3PG + Glu + NAD -> Ser + NADH + AKG + Pi ___best fit							0.849477583	5.70E-07	3.54E-06
ABSOLUTE FLUXES (mmol/gDW/h)___OAC + Glu -> Asp + AKG ___best fit							0.857384954	3.44E-07	2.21E-06
ABSOLUTE FLUXES (mmol/gDW/h)___PEP + CO2 -> OAC + Pi___best fit							0.970347398	8.39E-14	5.78E-13
