# Supplementary material for: Experimental Evolution Reveals Unifying Systems-Level Adaptations but Diversity in Driving Genotypes
Source: mSystems. 2022 Oct 13;7(6):e00165-22. doi: 10.1128/msystems.00165-22 (PMC9765567; doi:10.1128/msystems.00165-22)
Supplement: TABLE S2 [file msystems.00165-22-s0002.csv]

Strain	iModulons distinguishing WT gene expression profiles
BL21	AllR/AraC/FucR, GntR/TyrR, CspA, deletion-1, ArcA-2, lipopolysaccharide, SrlR+GutM, YneJ, YgbI, translation, membrane, gadWX-KO, fur-KO, RpoS, hns, sgrT, e14-deletion
C	NarL, flu-yeeRS, nitrate-related, uncharacterized-4, RbsR, NagC/TyrR
Crooks	OxyR
MG1655	FliA
W	uncharacterized-1, ydcI-KO, ArcA-1, RcsAB, SoxS, Nac, CpxR
W3110	PuuR, PurR-2, GadWX, curli, fimbriae, GadEWX
