# Supplementary material for: Experimental Evolution Reveals Unifying Systems-Level Adaptations but Diversity in Driving Genotypes
Source: mSystems. 2022 Oct 13;7(6):e00165-22. doi: 10.1128/msystems.00165-22 (PMC9765567; doi:10.1128/msystems.00165-22)
Supplement: DATA SET S2 [file msystems.00165-22-s0005.csv]

name	strain	flask	State_ID	Sample_ID	sample_file	date	__no_feature	__ambiguous	__too_low_aQual	__not_aligned	R1_loc	R2_loc	ref_gtf_loc	ref_fasta_loc	bowtie_loc	BAM_score	reference
BL21_F102_0	BL21	F102	BL21_F102	BL21_F102_0	IND_KSR_BL21_23_1_from_sample_1_S11	160726	365959	510128	681939	471780	/Volumes/SeagateExpansion/RNAseq_All/strain_BL21/IND_KSR_BL21_23_1_from_sample_1_S11_R1_001.fastq.gz	/Volumes/SeagateExpansion/RNAseq_All/strain_BL21/IND_KSR_BL21_23_1_from_sample_1_S11_R2_001.fastq.gz	ref_seqs/BL21.gtf	ref_seqs/BL21.fna	ref_seqs/BL21	90.21	NC_012971
BL21_F102_1	BL21	F102	BL21_F102	BL21_F102_1	IND_KSR_BL21_23_1_from_sample_2_S21	160726	816999	844924	1167784	818299	/Volumes/SeagateExpansion/RNAseq_All/strain_BL21/IND_KSR_BL21_23_1_from_sample_2_S21_R1_001.fastq.gz	/Volumes/SeagateExpansion/RNAseq_All/strain_BL21/IND_KSR_BL21_23_1_from_sample_2_S21_R2_001.fastq.gz	ref_seqs/BL21.gtf	ref_seqs/BL21.fna	ref_seqs/BL21	90.24	NC_012972
BL21_F179_0	BL21	F179	BL21_F179	BL21_F179_0	IND_KSR_BL21_1_Flasks61_from_sample_1_S13	160726	519182	674247	949221	738593	/Volumes/SeagateExpansion/RNAseq_All/strain_BL21/IND_KSR_BL21_1_Flasks61_from_sample_1_S13_R1_001.fastq.gz	/Volumes/SeagateExpansion/RNAseq_All/strain_BL21/IND_KSR_BL21_1_Flasks61_from_sample_1_S13_R2_001.fastq.gz	ref_seqs/BL21.gtf	ref_seqs/BL21.fna	ref_seqs/BL21	88.01	NC_012973
BL21_F179_1	BL21	F179	BL21_F179	BL21_F179_1	IND_KSR_BL21_1_Flasks61_from_sample_2_S20	160726	524871	574261	559733	299744	/Volumes/SeagateExpansion/RNAseq_All/strain_BL21/IND_KSR_BL21_1_Flasks61_from_sample_2_S20_R1_001.fastq.gz	/Volumes/SeagateExpansion/RNAseq_All/strain_BL21/IND_KSR_BL21_1_Flasks61_from_sample_2_S20_R2_001.fastq.gz	ref_seqs/BL21.gtf	ref_seqs/BL21.fna	ref_seqs/BL21	93.9	NC_012974
BL21_F257_0	BL21	F257	BL21_F257	BL21_F257_0	IND_KSR_BL21_NUM1_F142_R1_S43_L008	170208	559899	706524	435808	39816	/Volumes/SeagateExpansion/RNAseq_All/strain_BL21/IND_KSR_BL21_NUM1_F142_R1_S43_L008_R1_001.fastq	/Volumes/SeagateExpansion/RNAseq_All/strain_BL21/IND_KSR_BL21_NUM1_F142_R1_S43_L008_R2_001.fastq	ref_seqs/BL21.gtf	ref_seqs/BL21.fna	ref_seqs/BL21	98.12	NC_012975
BL21_F257_1	BL21	F257	BL21_F257	BL21_F257_1	IND_KSR_BL21_NUM1_F142_R2_S44_L008	170208	682511	831655	449015	36404	/Volumes/SeagateExpansion/RNAseq_All/strain_BL21/IND_KSR_BL21_NUM1_F142_R2_S44_L008_R1_001.fastq	/Volumes/SeagateExpansion/RNAseq_All/strain_BL21/IND_KSR_BL21_NUM1_F142_R2_S44_L008_R2_001.fastq	ref_seqs/BL21.gtf	ref_seqs/BL21.fna	ref_seqs/BL21	98.45	NC_012976
BL21_F46_0	BL21	F046	BL21_F046	BL21_F46_0	IND_KSR_BL21_10_8_NUM1_R3_S41_L008	170208	727361	582312	350402	35375	/Volumes/SeagateExpansion/RNAseq_All/strain_BL21/IND_KSR_BL21_10_8_NUM1_R3_S41_L008_R1_001.fastq	/Volumes/SeagateExpansion/RNAseq_All/strain_BL21/IND_KSR_BL21_10_8_NUM1_R3_S41_L008_R2_001.fastq	ref_seqs/BL21.gtf	ref_seqs/BL21.fna	ref_seqs/BL21	98.19	NC_012977
BL21_F46_1	BL21	F046	BL21_F046	BL21_F46_1	IND_KSR_BL21_10_8_NUM1_R4_S42_L008	170208	824993	769174	437670	38033	/Volumes/SeagateExpansion/RNAseq_All/strain_BL21/IND_KSR_BL21_10_8_NUM1_R4_S42_L008_R1_001.fastq	/Volumes/SeagateExpansion/RNAseq_All/strain_BL21/IND_KSR_BL21_10_8_NUM1_R4_S42_L008_R2_001.fastq	ref_seqs/BL21.gtf	ref_seqs/BL21.fna	ref_seqs/BL21	98.31	NC_012978
BL21_WT_2	BL21	WT	BL21_WT	BL21_WT_2	PAL37_S37_L008	160726	2318360	1002112	207907	77026	/Volumes/SeagateExpansion/RNAseq_All/strain_BL21/PAL37_S37_L008_R1_001.fastq.gz	/Volumes/SeagateExpansion/RNAseq_All/strain_BL21/PAL37_S37_L008_R2_001.fastq.gz	ref_seqs/BL21.gtf	ref_seqs/BL21.fna	ref_seqs/BL21	99.16	NC_012979
BL21_WT_3	BL21	WT	BL21_WT	BL21_WT_3	PAL38_S38_L008	160726	1345908	669833	151573	58654	/Volumes/SeagateExpansion/RNAseq_All/strain_BL21/PAL38_S38_L008_R1_001.fastq.gz	/Volumes/SeagateExpansion/RNAseq_All/strain_BL21/PAL38_S38_L008_R2_001.fastq.gz	ref_seqs/BL21.gtf	ref_seqs/BL21.fna	ref_seqs/BL21	99.02	NC_012980
C_F146_0	C	F146	C_F146	C_F146_0	IND_KSR_C28_9__3_rep_3_S3	160927	424418	579515	943210	706141	/Volumes/SeagateExpansion/RNAseq_All/strain_C/IND_KSR_C28_9__3_rep_3_S3_R1_001.fastq.gz	/Volumes/SeagateExpansion/RNAseq_All/strain_C/IND_KSR_C28_9__3_rep_3_S3_R2_001.fastq.gz	ref_seqs/C.gtf	ref_seqs/C.fna	ref_seqs/C	86.81	NZ_CP029371
C_F146_1	C	F146	C_F146	C_F146_1	IND_KSR_C28_9__3_rep_4_S4	160927	407800	452021	764116	514102	/Volumes/SeagateExpansion/RNAseq_All/strain_C/IND_KSR_C28_9__3_rep_4_S4_R1_001.fastq.gz	/Volumes/SeagateExpansion/RNAseq_All/strain_C/IND_KSR_C28_9__3_rep_4_S4_R2_001.fastq.gz	ref_seqs/C.gtf	ref_seqs/C.fna	ref_seqs/C	87.92	NZ_CP029372
C_F202_0	C	F202	C_F202	C_F202_0	IND_KSR_C38_8__3_rep_3_S5	160927	322632	382868	673182	453565	/Volumes/SeagateExpansion/RNAseq_All/strain_C/IND_KSR_C38_8__3_rep_3_S5_R1_001.fastq.gz	/Volumes/SeagateExpansion/RNAseq_All/strain_C/IND_KSR_C38_8__3_rep_3_S5_R2_001.fastq.gz	ref_seqs/C.gtf	ref_seqs/C.fna	ref_seqs/C	87.62	NZ_CP029373
C_F202_1	C	F202	C_F202	C_F202_1	IND_KSR_C38_8__3_rep_4_S6	160927	320369	421258	584218	397122	/Volumes/SeagateExpansion/RNAseq_All/strain_C/IND_KSR_C38_8__3_rep_4_S6_R1_001.fastq.gz	/Volumes/SeagateExpansion/RNAseq_All/strain_C/IND_KSR_C38_8__3_rep_4_S6_R2_001.fastq.gz	ref_seqs/C.gtf	ref_seqs/C.fna	ref_seqs/C	89.16	NZ_CP029374
C_F45_0	C	F045	C_F045	C_F45_0	IND_KSR_C_10_5_2_from_sample_1_S24	160726	287562	356303	310218	155357	/Volumes/SeagateExpansion/RNAseq_All/strain_C/IND_KSR_C_10_5_2_from_sample_1_S24_R1_001.fastq.gz	/Volumes/SeagateExpansion/RNAseq_All/strain_C/IND_KSR_C_10_5_2_from_sample_1_S24_R2_001.fastq.gz	ref_seqs/C.gtf	ref_seqs/C.fna	ref_seqs/C	95.19	NZ_CP029375
C_F45_1	C	F045	C_F045	C_F45_1	IND_KSR_C_10_5_2_from_sample_2_S28	160726	473115	378129	372818	234180	/Volumes/SeagateExpansion/RNAseq_All/strain_C/IND_KSR_C_10_5_2_from_sample_2_S28_R1_001.fastq.gz	/Volumes/SeagateExpansion/RNAseq_All/strain_C/IND_KSR_C_10_5_2_from_sample_2_S28_R2_001.fastq.gz	ref_seqs/C.gtf	ref_seqs/C.fna	ref_seqs/C	93.39	NZ_CP029376
C_WT_0	C	WT	C_WT	C_WT_0	IND_KSR_C_WT_rep_4_S2	160927	392512	501182	773382	528649	/Volumes/SeagateExpansion/RNAseq_All/strain_C/IND_KSR_C_WT_rep_4_S2_R1_001.fastq.gz	/Volumes/SeagateExpansion/RNAseq_All/strain_C/IND_KSR_C_WT_rep_4_S2_R2_001.fastq.gz	ref_seqs/C.gtf	ref_seqs/C.fna	ref_seqs/C	88.33	NZ_CP029377
C_WT_1	C	WT	C_WT	C_WT_1	IND_KSR_C_WT_Rep_3_S1	160927	580229	497923	1037582	752958	/Volumes/SeagateExpansion/RNAseq_All/strain_C/IND_KSR_C_WT_Rep_3_S1_R1_001.fastq.gz	/Volumes/SeagateExpansion/RNAseq_All/strain_C/IND_KSR_C_WT_Rep_3_S1_R2_001.fastq.gz	ref_seqs/C.gtf	ref_seqs/C.fna	ref_seqs/C	85.89	NZ_CP029378
Crooks_F121_0	Crooks	F121	Crooks_F121	Crooks_F121_0	IND_KSR_Crooks_23_1_from_sample_1_S3	160726	610976	374596	957393	841473	/Volumes/SeagateExpansion/RNAseq_All/strain_Crooks/IND_KSR_Crooks_23_1_from_sample_1_S3_R1_001.fastq.gz	/Volumes/SeagateExpansion/RNAseq_All/strain_Crooks/IND_KSR_Crooks_23_1_from_sample_1_S3_R2_001.fastq.gz	ref_seqs/Crooks.gtf	ref_seqs/Crooks.fna	ref_seqs/Crooks	83.65	NC_010468
Crooks_F121_1	Crooks	F121	Crooks_F121	Crooks_F121_1	IND_KSR_Crooks_23_1_from_sample_2_S4	160726	431159	300113	704691	588346	/Volumes/SeagateExpansion/RNAseq_All/strain_Crooks/IND_KSR_Crooks_23_1_from_sample_2_S4_R1_001.fastq.gz	/Volumes/SeagateExpansion/RNAseq_All/strain_Crooks/IND_KSR_Crooks_23_1_from_sample_2_S4_R2_001.fastq.gz	ref_seqs/Crooks.gtf	ref_seqs/Crooks.fna	ref_seqs/Crooks	84.9	NC_010469
Crooks_F55_0	Crooks	F055	Crooks_F055	Crooks_F55_0	IND_KSR_Crooks_10_8__2_rep_3_S7	160927	407223	544643	908323	714697	/Volumes/SeagateExpansion/RNAseq_All/strain_Crooks/IND_KSR_Crooks_10_8__2_rep_3_S7_R1_001.fastq.gz	/Volumes/SeagateExpansion/RNAseq_All/strain_Crooks/IND_KSR_Crooks_10_8__2_rep_3_S7_R2_001.fastq.gz	ref_seqs/Crooks.gtf	ref_seqs/Crooks.fna	ref_seqs/Crooks	86.12	NC_010470
Crooks_F55_1	Crooks	F055	Crooks_F055	Crooks_F55_1	IND_KSR_Crooks_10_8__2_rep_4_S8	160927	331009	499838	696689	506044	/Volumes/SeagateExpansion/RNAseq_All/strain_Crooks/IND_KSR_Crooks_10_8__2_rep_4_S8_R1_001.fastq.gz	/Volumes/SeagateExpansion/RNAseq_All/strain_Crooks/IND_KSR_Crooks_10_8__2_rep_4_S8_R2_001.fastq.gz	ref_seqs/Crooks.gtf	ref_seqs/Crooks.fna	ref_seqs/Crooks	88.24	NC_010471
Crooks_WT_0	Crooks	WT	Crooks_WT	Crooks_WT_0	IND_KSR_Crooks_WT_from_sample_2_S2	160726	541394	265898	799092	876328	/Volumes/SeagateExpansion/RNAseq_All/strain_Crooks/IND_KSR_Crooks_WT_from_sample_2_S2_R1_001.fastq.gz	/Volumes/SeagateExpansion/RNAseq_All/strain_Crooks/IND_KSR_Crooks_WT_from_sample_2_S2_R2_001.fastq.gz	ref_seqs/Crooks.gtf	ref_seqs/Crooks.fna	ref_seqs/Crooks	79.2	NC_010472
Crooks_WT_1	Crooks	WT	Crooks_WT	Crooks_WT_1	IND_KSR_Crooks_WT_from_sample_1_S7	160726	502581	255758	758659	597853	/Volumes/SeagateExpansion/RNAseq_All/strain_Crooks/IND_KSR_Crooks_WT_from_sample_1_S7_R1_001.fastq.gz	/Volumes/SeagateExpansion/RNAseq_All/strain_Crooks/IND_KSR_Crooks_WT_from_sample_1_S7_R2_001.fastq.gz	ref_seqs/Crooks.gtf	ref_seqs/Crooks.fna	ref_seqs/Crooks	84.03	NC_010473
MG1655_F133_0	MG1655	F133	MG1655_F133	MG1655_F133_0	IND_KSR_bop27_13C_1_133_1_1_from_sample_1_S10	160726	194728	193462	3679159	382080	/Volumes/SeagateExpansion/RNAseq_All/strain_MG1655/IND_KSR_bop27_13C_1_133_1_1_from_sample_1_S10_R1_001.fastq.gz	/Volumes/SeagateExpansion/RNAseq_All/strain_MG1655/IND_KSR_bop27_13C_1_133_1_1_from_sample_1_S10_R2_001.fastq.gz	ref_seqs/NC_000913.3.gff	ref_seqs/NC_000913.3.fasta	ref_seqs/NC_000913.3	92.15	NC_000913.3
MG1655_F133_1	MG1655	F133	MG1655_F133	MG1655_F133_1	IND_KSR_bop27_13C_1_133_1_1_from_sample_2_S15	160726	645620	666858	952182	658064	/Volumes/SeagateExpansion/RNAseq_All/strain_MG1655/IND_KSR_bop27_13C_1_133_1_1_from_sample_2_S15_R1_001.fastq.gz	/Volumes/SeagateExpansion/RNAseq_All/strain_MG1655/IND_KSR_bop27_13C_1_133_1_1_from_sample_2_S15_R2_001.fastq.gz	ref_seqs/NC_000913.3.gff	ref_seqs/NC_000913.3.fasta	ref_seqs/NC_000913.3	89.51	NC_000913.4
MG1655_F1_0	MG1655	F001	MG1655_F001	MG1655_F1_0	IND_KSR_bop_122_R3_S9	160928	1036801	1386797	2587711	1984010	/Volumes/SeagateExpansion/RNAseq_All/strain_MG1655/IND_KSR_bop_122_R3_S9_R1_001.fastq.gz	/Volumes/SeagateExpansion/RNAseq_All/strain_MG1655/IND_KSR_bop_122_R3_S9_R2_001.fastq.gz	ref_seqs/NC_000913.3.gff	ref_seqs/NC_000913.3.fasta	ref_seqs/NC_000913.3	85.13	NC_000913.5
MG1655_F1_1	MG1655	F001	MG1655_F001	MG1655_F1_1	IND_KSR_bop122_R4_S10	160928	478994	631765	1108101	835571	/Volumes/SeagateExpansion/RNAseq_All/strain_MG1655/IND_KSR_bop122_R4_S10_R1_001.fastq.gz	/Volumes/SeagateExpansion/RNAseq_All/strain_MG1655/IND_KSR_bop122_R4_S10_R2_001.fastq.gz	ref_seqs/NC_000913.3.gff	ref_seqs/NC_000913.3.fasta	ref_seqs/NC_000913.3	86.22	NC_000913.6
MG1655_F57_0	MG1655	F057	MG1655_F057	MG1655_F57_0	IND_KSR_bop27_13C_3_57_1_1_from_sample_1_S34	160726	416421	400335	828474	539284	/Volumes/SeagateExpansion/RNAseq_All/strain_MG1655/IND_KSR_bop27_13C-3_57_1_1_from_sample_1_S34_R1_001.fastq.gz	/Volumes/SeagateExpansion/RNAseq_All/strain_MG1655/IND_KSR_bop27_13C-3_57_1_1_from_sample_1_S34_R2_001.fastq.gz	ref_seqs/NC_000913.3.gff	ref_seqs/NC_000913.3.fasta	ref_seqs/NC_000913.3	87.25	NC_000913.7
MG1655_F57_1	MG1655	F057	MG1655_F057	MG1655_F57_1	IND_KSR_bop27_13C_3_57_1_1_from_sample_2_S17	160726	562155	650056	865668	557175	/Volumes/SeagateExpansion/RNAseq_All/strain_MG1655/IND_KSR_bop27_13C_3_57_1_1_from_sample_2_S17_R1_001.fastq.gz	/Volumes/SeagateExpansion/RNAseq_All/strain_MG1655/IND_KSR_bop27_13C_3_57_1_1_from_sample_2_S17_R2_001.fastq.gz	ref_seqs/NC_000913.3.gff	ref_seqs/NC_000913.3.fasta	ref_seqs/NC_000913.3	90.6	NC_000913.8
MG1655_WT_0	MG1655	WT	MG1655_WT	MG1655_WT_0	PAL74_S74	160726	673635	431995	98534	23246	/Volumes/SeagateExpansion/RNAseq_All/strain_MG1655/PAL74_S74_R1_001.fastq	/Volumes/SeagateExpansion/RNAseq_All/strain_MG1655/PAL74_S74_R2_001.fastq	ref_seqs/NC_000913.3.gff	ref_seqs/NC_000913.3.fasta	ref_seqs/NC_000913.3	99.3	NC_000913.9
MG1655_WT_1	MG1655	WT	MG1655_WT	MG1655_WT_1	PAL75_S75	160726	817762	421666	157642	33824	/Volumes/SeagateExpansion/RNAseq_All/strain_MG1655/PAL75_S75_R1_001.fastq	/Volumes/SeagateExpansion/RNAseq_All/strain_MG1655/PAL75_S75_R2_001.fastq	ref_seqs/NC_000913.3.gff	ref_seqs/NC_000913.3.fasta	ref_seqs/NC_000913.3	99.05	NC_000913.10
W3110_F037_0	W3110	F037	W3110_F037	W3110_F037_0	IND_KSR_1059_R1_S11	160928	501733	559566	1061868	848270	/Volumes/SeagateExpansion/RNAseq_All/strain_W3110/IND_KSR_1059_R1_S11_R1_001.fastq.gz	/Volumes/SeagateExpansion/RNAseq_All/strain_W3110/IND_KSR_1059_R1_S11_R2_001.fastq.gz	ref_seqs/W3110.gtf	ref_seqs/W3110.fna	ref_seqs/W3110	84.89	AP009048
W3110_F037_1	W3110	F037	W3110_F037	W3110_F037_1	IND_KSR_1059_R2_S12	160928	417004	504891	1033198	613355	/Volumes/SeagateExpansion/RNAseq_All/strain_W3110/IND_KSR_1059_R2_S12_R1_001.fastq.gz	/Volumes/SeagateExpansion/RNAseq_All/strain_W3110/IND_KSR_1059_R2_S12_R2_001.fastq.gz	ref_seqs/W3110.gtf	ref_seqs/W3110.fna	ref_seqs/W3110	86.33	AP009049
W3110_F164_0	W3110	F164	W3110_F164	W3110_F164_0	IND_KSR_W3110_3889_r1_S17	160928	354924	464400	966690	726362	/Volumes/SeagateExpansion/RNAseq_All/strain_W3110/IND_KSR_W3110_3889_r1_S17_R1_001.fastq.gz	/Volumes/SeagateExpansion/RNAseq_All/strain_W3110/IND_KSR_W3110_3889_r1_S17_R2_001.fastq.gz	ref_seqs/W3110.gtf	ref_seqs/W3110.fna	ref_seqs/W3110	84.74	AP009050
W3110_F164_1	W3110	F164	W3110_F164	W3110_F164_1	IND_KSR_W3110_3889_r2_S18	160928	411200	529377	1086118	769077	/Volumes/SeagateExpansion/RNAseq_All/strain_W3110/IND_KSR_W3110_3889_r2_S18_R1_001.fastq.gz	/Volumes/SeagateExpansion/RNAseq_All/strain_W3110/IND_KSR_W3110_3889_r2_S18_R2_001.fastq.gz	ref_seqs/W3110.gtf	ref_seqs/W3110.fna	ref_seqs/W3110	85.6	AP009051
W3110_F289_0	W3110	F289	W3110_F289	W3110_F289_0	IND_KSR_W3110_3_F125_r1_S23	161005	358737	423718	838575	495284	/Volumes/SeagateExpansion/RNAseq_All/strain_W3110/IND_KSR_W3110_3_F125_r1_S23_R1_001.fastq.gz	/Volumes/SeagateExpansion/RNAseq_All/strain_W3110/IND_KSR_W3110_3_F125_r1_S23_R2_001.fastq.gz	ref_seqs/W3110.gtf	ref_seqs/W3110.fna	ref_seqs/W3110	87.84	AP009052
W3110_F289_1	W3110	F289	W3110_F289	W3110_F289_1	IND_KSR_W3110_3F125_r2_S24	161005	393219	474713	885462	567927	/Volumes/SeagateExpansion/RNAseq_All/strain_W3110/IND_KSR_W3110_3F125_r2_S24_R1_001.fastq.gz	/Volumes/SeagateExpansion/RNAseq_All/strain_W3110/IND_KSR_W3110_3F125_r2_S24_R2_001.fastq.gz	ref_seqs/W3110.gtf	ref_seqs/W3110.fna	ref_seqs/W3110	87.65	AP009053
W3110_WT_0	W3110	WT	W3110_WT	W3110_WT_0	IND_KSR_W3110__WT_R2_S14	160928	524576	389209	922601	690004	/Volumes/SeagateExpansion/RNAseq_All/strain_W3110/IND_KSR_W3110__WT_R2_S14_R1_001.fastq.gz	/Volumes/SeagateExpansion/RNAseq_All/strain_W3110/IND_KSR_W3110__WT_R2_S14_R2_001.fastq.gz	ref_seqs/W3110.gtf	ref_seqs/W3110.fna	ref_seqs/W3110	84.92	AP009054
W3110_WT_1	W3110	WT	W3110_WT	W3110_WT_1	IND_KSR_W3110_WT_R1_S13	160928	452488	442029	954951	693488	/Volumes/SeagateExpansion/RNAseq_All/strain_W3110/IND_KSR_W3110_WT_R1_S13_R1_001.fastq.gz	/Volumes/SeagateExpansion/RNAseq_All/strain_W3110/IND_KSR_W3110_WT_R1_S13_R2_001.fastq.gz	ref_seqs/W3110.gtf	ref_seqs/W3110.fna	ref_seqs/W3110	85.05	AP009055
W_F128_0	W	F128	W_F128	W_F128_0	IND_KSR_W23_3_R3_S15	160323	353739	479209	853196	669015	/Volumes/SeagateExpansion/RNAseq_All/strain_W/IND_KSR_W23_3_R3_S15_R1_001.fastq.gz	/Volumes/SeagateExpansion/RNAseq_All/strain_W/IND_KSR_W23_3_R3_S15_R2_001.fastq.gz	ref_seqs/W.gtf	ref_seqs/W.fna	ref_seqs/W	85.82	NC_017664
W_F128_1	W	F128	W_F128	W_F128_1	IND_KSR_W23_3_R4_S16	160323	299175	384776	781638	637632	/Volumes/SeagateExpansion/RNAseq_All/strain_W/IND_KSR_W23_3_R4_S16_R1_001.fastq.gz	/Volumes/SeagateExpansion/RNAseq_All/strain_W/IND_KSR_W23_3_R4_S16_R2_001.fastq.gz	ref_seqs/W.gtf	ref_seqs/W.fna	ref_seqs/W	83.97	NC_017665
W_WT_0	W	WT	W_WT	W_WT_0	IND_KSR_W_WT_from_sample_2_S5	161005	472269	353239	790808	825917	/Volumes/SeagateExpansion/RNAseq_All/strain_W/IND_KSR_W_WT_from_sample_2_S5_R1_001.fastq.gz	/Volumes/SeagateExpansion/RNAseq_All/strain_W/IND_KSR_W_WT_from_sample_2_S5_R2_001.fastq.gz	ref_seqs/W.gtf	ref_seqs/W.fna	ref_seqs/W	82.07	NC_017666
W_WT_1	W	WT	W_WT	W_WT_1	IND_KSR_W_WT_S1_S25	161005	456240	399863	842796	571021	/Volumes/SeagateExpansion/RNAseq_All/strain_W/IND_KSR_W_WT_S1_S25_R1_001.fastq.gz	/Volumes/SeagateExpansion/RNAseq_All/strain_W/IND_KSR_W_WT_S1_S25_R2_001.fastq.gz	ref_seqs/W.gtf	ref_seqs/W.fna	ref_seqs/W	87.23	NC_017667
