# Supplementary material for: Experimental Evolution Reveals Unifying Systems-Level Adaptations but Diversity in Driving Genotypes
Source: mSystems. 2022 Oct 13;7(6):e00165-22. doi: 10.1128/msystems.00165-22 (PMC9765567; doi:10.1128/msystems.00165-22)
Supplement: DATA SET S3 [file msystems.00165-22-s0006.csv]

	BL21_F257_1	BL21_WT_2	BL21_F102_1	BL21_F179_0	BL21_F46_0	BL21_F102_0	BL21_WT_3	BL21_F46_1	BL21_F257_0	BL21_F179_1	C_F202_0	C_F146_0	C_F146_1	C_WT_1	C_F45_0	C_F45_1	C_WT_0	C_F202_1	Crooks_F55_0	Crooks_WT_0	Crooks_F121_0	Crooks_F121_1	Crooks_F55_1	Crooks_WT_1	MG1655_WT_1	MG1655_F380_1	MG1655_F380_0	MG1655_F133_1	MG1655_F57_0	MG1655_F1_1	MG1655_WT_0	MG1655_F57_1	MG1655_F133_0	MG1655_F1_0	W_WT_1	W_F128_1	W_F128_0	W_WT_0	W3110_F289_1	W3110_WT_0	W3110_F037_0	W3110_F164_0	W3110_F164_1	W3110_F289_0	W3110_WT_1	W3110_F037_1
b3241	4.30087148	4.561745997	4.623244661	3.95154048	4.484673661	4.704422135	4.568976181	4.492816544	4.074702194	4.188256489	2.949512831	2.825497117	3.022427803	3.446552474	2.81148421	2.60105311	3.351061319	3.067053987	3.035337893	3.711010974	3.658800394	3.241445672	2.74079315	3.543401766	3.343571527	3.812626652	3.430104685	3.771017127	3.202843756	3.223644616	3.986068959	3.451372393	3.422338722	2.805377687	3.762470616	3.052226551	2.828429418	3.968092693	3.740086653	3.682506079	3.426719381	3.939812404	3.557657078	3.002481484	3.351868164	3.288779563
b3240	3.838483641	4.258350822	4.317387429	3.582213542	4.28242419	4.131692848	4.54016856	4.516482737	3.809923733	3.863577374	2.501376808	2.898368762	2.789700614	3.425222889	2.79685393	2.889438844	3.252993548	2.907250302	2.715453713	3.052809501	3.465032214	2.462242908	3.150127728	3.63652232	3.444606168	3.204297778	3.312296249	3.2710051	2.917856329	2.615689665	3.210474704	3.258781383	2.984884219	2.553669645	3.095768364	2.229271478	3.303477592	3.144297049	3.277476837	3.561937649	3.131196191	3.461146187	3.549780532	3.11924918	1.991659777	2.964540599
b3243	5.134562137	5.679674678	5.949560781	5.287984943	6.024515098	5.867394969	5.917028348	5.855092151	5.376729391	5.519460421	5.166996707	5.234155569	5.22674519	5.791862403	5.186324653	5.307095492	5.710346699	5.566230985	5.041201439	4.891508622	5.066209701	5.148489812	5.006548987	5.165710333	5.783031445	5.692282247	5.591981777	5.68580048	5.579081688	5.704310745	5.870906574	5.735275614	5.322232369	5.816989801	5.953184656	5.623566234	5.570841071	5.69291028	5.717229114	6.340985503	5.710681534	5.939428229	5.773473324	5.829124038	5.912079569	5.683881466
b3242	2.289723296	2.957363556	2.053038324	0.0	2.588903689	0.0	1.90163267	3.940161624	3.414889683	1.420430352	2.653068928	1.151114263	0.0	2.858141125	0.0	0.0	2.400072638	0.0	0.0	1.813330877	2.262838043	2.544739741	0.0	1.834228869	0.0	1.660966306	2.926069348	0.0	0.0	1.267578061	1.736581485	0.0	0.0	1.201421949	0.0	1.688955894	3.077802237	2.412166162	1.497656496	0.0	1.374689911	1.497014843	0.0	1.587295766	1.543289367	0.0
b2836	5.783791198	6.231443999	5.865783043	5.722817273	6.154549878	5.74938857	6.055563781	6.04766688	5.786623744	5.801916756	6.215956475	6.088027322	5.866858056	6.398781843	6.210826524	6.214268418	6.096888255	6.185348912	5.912657213	5.976893112	5.941631766	5.990044917	5.963089792	5.989143072	6.129204171	5.871267768	6.080727331	6.214286765	6.290880775	5.907346337	6.179277351	6.305635189	6.229772093	6.002808956	6.875089302	6.627766665	6.736362706	6.527408323	5.651449189	6.537015558	5.956227827	5.764503103	5.571133169	5.682753996	6.034597574	6.072839567
b0885	6.255671344	6.840097696	6.521035806	6.171403907	6.812588959	6.201275668	6.830750959	6.644759066	6.315807461	6.399981065	6.502249802	6.254304801	6.28870858	6.928515959	6.830692174	6.399590279	6.789043683	6.144532977	6.015162834	6.006789473	6.157057212	5.91792256	5.649243937	6.067762067	6.399174587	6.200018346	6.119277688	6.390764372	6.178647822	6.088079393	6.326256745	6.246142206	5.993060002	6.206222558	6.297154162	6.016076612	6.127664928	5.975359574	6.110186642	6.361822971	6.093904648	6.041513781	6.000421056	6.043834223	6.040428045	5.883868691
b1338	3.046666282	2.42287946	1.304734443	1.37965224	3.290069462	2.023876328	2.965824402	3.165879478	2.885985675	0.834059125	0.796198725	1.014254851	1.537132995	1.953056546	0.440564675	1.380324784	1.478698393	0.459744781	2.17156618	1.902627964	1.750525376	1.526521385	1.803011672	2.068343662	0.785631054	2.33750556	3.083550352	1.033714205	0.691580696	1.070158804	1.672048765	1.193086976	1.8460117	1.823098251	1.479904486	1.621350582	1.109842507	2.125393808	1.274412636	1.522251394	0.993927755	2.042524445	1.161446731	1.928925763	1.478986331	1.434422648
b1337	3.22779324	2.423383159	2.187435119	2.040005779	3.163778048	2.099621382	3.156051124	3.58375972	3.058211295	1.532228446	1.738688871	1.623210288	1.722294641	2.186153902	1.557236368	2.094507403	1.389706454	1.896184948	1.678103914	2.067886479	1.770631768	1.760187211	1.823419688	2.684755321	1.8580827	2.703553643	2.959659622	1.627175262	2.024030415	1.482706525	2.10582314	1.895919898	1.360997472	1.762834308	2.258595411	2.154360878	2.303877391	1.782149544	1.612794906	2.672577927	1.795897138	2.118578482	2.332520333	2.538122526	1.778613988	2.119301644
b1339	3.945154375	4.99128997	3.245283095	3.893686408	3.71174864	3.834813106	5.094295496	3.93187137	3.751971081	3.704973419	4.169133876	3.973051586	3.525168049	4.489032856	3.430707514	4.196642827	4.489918208	4.107076114	4.877112469	5.026876291	4.207854032	3.917064706	4.957446069	4.718980316	4.011885824	4.052019679	3.769625505	3.675534119	4.561465981	3.634040513	4.27727359	4.013167992	3.751832966	4.08377219	3.841284711	3.805123349	4.244674094	4.206495844	4.604703514	4.141819529	4.238528026	4.450249803	4.617418504	4.141398588	4.003479625	4.118673516
b1336	3.093342496	3.171085737	2.662227487	2.117812321	3.444268875	2.271945644	3.766804595	3.458936977	3.018280398	2.39392873	2.843324937	1.853352831	2.725271798	3.212827898	2.582984419	2.802363524	3.177621544	2.559721726	2.43248403	2.74648348	2.662099626	2.698321789	2.724759038	3.035338121	2.143515247	2.855408028	2.658354035	1.814705541	2.310574729	2.137232102	2.427865873	1.762657052	1.989483072	2.374281702	5.010602856	4.504094801	4.720105781	4.641898208	2.723359044	2.606565559	1.992648677	2.825216737	2.556937887	2.541293563	2.195633969	1.299760891
b0715	2.781032839	4.08834663	3.064288261	2.868807905	3.724391135	3.058483198	3.840862417	3.404114271	3.444552349	3.144111086	2.984664698	2.067613344	3.025743774	3.296470116	2.670208072	2.811767021	3.562275486	3.0904181	3.43171671	3.295555498	3.192669587	3.244676664	3.425089445	3.392129792	3.675867696	3.209114713	2.697592811	3.52216514	3.243345784	2.978817237	3.783984398	3.261408955	3.101053381	3.065676836	4.092268929	3.511088051	3.382213907	3.527087475	3.586906514	3.480206441	2.910456559	2.740248945	3.076158064	2.778095845	2.548324378	2.490445698
b0185	9.758877016	9.860363159	9.985092994	9.901541419	9.790354049	9.719688063	9.776422648	9.718745713	9.758161808	10.00637805	9.790944484	9.848692481	9.866862611	9.981804818	9.828701807	9.637800165	9.849846674	9.82720733	9.582836642	9.311199311	9.222157877	9.284548407	9.581871486	9.234561753	9.279857987	9.501264301	9.447714667	9.796819183	9.669321033	9.416788963	9.417107745	9.80092336	9.627646331	9.412556125	9.652696055	9.675495345	9.579238345	9.52868793	9.883153053	9.308974192	9.716394576	9.898059233	9.855256389	9.845412776	9.306615622	9.774296015
b3255	9.858626023	9.605398612	9.95536317	9.973841068	9.748710134	10.26194478	9.633856353	9.735540846	9.919717262	9.844917894	9.693659564	9.853567576	9.848447126	9.709152477	10.00348275	9.856188159	9.973263089	9.839028463	9.870524016	9.877880507	10.16589926	10.10385177	9.965333264	9.9897251	9.426503913	9.725679555	9.811009417	9.829480702	9.848058202	9.82009525	9.506494896	9.829482079	10.26123805	9.723575623	9.8698375	10.04159703	10.00759388	10.00027153	9.985422836	9.848201401	9.790509094	9.834083406	9.929638171	9.933525934	9.812295182	9.879254627
b3256	10.15920125	10.16476819	10.31736775	10.40735288	10.00608481	10.32007595	10.16208713	10.07115383	10.22963633	10.38912164	10.16614969	10.3270838	10.29415902	10.27446028	10.10749486	9.994421596	10.29292828	10.24504591	10.29188618	10.04879345	10.27105747	10.24666462	10.37825217	10.10404792	9.960040329	10.03745286	10.11236971	10.30143393	10.07923015	10.13116446	9.964436017	10.33157776	10.22446602	10.10154374	10.18851151	10.24116138	10.28581844	10.18168878	10.2283291	10.03180394	10.15716908	10.20966148	10.23621715	10.24775371	10.1211507	10.09430139
b2316	9.849239866	10.34190654	10.03992497	9.972617987	10.01732521	9.989271424	10.19480067	10.0244035	9.810133898	10.22364068	9.935821308	9.839464717	9.91101954	10.09795897	10.25384691	10.1743118	9.832506111	9.843277398	9.622618595	9.436295522	9.419974877	9.478851611	9.563645205	9.577642663	9.843208418	9.584068926	9.666574817	9.958451888	9.779497195	9.5642092	9.816101927	9.969279945	9.844048165	9.609354712	9.710883188	9.601909884	9.505859374	9.648977677	9.534235969	9.745058918	9.758027057	9.526900315	9.520211103	9.510930919	9.673707015	9.63205726
b4015	5.579498331	7.051207844	5.399030027	5.643060124	5.859192559	5.561104643	7.285959613	5.870914814	5.411116305	5.333231653	5.53928463	5.748570092	5.708079833	5.78902436	5.945635094	5.986686755	6.244111231	5.471109705	6.586065335	6.544929967	5.965110326	5.959340489	6.680887983	6.615654754	10.20203484	10.03165794	10.09030156	9.943251399	10.35702267	10.65058398	10.20624233	10.22422458	10.25597366	10.61232819	5.444320121	5.823529902	5.300014541	5.266914019	10.17274198	11.54573319	10.86654838	10.33943503	10.33784135	10.17674181	11.4726254	10.84649852
b4014	5.05289442	6.342339911	5.171091711	5.14819325	5.436965214	5.193450174	6.42663072	5.499768876	5.110192135	4.90866279	5.381631821	5.424406815	5.552359403	5.708337756	6.16465191	5.793301851	5.941413428	5.277306592	5.794417234	6.085811866	5.597339588	5.521862556	5.997760302	6.114512781	10.04134606	9.817732231	9.824830038	9.639927476	10.06944712	10.33600831	10.12179373	9.884839812	10.00404045	10.29961423	5.67326102	5.585476815	5.308308856	5.619566803	9.730308731	11.52568164	10.50676893	9.947119477	9.928798691	9.811181148	11.26187406	10.51420809
b0114	10.6093652	9.467539688	10.80060048	10.56559262	10.57084336	11.19465069	9.707213835	10.71632872	10.63642658	10.15054774	10.79168033	10.6437556	10.49499452	10.24216316	10.11461326	9.928380243	10.63689913	10.79066839	10.37648271	9.710861429	10.81182458	10.73812381	10.43622575	9.702338999	9.991069617	10.76973778	10.93545239	10.49392404	10.57885244	10.61755083	10.05414303	10.42463042	11.09355405	10.61507102	10.6534174	10.78409805	11.10477168	10.39101666	10.67758934	10.69192478	10.65230067	10.79601279	10.77397551	10.68368954	10.77863653	10.70350372
b0115	10.34731478	9.294981415	10.44612602	10.2646476	10.34195232	10.87641226	9.498196996	10.50995048	10.37222668	9.969182171	10.50509373	10.29040622	10.21750714	10.03016073	9.617888826	9.57688002	10.33364463	10.45967932	10.16711334	9.506256652	10.52787865	10.48518914	10.23721317	9.506564912	9.735824952	10.54670213	10.63886256	10.20159576	10.16590241	10.2767341	9.778958606	10.11903777	10.53415081	10.27370181	10.40012991	10.53177162	10.77663897	10.12049069	10.32096096	10.37455143	10.33794702	10.46173585	10.48049986	10.37246054	10.41274282	10.32334324
b4016	3.357615489	4.790812468	3.374538172	3.439084121	3.906144148	3.064318347	5.084926027	3.474030846	3.090929762	3.358240853	3.423558897	3.213539381	3.300843162	3.658596193	3.591383318	3.711817939	3.50361468	3.290216408	4.005304695	4.13238675	3.754233266	3.451181861	4.104823002	4.110385975	7.358499868	7.457017321	7.428572748	7.189763857	7.560777404	7.607948445	7.436482939	7.368752136	7.289210326	7.668382368	4.066566833	4.03669036	3.075603972	3.34173029	7.189946262	8.679063329	7.922133408	7.437219415	7.363990459	7.289117874	8.46127454	7.931364291
b2296	9.125028519	8.630234363	9.821653249	9.101206006	9.481207643	9.773809866	8.763635436	9.562672323	9.150549918	9.059430692	8.718203601	8.567621018	8.501271536	8.506779482	8.683647461	8.646182824	8.567646154	8.763215483	8.699033845	8.180415053	9.178818862	9.166222406	8.632104593	8.238829297	8.295282386	8.969096019	9.08843172	8.505632795	8.524667607	8.453951842	8.386267837	8.479074451	8.709345661	8.489349897	9.190705086	8.882929135	9.460172011	9.019275666	8.833708158	8.823263019	8.836120263	8.618002796	8.631030796	8.774354124	8.69679695	8.894922905
b1276	6.158319066	6.672952891	6.360365319	6.661611948	6.109992639	6.663768813	6.846805427	6.245208327	6.263074876	6.531642003	6.663193113	7.057516132	6.990561534	6.92372759	6.56174291	6.556322377	7.090753356	6.730780076	7.119315646	6.838961263	6.270049451	6.391160509	7.157660154	6.85326482	6.782513065	6.128575277	6.310047986	6.419337035	7.062127384	6.986298451	6.973531232	6.804170589	7.053621901	6.919199388	6.629835356	6.911337845	6.706158732	6.515029096	7.036476212	7.323298526	6.892455104	6.996776397	7.031108398	6.929479808	7.240194356	6.994566009
b0118	10.47297802	10.8245982	10.16535026	10.74785936	9.939296061	10.43001017	11.06359377	10.03367931	10.48306943	10.44491152	10.86378562	11.05997696	10.94180279	10.753288	10.44698494	10.25049049	10.97237694	10.83310739	11.06932079	10.67982388	9.963148906	10.23854292	11.14623052	10.5649707	10.36244366	9.913953339	9.855275037	10.08475432	10.23618678	10.63851428	10.50182555	10.14096543	10.27338243	10.63225044	10.43866607	10.57228349	10.33334886	10.10849152	10.05613555	10.95310054	10.2488744	10.15775465	10.17632469	10.07596362	11.1329354	10.23713346
b0404	5.146702886	6.173097226	5.94773056	5.40063783	5.675601936	5.225910489	6.100537709	5.586923384	5.647459287	5.620317267	5.022022203	5.050140014	4.91893322	5.132500501	5.974655543	5.439440993	5.661006107	4.972921084	4.515045235	5.180117439	4.680155597	5.089484172	4.414681665	5.136499001	4.522998462	4.746901775	4.697635154	5.004968169	4.806868108	4.713811795	4.970200347	5.037594264	4.606436196	4.682459622	5.368259402	4.462703829	4.113211881	5.036452863	4.985754381	4.370346343	4.280039869	4.46478653	4.794199165	4.792014717	4.354849527	4.76604454
b1094	12.63494333	13.58925163	12.88776067	12.48391384	12.94004647	12.10560042	13.48399249	12.8889405	12.65388278	13.03772816	12.86210847	12.75809929	13.01199798	13.17114301	12.17049954	13.1669695	12.62803166	12.80226341	12.64237547	13.63126057	13.47650299	13.36340512	12.47990334	13.42254689	14.16084652	13.29463455	13.06985763	13.39973682	12.9592198	12.93358469	14.01991552	13.06943165	12.07723503	12.94413686	13.0685483	12.7058037	12.57201936	13.31335512	12.9179241	12.66896231	12.70989676	12.84584809	12.70144545	12.89458713	12.86969921	12.59371865
b2563	6.744353234	6.239098521	6.568061439	6.214098895	6.507468741	6.315860084	6.413549247	6.672174876	6.537000987	6.489861344	6.1408701	6.630483611	6.547703526	6.664365902	5.457168813	6.948601126	6.475249591	6.665914297	6.416612135	6.633494842	6.844493237	7.055613744	6.52380425	6.775203891	6.595659502	7.143708291	6.745001643	6.540436557	6.707484489	6.406778986	6.623998704	6.43328864	6.586018603	6.556295583	7.454877231	6.757336663	6.972037106	7.029163531	6.214137891	7.056119345	6.47346279	6.59447778	6.413884561	6.166891412	6.893484248	6.734203042
b3475	5.841470036	6.318627574	6.289528753	6.228626664	6.253077733	6.179590857	6.283500354	5.95803235	5.968506289	6.237584735	6.193504213	5.780148669	6.176411552	6.354700418	6.032038495	5.905117061	6.156274058	5.811846404	6.094429421	6.145493568	5.656218224	5.939897012	5.784440935	6.38864708	6.322039039	6.224051076	6.174216662	6.552238543	6.201862213	5.971028082	6.178686418	6.634911988	6.013134501	5.913059178	6.428067191	6.057280648	6.18309906	6.317148911	6.034336237	6.400764816	6.024918459	6.127701532	5.866858128	6.126408365	5.443326567	5.918318629
b0463	7.800658043	7.618818533	7.796760742	7.750551658	7.742798286	8.215867589	7.826835515	7.933240357	7.874512648	7.54844595	7.25332669	7.358452886	7.347500524	7.214123723	6.864482597	7.157331886	7.613504882	7.342178315	8.025868853	8.01792363	7.878588007	7.942129096	8.094432783	7.94283097	7.744035769	7.551366525	7.627415573	7.513115762	8.020305681	7.844924391	7.665790621	7.832383279	8.039574691	7.836912857	8.035055478	8.496888297	8.308435248	8.278241637	8.256231385	8.531489624	8.154290981	8.167338085	8.199961558	8.230637113	8.167681202	8.282403405
b0462	8.023152846	8.242644618	7.987588865	7.976664338	8.102592544	8.283096103	8.271848775	8.191527577	8.043011519	7.895701665	7.669273581	7.745481333	7.636657743	7.767361803	7.407500332	7.344741135	7.876543137	7.63313479	8.361966618	8.12736936	8.158893743	8.137301636	8.367849283	8.238853044	8.254584227	7.832761114	7.899578054	8.038375197	8.26404379	8.010996171	8.292766176	8.183768402	8.101874108	8.065300444	8.343480447	8.516879978	8.352526249	8.311164245	8.312978115	8.621144985	8.355546801	8.333790907	8.297784503	8.36523116	8.158284975	8.325726991
b2470	3.944563505	4.431780696	4.355099177	3.9853469	4.234814117	4.288727777	4.725467581	4.267856744	3.805349116	4.02392605	4.223588274	3.642762179	3.687513772	4.283498719	3.508308767	3.680027088	3.772901269	4.029709203	3.443021984	3.628335841	3.386549415	3.456475905	3.383037812	4.084771914	3.879645321	4.326849939	4.018197572	3.991802936	3.815795513	3.333143058	3.796387085	3.871435233	3.702993896	3.493619776	4.185894049	4.013812831	4.713364997	4.350365917	3.694664167	4.417102411	3.712210242	3.892411315	3.990235838	3.807621887	3.662725937	3.893287507
b3265	1.611482037	1.897180462	0.0	0.829696643	1.682259204	0.39575505	2.71008588	1.890850913	1.829490511	0.669696235	0.502711394	1.288721307	1.48253783	1.125787097	0.489831633	0.539758823	1.231788964	0.0	0.687506454	1.684759982	1.418614957	0.888902353	0.769433208	1.892214339	0.495388879	2.087763738	2.346553567	0.559948345	0.430951775	0.804796151	0.0	0.313484741	0.0	0.655076664	0.744365819	0.476986896	0.409051448	0.816818444	1.192314374	1.04256651	1.264997426	1.381494908	1.084189348	1.270677324	1.232130261	0.973689602
b3266	3.177890516	4.13562752	3.346880426	2.844876983	3.498174185	2.968531523	4.293314122	3.335035816	2.9388212	3.158870135	2.971674732	2.857295614	3.041144477	3.71493902	2.814402277	3.019872774	3.008109457	2.844513808	3.127835761	3.59320811	3.226852772	3.134674562	2.945017282	3.922224799	3.410259111	3.351206636	3.29595285	3.01402148	3.093270981	2.960105224	3.377208546	3.059319491	2.428861003	2.73583385	3.452489664	2.976044415	3.08025778	3.37464697	3.135658074	3.811914202	3.212388845	3.011660512	2.941914703	2.872348067	3.197910324	3.337212259
b0464	5.761982751	6.233779536	5.820935369	5.785924529	6.089958934	5.417491187	6.196950554	6.027112192	5.924010594	5.858135619	5.790403067	5.850431071	5.921325435	6.174993478	6.12075851	6.075597956	5.817406736	5.491987191	6.333453518	6.677031187	6.161269921	6.296990908	6.316446991	6.671990788	5.930632896	5.753085993	5.800320915	5.872508008	5.647118436	5.506557847	5.716238432	5.986727163	5.538104063	5.462874523	5.773390542	5.684143857	5.266488156	5.792708769	5.923951473	5.477787258	5.718593041	5.779650785	5.659490675	5.988336419	5.673198486	5.923898211
b4069	5.569214987	7.30234081	4.659479056	5.913446754	4.809070758	5.16549255	7.624470438	4.710949847	5.8003731	5.440530068	6.319812206	7.132031827	6.935306956	6.383535166	7.697312542	8.122532212	6.949630003	6.437395799	8.123472445	7.967404789	6.262392551	6.485669019	8.17394017	7.802851628	6.125233588	5.61642786	5.608997467	6.418622633	7.187010346	6.504690872	6.322673737	7.003386123	7.086553837	6.583187653	4.389377879	5.499508223	4.891362093	4.864639242	7.109837784	6.317097675	7.220601971	7.206631218	7.191589679	6.951399058	7.212742905	7.187027774
b4067	4.05564801	5.890605974	3.818724011	4.302312617	3.946722271	3.81449139	6.275357544	3.995824696	4.207667598	4.266186053	4.501804035	5.21985413	5.087600316	4.909136748	5.327869012	5.912751952	5.262836042	4.564751291	6.430673263	6.596237764	4.890153951	5.043585845	6.569175144	6.383342314	4.701660871	4.1079651	4.120267449	4.642051925	5.360315011	4.670634561	5.112497197	4.969357197	4.996981509	4.570094208	3.25249041	3.741447811	3.214487306	3.732515584	5.483672129	4.236674975	5.285948865	5.148795838	5.421671217	5.245384965	5.366009107	5.09365114
b2213	3.442541909	4.157922059	3.875358186	3.441024517	3.900423568	3.359832994	4.404608635	3.740846495	3.940036331	3.410728256	3.726564996	3.620223205	3.527959372	3.889224792	2.924721139	3.888771018	4.27261416	3.539014157	4.137111216	4.472024052	4.28968221	4.065614331	3.886580527	4.3339723	4.425621448	3.683805579	4.048667322	3.684653234	4.04598784	4.195658229	4.49379273	4.095643771	3.403502493	3.819830567	4.570479074	4.030142514	4.261407293	4.167865483	4.033123527	4.633265312	4.023083825	3.520223796	3.847799475	3.926859333	4.129543837	4.093366403
b1623	5.056145535	5.030669023	4.759075955	4.692304529	4.729696478	4.709799026	5.34178298	4.835216853	5.021722321	4.787936926	5.176520551	5.045149371	5.059459348	5.319517782	5.054590307	4.973123316	5.33441896	4.857103963	4.722445372	4.705151296	5.082131449	5.044055505	4.862614381	4.704553281	4.901049948	5.580322298	5.431527309	5.278361433	5.153602441	4.909608862	4.548800288	5.091430892	4.979599849	4.727966689	5.220598918	4.861754126	4.700664226	5.142535454	4.868900001	5.931214393	4.976763397	4.77323513	4.865780043	4.905946325	5.53032842	5.224503093
b1241	9.34512846	10.12918944	10.15547913	9.606562612	9.751884521	10.00329567	9.470899895	9.782867339	9.302960478	9.649115192	9.274587204	9.35762325	9.30551205	9.472488296	9.29855815	8.908429834	9.573497814	9.419292622	9.469936788	8.875544118	9.947215526	10.1034639	9.538377178	8.979194191	9.714857799	9.202297725	9.372878604	9.606666102	9.713557128	9.642376258	9.530894374	9.760336902	10.03653734	9.636196492	9.413874377	9.659613289	10.15871488	10.01988632	8.379465043	9.110503435	8.135984663	8.601280059	8.530005249	8.370574488	8.388406539	8.169034377
b1478	3.325641505	4.183146331	3.396911468	3.073724813	4.060852969	2.762218115	4.285165842	4.19953319	3.012554854	2.75518008	4.184867328	4.862774759	4.72697221	5.606620068	5.28416091	5.394078798	5.564808897	4.007477452	5.096559212	5.496407216	6.072830832	5.871873985	5.341466758	5.830732218	5.120323052	3.94994473	3.910620142	4.668997516	5.091330061	5.374640145	5.519974479	4.847798758	4.47945327	5.362782039	5.310008619	4.780288571	4.509546705	5.165497297	3.498813145	5.301706499	4.093647878	3.674500773	3.685749307	3.62376597	4.200428919	3.869479
b4117	2.681600136	2.805678311	2.390695953	2.422213472	2.54698558	1.771522366	3.87204344	2.70584912	2.529903319	1.769676128	2.84138048	2.271444709	2.381470657	3.068260614	2.171835502	2.660730792	2.77557917	2.35549888	3.055800643	3.538060966	3.14561894	3.275967304	3.370345865	3.252148603	2.639661511	2.778365954	2.889582671	2.285597131	2.243128416	2.06325634	2.260983147	2.078374884	2.459849525	2.267900784	3.211543519	2.583753612	2.628021394	3.254393313	2.202983542	2.25795115	2.587066762	2.149943711	2.09907413	2.084632082	1.972222884	2.603739891
b4115	2.663875256	2.587684801	1.76603756	1.883996943	2.27028123	1.899831243	3.711370909	2.14994332	2.438565607	1.830390249	1.958535708	1.806627846	2.037860095	1.341943074	1.262875758	1.906562221	1.97020254	1.680947757	0.842014757	2.023981802	2.06557206	1.683264264	1.15031366	2.859808554	1.274112937	2.107835192	1.917969358	1.15795202	1.636578212	0.517019844	1.477925725	2.192618839	1.824858382	1.197458528	1.606629331	1.754393619	0.648395808	2.102777062	1.559010077	2.949887512	1.777777292	1.558353773	1.669636602	1.152308264	1.298392855	1.257201566
b4116	1.849315217	1.843206642	2.303099982	1.749550415	2.123481464	1.955297714	2.431732489	2.570305369	2.466851407	0.534926011	2.058720212	1.860174368	1.063695807	2.198981318	1.507065538	1.617134158	2.026002666	1.195771331	2.495393257	2.333161525	3.109128099	3.132001414	1.878499776	3.583825451	1.802957418	2.255863637	2.5550177	1.956557234	0.6123994	1.866815291	2.047316596	1.981621801	1.314650323	1.630000188	2.351796376	2.797975602	2.995376827	1.728805249	1.30147847	3.85024708	1.994773448	0.982488026	1.434202039	1.052044464	2.02693911	1.562186883
b0474	9.337306047	9.095594334	9.640190909	9.347232014	9.579953354	9.600287969	9.112678181	9.445737008	9.443921035	9.530785756	9.63827041	9.829371505	9.854820513	9.719884595	9.790661596	9.91304851	9.748173373	9.82713241	9.385961937	9.735993065	9.798024338	9.789351407	9.288355901	9.679154309	9.347666419	9.578770542	9.793629011	9.406549969	9.418449051	9.506393513	9.5133527	9.381092683	9.864358448	9.447528467	9.540589578	9.565944813	9.55904892	9.704425116	9.753848024	10.06992381	9.837662744	9.81141246	9.861300607	9.780080551	9.839163858	9.975809883
b2468	3.860494139	4.359089892	3.736811039	3.536992254	3.567264857	3.503017633	4.721017186	3.657253845	3.453974482	3.710638701	3.52199349	3.454545198	3.893140942	4.34812269	3.78371893	3.12073088	3.768074713	3.720201656	2.784776422	3.5062595	2.972754638	2.750344176	2.844237667	3.628459278	3.616573931	3.160834502	3.25366128	3.383096101	3.345572175	2.67568286	3.311887054	3.334540426	2.622002633	2.974372546	3.442650777	3.173242287	3.295598122	3.432717084	3.025134379	3.652026233	3.39507775	3.089369635	3.120662018	3.111490994	2.568397244	2.848159384
b3072	3.563764271	4.425328543	4.103848954	3.41495495	4.155451412	4.075532407	4.547659693	3.973593462	3.869069235	3.220397132	3.480052783	3.710196435	4.097938218	4.454883238	3.734911918	3.784924977	3.942718871	3.504940405	3.784704553	4.185863809	4.254744153	4.284056964	3.875705911	4.265961561	6.847833766	4.428440599	4.231142843	3.965798374	4.056634573	7.279137968	6.992001281	3.781630068	4.240005415	7.240271585	3.737478151	3.624817859	3.521332389	3.751158185	4.078960902	4.510158183	3.546419921	4.078026125	3.934054598	3.521922387	4.284569791	3.970529337
b0476	3.579146391	4.299678989	3.801198725	3.190005588	4.086598455	3.589903852	4.396496837	3.814417153	3.589751218	3.408684563	4.007459358	3.642349095	3.453504114	4.090857352	3.289301693	4.07631967	4.004009592	3.353709476	3.795686069	4.090016262	4.099903094	3.736531611	3.86777584	3.870941975	3.569308506	3.181420122	3.392854876	3.026627004	2.867446548	2.808435233	3.241604378	2.579204146	3.015382445	2.85558568	3.810657765	3.016093675	3.335533034	3.473056866	3.364791694	2.273656979	2.132703042	2.847350449	2.823850787	2.800008605	3.428192258	2.166058577
b3138	0.87321736	0.499210193	0.535084143	0.704003833	1.653236307	0.0	1.740078128	2.024511811	1.616758672	0.779939889	0.0	2.169636144	2.419769038	1.282877981	0.985685866	1.678208589	0.0	0.0	1.987021278	0.0	0.0	2.036227779	1.83422879	2.922951197	2.314285384	2.085997581	1.272232835	1.954034381	1.820593447	0.681372965	1.000228495	1.122321921	0.0	1.259101466	0.863643665	1.537290298	0.844644008	2.231871272	0.831881694	2.402842014	1.240418216	0.0	1.603871973	1.440869951	1.399242494	1.356117003
b3139	1.159402594	1.566715427	1.046561318	1.083765314	1.373523839	0.540625502	2.712463325	2.438626031	1.910355214	1.828841619	1.1377591	1.167766112	1.616729638	1.829087928	1.11378606	2.092981557	2.549435487	0.0	1.213470492	1.543022448	2.655826561	2.023963497	2.825583285	2.634176547	2.18243908	1.679231722	0.880034708	1.017302498	1.809846879	0.779805403	1.755275459	1.261677612	1.268922875	1.109958615	1.969981729	2.307575105	0.557922588	1.675194359	1.511497295	2.189655331	1.38785859	0.944777287	2.211058284	1.601591477	1.29711449	1.917043101
b3140	1.809283386	2.317319681	1.889226311	1.33076779	2.186910232	1.725721464	3.129779905	1.755369317	1.519649147	1.844462653	2.016634091	1.982887257	2.516178739	2.008529346	0.669817948	2.496207064	2.567425022	2.418583508	1.692227875	2.627945593	2.433971143	1.80354627	2.494658173	2.311892232	2.533649689	1.924054187	2.509000122	1.622582126	2.018907591	1.296014105	2.207202989	1.471769621	0.0	1.328780238	1.986169931	1.442930394	2.273340722	2.117791682	1.525619976	2.035402919	1.953245377	1.742981935	1.60753421	0.600652507	2.306029113	1.743640776
b3141	1.74912959	1.952135012	2.608728821	1.13135503	2.239549944	2.132335699	2.339451737	2.284575578	1.8512676	1.237129787	2.700046607	1.756676741	1.984892928	2.42903853	1.584746986	0.8057386	1.688554226	1.926629267	1.814611985	2.921523428	2.704964524	2.565031372	1.455982473	2.241259493	2.430522752	2.350189126	2.193720104	1.824222482	2.987117587	2.147503557	2.055959022	2.119136302	3.857273106	2.284371045	1.920153836	2.286333948	1.661294558	1.173880706	2.565953721	2.259459716	2.283628411	1.982161243	2.147851832	1.057960144	2.359821244	2.787753024
b3131	5.548335256	5.968042367	6.113161176	5.640845866	6.059537758	5.674888644	6.054629221	6.039904708	5.801458368	6.160250651	6.043021554	5.560615221	6.036113062	5.969619878	5.862898469	5.594996511	6.086871796	5.961652867	7.03871505	7.415499385	7.106775109	7.076261938	7.004788992	7.611078101	7.584015758	7.124694039	7.119568024	7.169877494	7.015197938	6.821152576	7.488992955	7.126604404	6.783352882	6.904007596	6.109704434	5.981388321	5.941479884	6.051399094	7.227135029	7.772748105	7.002141212	7.115887419	7.149009546	7.28084086	7.348871953	7.266349318
b3136	1.767440538	2.397427653	1.312396499	1.494895862	1.780958275	1.368631339	2.713256992	2.263576436	2.070711078	1.310736197	0.503812542	1.290931154	1.484940017	1.127813987	2.448539359	1.711289994	1.427659901	1.993351998	1.339256053	1.687339332	1.743595563	1.832662106	0.770981315	2.876672621	0.0	1.954521404	2.430098453	0.964135538	1.033566285	0.321480698	1.164063719	1.148399269	0.986774169	0.853331008	1.235103986	1.906875398	0.728859101	1.540393134	1.384414965	0.772669354	1.08782271	0.402624352	0.8815237	0.437338977	1.010407636	1.384381554
b3133	2.778009336	2.936760462	1.704581194	1.820486307	2.410863544	2.841729771	2.902498452	3.087350576	3.04959028	1.958430948	2.828435452	1.638175437	2.170779492	1.661492601	0.990189282	2.111465311	2.354218028	2.36357925	2.947031904	2.680551489	2.094345455	1.028886796	2.979194532	2.705172457	3.321499138	2.378339721	1.944326252	2.160682823	2.13674172	2.392961586	1.591329544	1.752238287	0.0	2.215956377	1.405791651	2.271742066	0.848684754	1.516224518	2.699239711	2.627302752	2.535936279	2.862989815	2.144312198	3.131860094	3.073131068	2.513358508
b1002	4.650623438	6.101026137	4.21646507	4.666732365	4.564297596	4.452474913	6.351845471	4.686414056	4.722537873	4.525529457	4.968955859	5.211862351	5.078672364	5.042955442	5.827568182	5.971952813	5.471898445	5.08231625	6.072807129	6.187143724	5.730855897	5.616082326	6.02352642	6.310835998	5.160406016	4.86652715	4.747022805	4.805929412	5.399985515	5.279436905	5.230516436	5.089175906	5.157662463	5.163138462	4.639442836	5.050906354	4.52395057	4.860244387	3.856042476	4.683984921	3.815945082	3.969812956	3.965499527	3.858110289	4.504531705	3.444315988
b0605	12.73246409	11.94345612	12.26211865	11.90282693	12.1684671	11.96886415	11.95164014	12.09568805	12.73519939	12.0478106	12.29514661	12.13287969	12.13682318	12.12893856	12.45986489	12.3843208	12.08166123	12.33272906	11.88902543	12.01420961	12.11090017	12.17248663	11.85534376	11.94318231	12.00280818	12.07324752	12.00152778	12.29221973	12.14731157	12.0579607	12.05819045	12.26325821	12.25387419	12.02975971	12.42452123	12.32218163	12.47874219	12.58371219	11.90851561	12.26269159	12.0049702	11.9923685	11.99718459	11.85784374	12.20703388	12.06213427
b0606	8.874403922	7.945846691	8.260620919	7.992516893	8.012032475	8.13362456	8.001271162	8.065632995	8.929698344	8.032249977	8.442420872	8.227135667	8.279686408	8.08895217	8.046769943	7.985073929	8.138437	8.406932236	8.452323626	8.109169214	8.525049706	8.477177144	8.30224357	8.065872463	8.315476365	8.494566988	8.397076368	8.887611774	8.816410643	8.265765554	8.371382169	8.871752364	8.984496436	8.268294034	8.404313192	8.627931411	8.709644626	8.491323112	8.914656105	8.368226768	9.146531037	9.103091072	9.089039787	8.884692957	8.243338715	9.142745367
b4187	3.235412816	3.370025398	2.972642624	2.285427312	3.922266749	2.625284801	3.914141881	3.592082343	3.269058141	2.693594254	3.074513231	2.998277814	2.885815515	3.834291181	2.487450066	3.130467098	3.647084197	3.148703402	3.176877083	4.040744733	3.664304741	4.041639302	3.559332664	3.891623914	3.696653712	3.539202629	3.729733841	2.753341332	3.077174195	3.541159124	3.111201362	2.886944109	3.331712821	3.186803829	3.375363738	2.778241314	2.379146892	2.959619539	2.537354917	3.962859284	1.999323828	2.478522829	2.482118592	2.530845531	2.758077761	2.64678036
b2252	10.02905482	10.60403982	10.47818149	10.02781345	10.48260892	10.24396969	10.54382333	10.4588969	10.09967549	10.3020799	4.733230437	4.726625377	5.355488943	5.58710864	2.849221611	3.813498685	4.942945816	3.893236467	5.153227677	4.77459031	3.920184898	4.183897463	5.378281716	4.846849376	3.488017863	3.397876194	3.852113484	2.214077127	2.941113063	2.645029565	2.058858737	3.079215772	1.52555594	1.347034465	3.587624669	3.527905392	4.267264927	3.747444831	1.794135966	2.684315156	3.183406817	0.692957822	1.655900758	1.601591477	2.468332233	2.712147826
b2290	7.737262619	7.737622823	7.45051837	7.859928457	6.795254686	7.583854957	7.820360064	6.986834198	7.739296826	7.792618381	8.121267118	7.888732919	7.783990333	8.100226421	7.797039133	8.073224102	8.03126078	8.266727519	7.619140127	7.56418869	7.761808604	7.677132231	7.688750156	7.560691224	7.292910356	7.541257137	7.659534634	7.534559287	7.329725709	7.347940431	7.295677729	7.494257362	7.804205211	7.333758565	8.571400308	8.195075738	8.346258139	8.402525294	7.586646935	8.325394024	7.835025145	7.5555422	7.771665944	7.562560307	7.999616066	7.911602026
b2379	7.241641121	7.600450183	6.809353992	6.434364695	7.545644663	6.836412889	7.441130352	7.592860573	7.079768341	6.633388503	6.671257213	6.632210159	6.727807616	7.04675831	6.293955715	6.97364186	6.934539304	6.322305222	6.635552685	6.556938377	6.448356621	6.455704653	6.351747128	6.830307728	6.426469942	6.832406866	6.87967297	6.085958857	6.499529557	6.285860046	6.547595376	6.270942526	6.21372571	6.204205229	6.775421176	6.631486881	6.42404401	6.468308236	6.733391329	7.346936732	6.679653572	6.695289386	6.759056265	6.709436224	6.616064476	6.662404735
b2670	1.865896563	1.859761116	2.40155248	0.0	1.435938188	1.781012302	2.239229014	1.73262717	2.428069156	2.014473687	0.0	0.800509323	0.942807374	2.013671331	0.0	2.771900711	1.847688969	2.424145408	2.300865871	1.713624805	1.841391808	2.100244171	1.492197034	1.113144461	2.381690019	3.225625645	2.000060393	2.016730417	1.47987334	0.713524076	2.389790042	1.521627888	0.0	0.373372891	2.824083695	1.592941437	2.383456655	2.298445546	1.799260366	2.880498221	1.959347546	0.0	0.782954997	2.471015692	2.416764341	2.106716537
b2697	9.835198323	9.588394737	10.04446781	9.898943214	9.870299417	10.15465791	9.617459039	9.904301301	9.834283495	9.852185694	10.04524637	9.958150287	9.919370735	9.971013317	9.957470747	9.825851712	10.07072399	10.11049893	9.781678414	9.4438858	9.687937962	9.72581039	9.787507079	9.501364589	9.369568001	9.750874407	9.789906388	9.766443179	9.72340921	9.663686798	9.334000763	9.725351	10.06388077	9.67846676	10.09335935	10.15560094	10.25305587	10.02310983	9.788816749	9.854237774	9.84108014	9.943971252	9.946285318	9.848936458	9.717380166	9.823626525
b1415	5.766857642	7.196889999	4.780086153	5.110463213	5.16278483	5.181141707	7.487945729	5.429959245	5.849357765	5.276742994	5.874559853	6.059520683	5.951977113	5.716542955	5.895534368	6.408291182	6.137885989	5.859575135	6.755225504	7.076179768	5.434691662	5.682144467	6.833394278	6.878726585	8.419480558	8.164528543	8.096845671	7.933882507	8.413268645	8.394931466	8.387199175	8.221578943	8.853376459	8.477957164	4.453230506	4.936372514	4.717381724	5.064214258	9.955892499	9.183473844	9.586473907	9.998157685	10.04972255	9.919424028	9.80396573	9.669029125
b3588	2.35745873	3.18157193	2.022113576	1.355960063	2.80415542	1.944824402	4.004738288	2.71601285	2.412530218	1.874583546	2.430910205	2.77922896	1.887883742	3.651502277	3.296246485	3.534278833	3.77470548	2.453198205	3.176133262	3.969530716	3.366939944	2.758751815	3.204388965	4.197351149	3.268061678	2.756324444	3.005213798	2.134383119	2.51498872	2.643024782	3.366621303	2.77507396	2.93216372	2.70845728	2.478366743	2.51532924	2.376620584	2.750592229	1.96387102	3.077811445	1.821338088	1.428210764	2.598652029	1.972052782	2.541493066	1.552857126
b2068	3.816039265	4.743284831	3.845072479	3.579615521	4.560742393	3.966915306	4.871472859	4.438842447	3.442346084	4.3743905	3.41456011	3.846047445	3.615285663	4.583194379	3.212372475	3.806545052	4.527692681	4.056642082	3.797712119	3.569923031	3.273920701	4.29192609	3.64760621	4.329991356	4.150492106	3.837745292	4.14685577	3.544613092	3.575014125	3.526527051	2.72798815	3.534804431	4.089340679	3.840114468	4.003334565	3.597603837	4.003844803	4.246877824	3.579651743	4.341647545	3.993600348	3.729244792	3.955581621	3.199977946	4.05670464	3.681666949
b2212	2.554704854	3.09986315	2.79122766	2.487729279	2.785522015	1.92874028	3.496937117	3.122461759	2.139943823	2.053951508	2.792502505	2.351759677	2.45038797	3.233579827	1.285287213	2.732458071	2.805935433	2.467595466	3.010547474	3.016436366	3.127428834	3.536782684	2.588174898	3.299296051	3.575833208	3.440680179	2.853158842	2.494758237	3.074831647	3.091461876	2.779656567	2.522505502	2.993237272	2.791860672	3.561940318	2.994569942	3.284914199	2.34021012	2.61911314	3.196886056	3.08549368	2.864422735	2.165758839	2.734275578	2.925918851	2.865233206
b0505	2.664294465	2.747656212	2.037080244	2.240996063	3.073060573	2.009677579	2.632449631	3.205616872	2.022106994	1.938326084	0.99874288	2.98394098	3.262107576	2.573895618	1.553952795	3.430100596	2.898923599	2.605657988	2.22008019	3.076260842	3.296576584	2.833167737	1.821275112	2.90730812	3.434402426	3.344605318	4.260888963	3.488019795	3.087907272	3.397653443	3.68425703	3.096847168	3.0062109	3.075778391	3.526419892	2.730436713	3.269824823	2.885598062	2.491056742	4.022065944	2.67422791	2.839614023	3.378484338	3.684235214	3.306711392	3.81709931
b0512	2.020975181	2.794226901	0.958693794	0.911639002	2.191861411	1.05201512	3.641063562	1.912046458	1.49038214	1.911659289	1.939543961	1.305998665	1.78296624	2.09325989	2.14981965	2.030886506	1.719611522	1.959787313	3.091925227	2.959632116	2.317146601	2.978158735	2.742247525	3.733114766	3.115096302	2.088192217	2.239610347	1.934585842	1.473067439	1.986902333	2.280626466	1.880858015	2.771579013	1.742301722	1.720892682	1.873876161	2.29336452	2.288282778	1.40001452	2.537563124	2.268397722	2.349021236	2.265920488	2.202712746	1.951459854	1.899807789
b0517	1.789111243	1.932550789	1.153103849	0.0	1.674862519	0.762299564	3.031585043	2.132713606	1.12013746	0.406808541	1.505304773	1.826295112	0.481048766	0.40699599	0.531892546	0.58530331	0.456059516	1.266333601	1.746966451	2.432112647	1.684583748	1.525444507	1.114773226	2.803639776	0.0	1.982695323	2.542954995	1.032730793	1.723939881	1.404521409	1.711382623	0.342151946	1.659769661	1.098122812	1.082045863	1.19938021	1.96060176	1.977996362	1.044769038	1.738902712	1.162263632	1.470150008	0.946021157	0.474581247	1.515954812	1.044741134
b0506	7.823992248	7.909920826	7.87734174	7.541640528	8.338148417	7.875368736	7.796383272	8.380915499	7.897304917	7.671541527	7.376990384	7.546039284	7.591015605	7.88094613	7.407104172	7.783591452	7.824925924	7.483411327	7.430793991	7.477954214	7.426018155	7.607371189	7.519507464	7.561825646	7.971068826	8.040704185	8.232485037	7.96719656	7.95375539	7.680470629	7.685368558	7.856010592	7.923059394	7.767272338	7.869456545	7.595415139	7.641273826	7.783839708	7.722446504	8.166322286	7.703931945	7.736947479	7.686975053	7.788117483	7.544690372	7.731706492
b0504	2.278537885	2.067332787	0.944266423	0.720138707	1.681616239	1.910726843	2.930535711	1.799593132	1.871376395	2.229502638	1.849285122	1.486630811	1.481738976	1.684695233	1.00707431	1.707830281	1.980930655	1.642645075	2.018104269	2.111082489	2.373094399	1.645258271	0.526158923	3.060111165	1.83123756	2.530219133	2.324710582	1.473412149	2.162927212	1.353152784	2.203747947	1.145666135	1.784884551	1.444991714	2.696607128	2.14610977	2.228204162	1.537326095	1.588233828	1.681077076	1.460978111	1.928881959	2.169382663	2.03153152	0.881793228	1.768960009
b4053	7.087487652	7.40705259	7.458762061	7.162313436	7.323617917	7.304054599	7.290729887	7.357727369	7.090974688	7.266474372	6.98914952	7.022812116	6.946712122	7.169038608	6.583849954	6.780952381	7.038824291	6.910973201	6.538689597	6.410562386	6.503138767	6.492576044	6.626959792	6.381818633	6.596328321	6.795707085	6.479684172	6.56690677	6.512929531	6.317313502	6.695144644	6.560995617	6.545164179	6.412247283	7.03695248	7.077054747	7.002686818	6.8896954	6.445024892	6.816978247	6.170282119	6.367910296	6.19702852	6.127684608	6.51429355	6.155341577
b3088	3.842770765	4.197936591	3.945989911	3.991765187	3.858670004	2.893791179	4.465455455	3.9135905	3.981718773	3.817705882	4.320955142	4.193494013	4.285095285	4.429318781	4.205069287	3.971138736	4.460249264	4.41736666	3.708776328	3.888156386	3.612688796	3.026345701	3.632582685	3.691606361	4.2606854	4.821429641	4.857235373	5.213024317	5.068024519	4.328947324	4.23272831	5.142645096	4.923186698	3.976407712	3.96070037	3.502547331	3.920944982	3.464879863	7.153328917	4.059192315	6.416929989	6.527001493	6.663579039	6.93178126	3.52511264	6.388979222
b2435	6.966231368	7.306655766	6.992040068	6.885792783	6.956678061	6.602981553	7.239752498	6.920912043	6.847626476	7.05206824	7.187655428	6.870183355	6.841164059	6.982483716	6.748404052	6.906170932	6.867215602	7.014880761	6.708816861	6.96369165	6.759571278	6.654898274	6.760000858	6.739959136	6.796031128	6.70121604	6.833082431	7.188031688	6.945946788	6.828301066	7.004059245	7.164145187	6.662917593	6.793995803	6.835978987	6.912094487	6.903058678	6.780868944	7.287619316	6.647064843	7.155618473	7.270749335	7.141129357	7.286644254	6.770746232	6.970898053
b4169	6.359271161	6.995595765	6.499593481	6.08375715	6.717109877	6.316015887	6.890581917	6.575789864	6.34545464	6.353678092	6.505378005	6.378372591	6.428180299	6.872122747	5.571107178	6.195018403	6.547016815	6.526651896	6.50916873	6.539335984	6.481219343	6.416282835	6.535687754	6.78837019	6.756180012	6.695209419	6.665988755	6.606738524	6.650150608	6.376859498	6.621864089	6.562016744	6.436378147	6.238730292	7.162905344	7.035869593	7.117737793	7.129941788	6.535498157	6.649248758	6.389360991	6.403311379	6.419331437	6.285949916	6.420444486	6.326394105
b2817	6.198714377	6.539161803	6.794370291	6.019804203	6.573734529	6.442662467	6.513574044	6.460108477	6.495585367	6.537903506	6.270982037	6.532728951	6.433132689	6.638737651	6.07661009	6.465203481	6.389688541	6.399774539	6.580625324	6.51416471	6.606142892	6.58165919	6.402751503	6.342369652	6.76597087	6.558347346	6.35984835	6.388378699	6.157994543	6.431305657	6.730031417	6.279024641	6.085732856	6.39790478	6.459177631	6.576513564	6.608316393	6.502401182	6.49676427	6.835527997	6.332074396	6.537822221	6.487071639	6.42288365	6.389725416	6.35748582
b0867	6.021816698	6.339421182	6.087750976	6.044199725	6.273346132	5.957374285	6.391631128	6.091350735	5.977022951	6.098073068	5.884396218	6.205018064	5.988485322	6.629172626	5.396151955	6.178367707	6.345372164	6.033600042	5.889351007	5.913113006	6.030241634	5.765859049	6.221869336	6.258986218	6.082677276	6.265292285	6.00955802	6.196437676	6.194890632	6.317005842	6.34798754	6.330066931	6.168548924	6.162100299	6.620407579	6.295263611	6.18425549	6.35136914	6.137461754	6.517066199	6.242191434	6.01198121	5.978398887	6.032846842	6.295557176	5.774139679
b1982	7.026624199	7.368719946	7.427952796	7.185434983	7.425507309	7.245286479	7.520575084	7.485437974	7.149117243	7.154984779	7.266576273	7.522619486	7.381032584	7.674318892	7.656869146	7.546938534	7.939507808	7.455338976	7.376771144	7.359589167	7.519219343	7.555361065	7.410014413	7.295797131	7.219772002	7.006312705	7.116554229	6.88288841	7.084023127	7.501015451	7.312526668	7.155971551	7.390647136	7.532052587	7.322577891	6.945393111	7.167029867	7.24709458	6.654322757	8.337682651	7.155969142	6.664284812	6.792865678	6.610228418	8.1602718	7.282631096
b4150	4.537055494	4.507058172	4.807834549	4.87336377	4.715226758	4.456163824	5.107408801	4.684166331	4.870620326	4.562029563	5.249253151	5.062633214	5.006738363	4.876236539	4.489744711	4.449532915	5.074935423	4.802046563	4.531777142	4.589151947	4.771568382	4.759891136	4.42667374	4.67035398	5.089614804	5.752715711	5.977076675	5.517041387	5.734875584	5.193468667	5.063436788	5.722414463	6.266663233	5.10153184	5.484945524	5.615156812	5.476302104	5.514562408	5.602116686	4.828772874	5.235878098	5.620502391	5.398490292	5.526154487	4.764266231	5.426093967
b0110	5.149717319	5.512802499	5.30062686	4.999216526	5.5222089	5.718275557	5.585675146	5.693754275	5.395017844	4.942156667	5.424171929	5.266946462	5.153769683	5.080219497	4.938088203	5.321521771	5.573973179	5.085119908	4.98810403	5.388479183	5.358151209	5.698370322	5.129157223	5.706104906	5.108023838	5.49461794	5.642003258	5.07887075	5.33624498	4.787196449	5.00573225	5.213959918	5.080496336	5.157407343	5.884543762	5.39574672	5.304176739	5.463796354	4.312719015	5.597944298	4.717911165	4.359894364	4.648867822	4.442671467	5.212791984	5.030250245
b0111	5.234884199	5.8341385	5.315746989	5.255433663	5.55706071	5.732088376	5.725315524	5.612760975	5.390067574	5.193924781	5.214275558	5.222774153	5.317341933	5.579533052	4.984296152	5.14579447	5.426151355	5.284098594	5.301898255	5.08736369	5.254251721	4.980525911	5.201095158	5.19010818	5.254233381	5.21911221	5.312049569	5.195158758	5.165098997	4.969859933	5.422707599	4.995031209	5.148580865	5.093738392	5.680866838	5.192056312	5.118643547	5.435858865	4.61463281	5.971001792	4.806738577	4.095069565	4.702278559	4.666525384	5.230549588	4.955358337
b0433	6.77778288	6.767630229	6.82051951	6.888697368	6.618222362	6.82557835	6.876324292	6.704244071	6.797157191	7.02833174	6.496716049	6.83593653	6.621142119	6.670793433	6.002939077	6.30328695	6.691864693	6.528948639	6.318139059	6.110971361	5.939884543	5.861357113	6.460502676	6.323390088	6.68527916	6.602683143	6.646270951	6.747192266	6.654028239	6.524179872	6.726408994	6.724486464	6.832286281	6.728942118	6.426707995	6.34948103	6.111748156	6.403319748	6.40838846	6.385422824	6.198527632	6.258715273	6.204068143	6.486554229	6.460399138	6.135822301
b0376	6.364041975	6.81440109	6.613531101	6.386364932	6.690565804	6.476723288	6.562520595	6.503713229	6.328951669	6.191208003	7.110107647	6.827347891	6.815211552	7.062883595	6.438086018	6.674992652	7.182872022	7.019335654	6.339407818	6.294995937	6.013125485	6.047890667	6.538387547	6.307379484	6.142599628	6.015228359	5.967699642	6.084585553	6.328620504	6.270224153	6.241696878	6.388235406	6.255481708	6.281324927	6.704752595	6.605718069	7.088085969	6.833968884	5.955278949	6.509229556	6.158741842	6.069137975	6.232894364	6.04409712	6.226223315	5.894186433
b0451	5.106312005	4.584056116	4.612680887	4.42731864	4.129217532	4.918931325	4.867539638	4.262783974	4.948386391	4.459123148	4.600362046	3.54205313	3.957182949	3.754852049	3.227613628	3.319371338	3.902594461	4.485963347	3.7098112	4.013085292	3.705375167	3.729255154	3.349457005	4.330197516	4.598485573	4.38962347	3.899122375	3.974701819	3.823419871	3.829629424	4.262323651	3.795502251	3.916300644	3.75646808	4.436756325	4.558498987	4.944410548	4.259835728	4.983853334	4.13175278	4.613803845	4.642597318	4.625606658	5.020627287	5.442504924	4.643499154
b1640	4.98816367	6.206400607	5.889326353	5.289593951	5.32018758	5.577663454	6.163039753	5.341961172	5.043290392	5.423150299	5.732979025	5.610987093	5.708483252	6.222816244	6.408164731	6.169922644	5.966925593	5.747935633	5.699101676	5.708638839	5.670315476	5.775058224	5.619032317	5.603683816	5.754828447	4.864342829	5.029679639	5.351335846	5.569396089	5.301549776	5.474705713	5.602885552	5.673956931	5.472679775	6.040195894	5.970979347	6.088092489	6.14794531	5.191021868	6.187291176	5.615226441	5.149786156	5.11261447	5.094295148	5.720409313	5.661250433
b1767	7.287838514	6.850616131	7.161471164	7.069875323	7.088396219	7.247398776	6.985214464	7.181185666	7.105244459	7.042517684	7.011357749	6.998966708	6.883425015	6.8013174	7.130512263	7.093117925	6.885395585	7.021652289	7.366783401	7.141802239	7.407756818	7.269010739	7.276489876	7.221359742	7.231346545	7.414474341	7.62727355	7.239281842	7.457676054	7.275316962	7.119884046	7.259776376	7.671717359	7.196204379	7.11461003	7.115494221	7.318852099	7.074431496	7.118140813	7.425998911	7.351722226	6.977649294	7.152390984	7.101505062	7.228913775	7.424942246
b2957	3.035571779	3.061077346	3.064288261	2.053912996	3.396399005	2.793810329	3.405564143	3.404114271	3.24407821	3.089788519	3.286810729	2.75391839	3.094392479	3.559028816	3.027439501	3.252532817	3.516004622	3.502899007	3.186286492	3.727748011	3.640880575	3.244676664	3.425089445	3.807162353	3.394374992	3.706477422	3.460224242	2.917535716	3.510310006	2.761721973	2.88508994	3.552928797	3.425767226	2.927881882	3.6090892	3.336407958	3.044625879	3.473398783	3.405276016	4.02141924	3.642133576	3.139559921	3.447782886	3.529450566	3.419416154	3.452822765
b1453	5.223730557	4.831776938	4.495782282	5.137701056	4.555427404	4.758750558	4.890210294	4.308807059	5.074618304	5.060891781	5.525586557	5.599000052	5.392737442	4.991337263	4.207995457	4.316058548	5.056608484	5.659193933	5.602935287	5.020669856	3.877041928	4.462186156	5.570093264	5.151616687	4.17655918	4.057597501	4.250126903	4.271153423	3.904752483	4.131970014	4.440028031	3.875840689	3.219876006	4.262581374	4.826161218	4.95173091	4.837174626	4.763473029	4.703334214	3.700524994	4.246648085	4.447656039	4.193427828	4.875616947	4.482295031	4.588985409
b0050	7.063632144	7.110746531	7.0555485	6.829269823	7.310144847	6.92915995	7.065107115	7.161538377	6.972005047	6.901310246	6.82252856	6.549597521	6.608476151	7.10302919	6.346250945	6.927360638	7.02098786	6.562874601	6.576640722	6.434527253	6.708011649	6.839305261	6.76721541	6.768293946	6.907179055	6.480632137	6.495903025	6.126877436	6.27890374	6.456050321	6.598165789	6.316033617	6.301149624	6.310752014	6.829569282	6.347407563	6.620767453	6.920584205	6.106771096	6.881304899	6.05187837	5.930749511	6.029980476	6.066113443	6.313396124	6.064907246
b0049	6.364906594	6.497688044	6.663342575	6.328596215	6.589374028	6.678857165	6.498158057	6.581230008	6.32613512	6.489553613	6.402232221	6.283377877	6.169250362	6.596673906	6.298722418	6.182955198	6.460076726	6.230589344	6.071482356	5.785453971	5.978664783	6.211940019	5.976011114	6.190323152	5.690275379	5.669420919	5.520068959	5.227566597	5.444483105	5.763789945	5.668307815	5.512882176	5.221339551	5.829714993	6.454932467	6.390431556	6.243185121	6.193354027	5.438629547	6.117463157	5.414020625	5.629813314	5.694295439	5.416969148	5.750015685	5.438576641
b2214	3.879032465	4.199121474	3.650897905	3.4521451	4.065877947	3.508878231	4.434025637	3.793967622	3.433342594	4.048510849	3.786476948	3.737959006	3.845930483	4.420653231	3.426595653	3.081120126	4.311332443	3.606457823	3.590504991	4.005273569	3.828973201	3.994999079	3.247811651	4.197579082	3.899788063	3.911566952	4.21734727	4.203143679	4.090183256	4.163939012	4.073205724	4.084711024	4.621841891	4.230391484	4.048728811	4.283647507	4.401266482	4.275871138	4.849710599	4.504340984	5.160965448	4.848751481	4.62330387	4.752171255	3.408226403	5.136475393
b4055	4.049499458	5.453248904	4.247836385	4.221068595	4.295164089	3.889615728	5.810393412	3.825635178	4.244152696	4.071114497	3.972397403	4.132157817	4.881052066	4.491238014	4.012892907	4.58462723	4.714667529	4.368644119	5.570958592	5.340348935	4.869067858	4.530007557	5.209327371	5.467676804	4.387051376	4.01693317	3.783853668	3.963955209	4.5931315	4.484728892	4.35004133	4.313550987	3.934089591	4.151239334	4.167885194	3.842515941	3.782397589	4.143506397	4.516395729	5.121288806	4.42512311	4.055032536	3.998948418	4.395649505	4.983373262	4.378574657
b0980	3.969030408	4.677756407	4.141873598	3.980270622	4.100123113	4.555182693	4.647589838	4.213009768	3.892489422	3.876961284	4.177624476	4.639846156	4.487807243	4.867600701	4.044269773	4.232565617	5.115396015	4.046951502	3.966108632	4.258588842	3.759017507	3.80611782	3.827790383	3.99695322	4.628899254	3.69311186	3.75381073	3.942476448	4.175529477	3.794296972	3.939653748	4.013167992	3.985593553	4.04207328	4.108732536	3.646965672	3.761912201	3.931306866	3.028667896	5.18086975	3.524562775	3.670753235	3.831001922	3.469262246	4.317769367	3.735056189
b0469	8.562152205	8.981450769	8.819784589	8.693841278	8.802185224	8.530646453	8.981909994	8.795063642	8.549695222	8.88995853	8.709529396	8.828709831	8.902731719	9.078210713	8.738755098	8.474526907	8.94897607	8.526442597	8.786488139	8.733631884	8.64047692	8.695777154	8.693963696	8.648013924	9.077465085	9.518917725	9.360521717	9.47396711	9.158748006	8.617897641	9.054997858	9.399811802	9.19954319	8.647051889	8.320663092	8.249434217	8.343868368	8.464567973	8.731192273	8.323898959	8.361683438	8.752903772	8.604847388	8.830315575	8.181864586	8.210488808
b0875	3.564449968	5.60296086	4.795622279	3.844380843	5.106430535	4.493835651	5.429846484	4.899237016	4.11185135	4.29825142	4.399352522	4.153617592	4.285369262	5.350774832	3.852508066	4.008056303	4.887113285	4.644958218	4.378994362	4.385393275	5.127833394	4.429540433	4.169802702	4.647631449	4.984453322	3.055473847	3.353478972	3.151447127	4.152775962	3.873981858	4.126338937	4.319640189	2.556993229	3.974232206	6.084183824	5.326099289	5.311948644	5.309020011	3.84441762	4.507733858	4.298510113	3.947060789	3.812116064	3.971842758	4.286780383	3.789652469
b0062	2.821960827	3.859449785	3.16676464	3.167543736	3.169961562	2.610416192	4.344324144	2.966603993	2.918285331	2.882046747	3.012113516	2.939693766	3.128226342	3.548991787	3.610649468	3.384122986	3.04869353	3.199232808	3.242837326	3.938691751	3.209590099	3.481802223	3.534295241	3.75884892	3.100520805	2.815961344	3.035132995	2.775469424	3.089411238	2.486599191	2.605664355	2.91573435	3.217304865	2.917332423	3.138101026	2.989777182	3.370854295	3.416953556	2.447801275	2.804963715	2.578537353	2.158100169	2.815860364	2.560248045	2.292178907	2.310513987
b0063	2.531424867	3.132223313	1.914635571	2.338284367	2.38164607	1.923477562	3.751726853	2.151197124	2.7335792	2.143511689	1.940640211	2.301831341	2.61637284	2.440344856	1.798135806	2.843876319	2.151778595	2.251241344	2.530954402	3.239374596	2.413786041	1.599088374	2.474282922	3.013902739	2.449920497	2.255915188	2.19454782	1.70507942	2.260911385	2.43508495	2.663974304	2.405207718	1.585161728	2.100081454	1.910008754	1.519671287	1.963906724	2.799472654	2.238309619	2.27746417	1.541327557	1.458722625	2.147851832	2.41357857	1.616608839	1.857854378
b0064	5.877094303	7.073791959	6.113274026	5.58813336	6.324934391	5.782824503	6.922955572	6.13877049	5.930872843	5.793816063	5.860123675	6.129009898	6.161674971	6.401228026	6.096781942	6.935955684	6.063819236	5.937646952	6.457159327	6.400049923	5.62926279	5.554804637	6.224878098	6.270923659	5.692702712	5.843378886	6.043585127	6.09044474	6.327675762	5.818009254	5.576777115	5.955452587	5.716618976	5.717565593	5.776591452	5.852559739	5.746505991	5.911461683	6.339846666	6.192635652	6.310772031	6.074871863	6.314388331	6.548326616	6.153921316	6.172092932
b0061	2.234256483	2.854727903	1.344084527	1.197416091	2.225219433	2.053413536	2.81049855	1.633667997	1.938478899	0.987587042	1.25482978	1.545837575	1.994144903	1.981388615	3.470383717	1.706393328	0.642117997	1.935752761	1.335490338	1.981146511	1.919913639	1.273315105	1.119229044	1.703163254	1.240335092	1.949290123	2.136601044	1.571126329	2.336885447	1.409236312	1.612607543	2.080196533	1.394111544	1.541647615	1.699068139	1.563544199	1.06407189	1.821307614	2.399603659	1.466463097	1.51994333	1.048521761	1.261720702	1.466178364	1.69807764	1.380539955
b2841	3.95780347	5.181920333	4.125370302	3.609595788	4.368212248	3.562939261	5.170385683	3.892539949	3.736852845	4.17902665	3.396027534	3.62146715	3.76504824	4.080748367	3.401796591	4.081024851	3.883507794	3.42076948	4.421324233	4.109974538	4.479104131	4.253428161	3.770831931	4.841226232	5.147422489	4.433132665	4.124080685	4.643703557	4.716341802	4.074679866	5.058564576	4.883903695	4.152488301	3.975331387	5.766882559	5.367724668	5.192974714	5.327375317	4.847659302	5.141977435	5.076884761	4.960340591	4.75772493	4.736170908	4.398692368	4.780376477
b1901	2.435159078	4.1155844	2.225872304	1.494895862	2.684111166	1.508917353	4.293314122	2.744743568	2.802210179	2.706613554	2.292887233	2.129453955	1.631614362	2.45772953	2.92968462	2.237116425	2.945438711	2.162868645	2.96049737	3.294027695	3.142242998	2.580518095	3.389282803	2.976960085	3.467574964	2.263634024	2.691859109	1.686358562	2.985746885	3.627108102	3.202009504	2.542372142	1.101117939	3.158835752	2.307171291	2.481109677	2.154120324	2.18997531	2.360091479	2.238556504	1.721572741	1.524971569	2.641800895	2.471015692	1.751515353	2.81001271
b1900	2.446755282	3.160354809	2.180917327	2.310617635	2.337101535	2.481257351	3.777353718	2.76485772	2.195074557	2.05684039	2.943510004	2.436458182	2.354880089	2.916978082	2.03237458	2.368091913	2.204303501	1.972019602	2.616596464	2.433405107	2.34844819	2.387320314	1.775490905	3.416009661	2.342518774	2.680160564	2.812411492	2.209590901	2.465829928	3.074363357	2.669447794	2.587338271	2.805071034	2.820328632	3.04014056	1.136193088	2.810149892	2.499925899	1.682695986	2.795138223	2.343654487	1.980025933	1.998834184	1.887372348	2.283055909	1.888048979
b4460	2.435159078	3.882152555	2.630494253	1.898269151	3.328369076	2.788076857	3.86121436	3.069082779	2.901688585	2.851771024	3.059247584	2.756127797	2.870838693	3.273159852	3.179876572	2.533647115	3.444591298	2.581042902	2.195769048	2.955379854	3.486531488	2.458649082	2.23879628	3.601303928	3.591444823	2.864161295	3.033850343	2.651861638	2.833015549	3.053357433	3.541898444	2.969583476	2.15252672	3.002042757	2.795285136	2.802474058	3.054419372	3.10338665	2.46201303	3.830254031	2.304322795	2.55638212	2.096156931	2.762073488	2.705597814	3.090198726
b0396	4.148946345	5.027697091	4.445326506	3.994472371	4.738316923	4.555576056	5.035499516	4.851993543	4.140735217	4.624592466	4.597337364	4.595677547	4.540454401	5.345141046	4.253865496	4.467130314	4.795351001	4.349471248	4.618544369	4.356117977	4.598085187	4.271418654	4.266521466	4.827104434	5.0457002	4.392018179	4.010472726	4.524344503	4.572479162	3.940599811	4.946453363	4.267752408	4.261635626	4.344800021	5.199205616	4.721741826	4.690892176	4.847810181	3.888985104	5.033981393	4.276150311	3.888058603	4.293461044	4.269961168	4.486967801	4.088499562
b4401	8.761501514	9.709344467	9.235133117	8.788119064	9.145159183	8.831970837	9.58178448	9.092909754	8.813600559	9.298607964	8.982110399	9.146183396	9.275423	9.536021319	9.852402894	9.586030449	9.380640947	8.993930199	9.079032788	9.563186011	9.298276085	9.315695778	9.112402943	9.679626275	9.480966527	9.344648992	9.274070745	9.602852082	9.270178717	9.311001905	9.659632423	9.531933918	9.572301015	9.152572529	9.134653821	8.988405532	8.698877498	9.23903731	10.20960932	10.09197527	10.03475419	10.06585146	10.10693296	10.07864988	9.881712454	10.09512749
b3210	5.742609053	6.381300359	6.224544602	5.789417254	6.188309722	6.29020951	6.357089459	6.31392778	5.854138654	5.948094576	6.01456529	6.086614064	6.289294381	6.716575873	6.069008972	6.337140943	6.571289758	6.135219694	5.891993309	6.224018565	5.923554555	6.002194705	5.948352299	6.115027952	6.211699027	5.942047582	5.931764587	5.912653195	5.6241085	5.956336722	6.213651705	5.794483413	5.876871959	5.925294163	6.110364449	6.111634243	6.312072248	6.206058184	5.82583218	6.884056684	5.909364479	5.796229099	5.706093747	5.778788223	6.373161626	5.93492495
b2818	8.939053024	8.648694017	8.924255114	9.109645389	8.715895495	8.813519751	8.625478489	8.729208764	8.972853644	9.334339767	9.339405825	9.322278878	9.424838901	9.486843369	8.817273423	8.678363735	9.246510343	9.48464921	9.780355554	9.436792384	9.862851602	9.823782964	9.616684402	9.282312692	9.122615249	9.421757578	9.419743121	9.660978362	9.415617065	9.105460542	9.1344568	9.626518598	9.738247526	9.13325503	9.944640254	9.872061381	9.96233294	9.48781771	9.627924289	7.789357228	9.523371278	9.605897174	9.561274571	9.668461901	9.16407029	9.512884405
b3959	9.958785493	8.546966328	8.999536985	9.215519613	9.493682648	9.295963554	8.631482754	9.521086663	9.962484637	9.232550112	9.76290039	9.57030844	9.480331277	9.805274085	9.452276686	9.838697829	9.806456202	9.696078395	9.09110344	8.778319083	9.442853273	9.405814354	9.022862138	8.5270277	8.529993688	9.57670081	9.673612053	8.837204234	9.00242821	8.760979151	8.42859509	8.746353387	9.557867955	8.744493267	9.080561592	9.493921665	9.483322652	8.93039093	9.226393212	7.480598159	8.9809705	9.227714997	9.266945205	9.233149887	8.857157922	9.078970089
b3958	9.499093112	8.478032997	8.940722903	9.321020375	9.132617802	9.031351024	8.574398848	9.161751382	9.494430047	9.203201865	9.785918834	9.578930402	9.571640807	9.863023142	9.475248116	9.653724255	9.802215493	9.893350023	9.075432401	8.360558555	9.253271795	9.190973512	9.125018157	8.275410541	8.47745192	9.2844817	9.27621463	9.039754655	9.043306153	8.670441998	8.388601296	8.898419702	9.35853083	8.582824721	9.242988945	9.40850709	9.418469101	8.754312	9.218102493	7.212993121	8.950705032	9.116851061	9.188433235	9.196256395	8.658251113	8.961581843
b3359	9.648256833	8.482310502	8.938896888	9.027110348	9.204036731	9.099355463	8.63103467	9.197700873	9.645976335	9.273712148	9.331558819	9.181866714	9.295346907	8.980154288	8.155464969	8.782587509	8.897265506	9.349950372	9.169786437	8.647285806	9.415222113	9.39555241	9.11801467	8.611407098	8.86698767	9.64275593	9.749053158	9.061844193	9.109550414	8.966305637	8.992316503	8.861301887	9.500795337	9.00598917	9.190817451	9.538889153	9.309021394	8.827171829	9.623890382	7.464139216	9.342364604	9.54388248	9.533752529	9.616824209	8.872417064	9.453094923
b3957	9.067057948	8.431550769	8.598887028	8.923158881	8.641737314	8.637452131	8.594213263	8.72764027	9.071511368	8.89227287	9.238412514	9.178686797	9.103438204	8.872270856	9.29939956	9.327021239	9.096203988	9.203295296	8.741869197	8.164255215	9.168852698	9.099457785	8.709170068	8.246051435	7.971442658	8.521877821	8.487540376	8.320409609	8.418636408	8.125626414	8.125491234	8.120976391	8.742099333	8.127025719	9.229636668	9.033603059	8.86097512	8.74322687	8.746791581	7.329225599	8.391762826	8.504318508	8.556609657	8.847869735	8.180912232	8.32811493
b3172	10.43569106	8.791998517	9.862221625	10.33267933	9.558505407	10.05203155	8.987284434	9.598359463	10.47618919	10.32172801	10.49370463	10.44349059	10.37905758	9.419033444	9.365826596	9.427814661	9.592538433	10.59218144	10.52843591	10.17341056	10.91784198	10.85876078	10.52204926	9.914229688	9.902436885	10.73989509	10.84369497	10.41082525	10.4165997	10.307424	9.962136407	10.34566663	10.88371929	10.339753	10.7797232	10.88899002	10.85564389	10.44157502	10.60641653	8.791138748	10.36324641	10.56647587	10.61020251	10.57888349	10.34527442	10.41341034
b3960	9.984307363	9.057007032	9.410785728	9.800827506	9.507635926	9.513604534	9.003681896	9.536120401	9.949363282	9.828716357	9.962728911	9.909113882	9.867621136	10.19767038	9.609229298	9.621511995	10.07611172	9.816963087	9.324912452	8.698367721	9.47238551	9.331379647	9.341129737	8.637821907	8.844272965	9.552067631	9.481165381	9.272325616	9.24820888	8.934678198	8.82469844	9.216485215	9.423942264	8.995802403	9.384867516	9.421871868	9.347311266	8.747266968	9.580645103	7.695890077	9.297991784	9.526121049	9.471211548	9.561438225	8.943943611	9.202440532
b4254	8.136901274	7.248845346	7.630348018	7.948395352	7.612807019	7.656444206	7.328126899	7.659589003	8.153549549	8.117346275	8.342988035	8.542087667	8.50458738	8.63300527	7.475664384	7.602975961	8.610930044	8.38296692	8.596890375	7.76091361	8.871454563	8.661286449	8.559570395	7.493153371	7.871433707	8.407776294	8.48962306	7.834641357	8.148490685	8.110393174	7.935628926	8.119468745	8.440191489	8.110798389	7.83160638	8.038161293	7.938895822	7.308358927	7.811264117	6.733817442	7.898959532	7.769273043	7.788344008	7.740373677	8.325727784	7.853390335
b2918	1.921567473	2.059370123	1.324995646	1.769762495	2.491484156	1.303269261	2.949629477	2.825425391	2.076218988	1.613751181	1.966306528	1.743576597	0.503036425	1.906351349	1.268982093	1.862857662	1.904383361	0.579057747	0.773823638	2.494470384	1.89670898	2.159007402	0.495287659	2.054209858	2.266089477	2.807792507	2.606276653	1.408066157	0.855492616	2.064752647	1.28615405	1.823456551	2.742347618	2.117829854	1.566894926	1.900487951	2.26643099	2.317362594	1.084520509	1.954315825	1.852165183	1.995085515	2.708214863	2.099317071	2.299078913	1.995789347
b2923	4.206847134	5.055208048	4.69604835	4.534368925	4.697111735	4.948774502	5.065007388	4.418452065	4.292904696	4.49260822	4.75408086	4.621333605	4.50277019	5.84345701	4.25644214	3.833627772	5.828367413	4.49289614	4.354198928	4.164905308	4.480686603	4.293539626	4.869075911	4.975025321	5.046743046	4.884138238	5.234247234	5.132635295	5.213489375	4.644332068	4.955368938	5.394662601	4.697267571	4.959520789	5.576486009	4.289042228	4.889939582	4.945351085	4.802720018	6.043735025	4.961117488	4.945545419	4.808613357	4.964590259	5.397305571	5.07720031
b2916	6.898063688	7.199995755	7.27659718	6.971706666	7.115286766	6.983143596	7.251888794	7.079525873	6.735948978	7.139844907	7.004526803	7.017620538	7.094910073	7.316965418	6.911277262	6.867287369	7.171953972	7.136890607	6.949192857	6.917921463	6.732489691	6.928498439	6.840807934	7.090084209	6.936592799	6.917141558	6.856712271	7.302883736	7.001443939	7.057296606	6.781182249	7.194949782	7.246954761	6.939630769	7.385266949	7.098258852	7.191984429	7.237754669	7.072459081	7.69300897	7.066653147	7.115406703	7.051764741	6.933492705	7.021046294	7.06345566
b3237	8.640263288	8.802527703	9.081333993	8.816167369	8.908772774	8.83942447	8.714104876	8.851178586	8.642958171	9.162997354	8.599670986	8.586521821	8.67288239	8.33638912	8.881258036	8.972581971	8.331860598	8.69022512	9.082412887	8.66970847	8.819821684	8.639843466	8.87527287	8.762910289	8.828823879	8.316935329	8.252044017	9.161739709	8.644577646	8.548930018	8.673270685	8.972139598	8.695457575	8.450566491	8.855954169	8.674199712	8.669606315	8.981782403	9.123886062	8.2527356	8.741867952	8.778457971	8.857003922	9.063482163	8.77209486	8.855175734
b1876	8.317048488	8.032874399	8.252597381	8.223001708	8.191044689	8.219148127	8.089489267	8.233148933	8.279493513	8.386951706	8.226541781	8.270128049	8.255992518	8.093079268	8.170317735	8.18819103	8.06545339	8.281663657	8.155671566	7.798143049	8.022512354	8.149703346	8.158257889	7.853739749	7.729856264	8.255213314	8.287081351	8.161193521	8.336793226	7.925707573	7.909827693	8.283743768	8.340456706	7.983407874	8.246998911	8.354505181	8.352055	8.195572197	8.228311719	8.199846221	8.58180985	8.342348885	8.347254857	8.268343638	8.174242356	8.553143077
b2310	7.913924927	8.876435666	7.706628517	8.09109573	7.375069687	7.852561743	8.966941007	7.418780952	7.92893155	7.885397211	7.839332725	8.10065827	8.107575706	8.178929343	8.703792868	8.742381444	8.344138807	8.191875757	8.855725907	9.007360359	8.206944812	8.235720729	8.901650847	8.816635747	7.734598036	7.527242053	7.499216664	8.053346599	8.107558758	7.971006649	8.020102651	8.196816737	8.116279161	8.049205915	7.556449645	7.533555265	7.150559206	7.465089753	7.995592107	8.543107788	8.282947126	7.911682909	8.000716822	7.951538229	8.660153398	8.310409099
b2255	9.974211736	9.800865147	10.2139746	10.09505539	10.17211561	10.34784329	9.831009658	10.20133292	10.05183981	9.981422193	4.607540935	5.212633052	5.321730604	5.669502959	4.244044821	4.056439979	5.450828816	4.662306011	5.367561479	4.802337212	4.679418463	4.350400525	5.432115307	4.921203813	3.941122688	3.935362212	3.749146479	3.302288022	3.850201726	3.786457894	3.904793994	4.113113541	2.866373486	3.520371447	3.980645613	4.385917702	4.715280566	4.106975414	3.295492091	5.283975317	3.884293641	3.321907031	3.27313442	2.925989727	4.371291312	3.931593318
b2253	10.14808779	10.61263111	10.51665771	10.26587891	10.44817562	10.49086635	10.55809128	10.44772364	10.19875754	10.35965645	4.79076846	5.267572106	5.088181226	5.992245038	4.10192226	3.727996217	5.475464867	4.360555469	5.541640823	4.281601347	4.550663206	4.324432199	5.644640172	4.739421126	4.361747797	3.394791672	3.469870219	2.953035167	3.492471229	3.506989113	2.688812625	3.888103918	2.800730527	3.141181443	3.845493803	4.271197623	4.68038899	3.89953705	2.953684221	4.922368764	4.087229704	2.952818921	2.454369448	2.063048426	4.264036167	4.222704475
b2254	9.867433406	9.693668848	9.929100012	9.921182702	10.02555736	10.02207909	9.774408924	10.02209947	9.898730107	9.730577338	4.352327407	4.671578493	4.808115411	5.080736832	3.125791941	3.565929929	5.139186282	4.02046728	5.11104608	4.077347981	3.827588452	3.778603857	5.457578326	4.149362683	2.9733184	3.405518957	3.057163764	2.137402475	3.457182683	2.971213114	2.683098086	3.234176261	1.739849633	2.950363226	3.711947052	4.267694707	4.33598392	3.629426927	2.5829298	4.572834849	3.593115095	2.384246924	2.226923744	1.983504181	3.521028294	3.554666439
b2256	9.367802352	9.509725901	9.657321631	9.39478118	9.637282955	9.602764686	9.361019303	9.631681135	9.343593636	9.498774675	4.569827622	3.426319024	4.518296259	4.969814775	3.65035713	3.677041631	4.722880563	3.887546121	4.764662556	3.832027844	4.058135825	4.348563429	5.026495721	4.543705602	3.167523271	3.03660683	3.281279791	3.121351955	3.119278173	3.183838778	3.412618356	3.429747321	1.825632066	3.056216721	4.031896163	3.724873605	4.067268516	3.37883062	2.94134283	4.467386851	3.2860122	2.370976678	2.916739949	2.074905988	3.152248602	3.462250328
b4544	6.979139552	7.409710984	7.054780135	6.42346695	7.472889112	6.690042874	7.288517078	7.302176492	6.65481544	6.654791804	1.283151307	0.994668615	3.442808773	3.190869354	2.991309299	2.042961142	2.163014637	2.428493049	2.380749479	3.109926834	3.774745345	2.780542387	2.821890517	2.85424447	0.0	2.100418553	2.589482137	2.091470014	0.0	0.892381128	1.940239649	2.371149204	0.0	1.913448556	2.166952483	2.678456899	3.155178773	2.303567787	1.075415724	1.14900595	1.553117123	1.683981031	0.974645587	0.0	1.733289469	2.111653337
b2258	6.384159433	6.713640998	6.537186462	6.295177592	6.8988482	6.618796647	6.532842891	6.931080201	6.494464341	6.591743283	1.80343346	1.842555503	1.652614457	2.436755668	3.043659266	1.235936188	2.593462087	0.0	2.696056198	2.315120603	1.586287447	2.608192904	1.636143336	2.680341232	1.785611163	2.618472215	1.854187607	1.9385028	1.622819694	0.802144083	0.0	0.78658768	1.972694282	1.021490941	1.007367292	2.508391915	2.56181043	2.143384244	0.0	2.652085059	1.422001589	0.97139841	0.0	0.0	1.006648051	0.971858799
b2257	8.728815087	9.074951736	9.151102429	8.847916776	9.269103455	9.052593583	8.987403356	9.13737996	8.671052436	9.097190193	3.48851461	3.862990982	4.329998242	4.945910151	2.963281747	3.307765837	4.226390042	3.395929166	4.29308418	4.175345505	3.746898511	3.357391117	4.286151871	3.960323031	2.753124098	3.218459402	3.132839133	2.365606997	2.363718717	2.325533818	2.564254915	2.245356485	1.61280892	2.329716897	3.511815743	3.549100063	3.559910271	3.170269344	2.12969477	3.510327751	2.465200526	1.59662732	1.659025365	1.895944494	2.184037979	2.573288655
b0908	10.00334812	9.393718324	9.867498763	9.73638369	10.11482294	10.15435223	9.454945973	10.20441226	10.06443765	9.64461152	9.831171247	9.798926768	9.738509014	9.813586206	9.489065972	9.873686995	10.03002861	9.882082073	9.501885746	9.528425121	10.09523917	10.03188031	9.557844268	9.381765375	9.080149984	9.910738225	10.04594526	9.420242296	9.554098687	9.381116281	9.031857199	9.425661599	10.07834273	9.352492607	9.810117307	9.778234938	9.949456984	9.884681139	10.11852879	9.62439936	10.12636071	10.20153394	10.17678932	10.08595523	9.125602085	10.15816107
b3389	9.292504141	9.098727295	9.023573588	8.855019748	9.278394112	9.178142299	9.126603098	9.214143689	9.28507164	9.003576209	8.946805148	8.866859387	8.925976866	9.139144093	8.558952329	8.934402155	9.083942823	8.85103111	9.032291681	8.998896342	8.968625486	9.023585958	9.019874942	9.089084787	8.975240845	9.427680127	9.393545649	8.987993891	9.010926013	8.859647275	8.971435255	8.95713096	9.233066158	8.936596642	9.044469747	9.200877916	9.230171202	9.077630545	9.136174238	9.060944427	8.991346402	9.147394459	9.072033432	9.09756614	8.856937343	9.039205535
b2329	8.517694536	8.190291732	8.509714064	8.460064521	8.548398918	8.562027855	8.359422937	8.576845264	8.494744482	8.316444626	8.406223147	8.38625333	8.313870042	8.520338552	8.176815394	8.287972983	8.608488648	8.404821004	8.115500616	8.060310529	7.898804415	7.933145517	8.000400218	7.966828587	8.21305291	8.229367308	8.395659744	8.425489899	8.408918202	8.405960253	8.151188202	8.430123005	8.32411191	8.373511829	8.752223055	8.814254168	8.836547306	8.570637653	8.187471025	8.816352617	8.386618604	8.141711605	8.200837368	8.127664409	8.672844547	8.454424943
b1693	6.311201996	6.922448905	6.842028867	6.091766375	7.145256735	6.779149514	6.779373218	7.003127449	6.314430394	6.226995756	6.272171198	6.15833649	6.298574078	6.817336078	6.556058472	6.161436667	6.602073061	6.226098953	6.398539806	6.298690738	6.529736036	6.205038014	6.369818499	6.339785972	6.425793671	6.616338179	6.554956262	6.496857569	6.6554487	6.361946521	6.556332819	6.798279078	6.477421731	6.396769312	7.076030911	6.70628779	6.994756526	6.949233133	6.665211139	7.090581694	6.907335902	6.671178718	6.705948003	6.669108944	6.874030415	6.965971457
b3281	6.665585377	5.95795626	5.890426953	4.831694828	6.880552601	6.289205878	5.97783201	6.878686673	6.669818069	5.799845321	5.010262121	5.054308282	5.377806335	5.173522579	5.253311715	5.326241815	5.532003688	5.524684939	5.586287081	5.425058474	5.430047886	5.369642279	5.56454621	5.649927941	5.851737577	6.925373508	6.90456395	5.788983721	5.931425031	5.701117393	5.626388142	5.703586254	6.692342941	5.617283813	5.829134235	5.952854166	6.120975388	5.80510956	5.993037329	6.227487101	5.801194097	6.012494062	5.999053446	6.106754684	5.790921475	5.829733871
b2601	10.04416017	11.17556421	9.315053522	9.884766984	9.544526829	9.678966708	10.36110338	9.55735793	10.04461061	9.708690447	10.15016429	10.30930016	10.2560063	9.514009742	10.01197496	9.485258446	9.586869011	10.24726716	9.936510056	10.48442467	8.824332477	8.410972637	9.829517887	10.47044737	9.563527706	9.496955378	9.515329744	9.080519645	9.286912649	9.505189575	9.172011087	9.257090997	9.421989062	9.508470309	9.423228382	9.627002203	9.902267811	9.091868727	9.708804824	8.510406761	9.428203371	9.70000555	9.610854596	9.66688285	9.102886572	9.523008945
b0754	10.41837573	10.28511723	10.62481177	10.5787694	10.6203731	10.73108864	10.32839145	10.64145785	10.46515001	10.65124727	10.47282571	10.47809592	10.51092571	10.46928629	10.79703131	10.7337365	10.55879846	10.5924992	9.904956837	9.600906819	10.0415603	10.06498597	9.875525931	9.723726015	10.08160088	10.17211364	10.23539335	10.40431849	10.20601445	10.36034351	10.12011629	10.31881433	10.68405402	10.32755156	10.32326775	10.26538564	10.23360736	10.23161075	10.00533528	10.52770223	10.08585995	10.15446817	10.11714783	9.974133527	10.3318367	10.14283744
b1704	8.019209683	8.742760664	8.312339819	8.204689683	8.057270622	8.160927012	8.509171532	7.892752619	8.037676805	8.244040057	7.628327187	7.774843479	7.879965987	7.924056776	8.014188291	7.802784577	7.826228277	7.743535581	7.583081774	7.646769064	7.326690289	7.181266564	7.430000258	7.761344805	7.798071517	7.960403495	8.121984427	7.874302729	7.771633781	7.809268859	7.912818785	8.096487374	7.79386977	7.865653524	7.638666926	7.372276965	7.546867433	7.464417704	7.674307417	7.813144762	7.632408369	7.558430328	7.624776417	7.567383752	8.058564583	7.686748493
b3390	9.539779982	9.553259235	9.470064901	9.307992644	9.655959572	9.436276125	9.453085474	9.600115703	9.565838275	9.498008956	9.200477584	9.023162253	9.258632215	9.401393543	9.034533716	9.032412214	9.214189989	9.170674866	9.450861144	9.508170893	9.260874605	9.397942153	9.326119375	9.638738458	9.326413279	9.804641295	9.730610638	9.730632822	9.412418936	9.357325648	9.317933705	9.540801591	9.432656653	9.300702108	9.355023528	9.364167433	9.470269697	9.44678092	9.496487926	9.356299262	9.585041988	9.736196289	9.632480434	9.667992549	9.35359417	9.668034095
b0388	7.99173018	8.807389867	8.314709378	7.824933902	8.348882682	8.213744063	8.654336196	8.227438575	7.857854123	8.141840633	7.281028552	7.480580598	7.641391936	8.079522003	7.537817049	7.547894732	7.971241409	7.373565226	8.427852105	8.827698951	8.331360706	8.385771108	8.327121991	8.899555641	8.332603658	8.319880535	8.241327135	8.371506881	8.29091227	8.1831347	7.997344775	8.318298827	8.352258798	8.267750183	8.383171842	8.038232089	8.240869194	8.272503544	8.52950539	7.9678984	8.552746516	8.425300484	8.587186987	8.486129594	7.971359181	8.334199544
b0390	4.960510529	6.022182754	5.067747913	4.688306446	5.127661112	4.425277903	5.863476663	4.555425448	4.802249488	5.056874238	1.314195662	0.0	1.188920113	1.038423431	0.0	1.388503183	1.767494858	1.330587756	5.904797466	5.907215653	5.209833	5.136991256	5.891575753	6.074529207	6.075448648	6.064695118	5.88966489	5.869648889	6.152137774	5.511639979	5.876378309	5.999335462	5.361569991	5.385715551	5.448618119	5.600386038	5.651640426	5.72862168	6.436417205	5.217426692	5.973512072	5.831256221	5.770050956	6.161444761	5.220808053	5.670606228
b0112	9.502201887	10.04549906	9.923201547	9.618468318	9.78448154	9.916811771	9.951383702	9.868739252	9.501459217	9.609940738	9.694470425	9.799947867	9.790072544	10.21270546	9.875208516	9.765367952	10.28722868	9.733964186	9.961417819	9.70431624	9.48978466	9.405882557	9.935751371	9.737929478	9.778914975	9.651124022	9.669454496	9.579066009	9.532274323	9.491786073	9.759703068	9.635871186	9.42740524	9.533328354	9.75664485	9.568383469	9.769681236	9.509356746	9.809894869	9.658599297	9.566326675	9.69576978	9.681543939	9.724630855	9.509760996	9.598338483
b3502	3.310194167	3.548603595	3.05407734	3.332141579	3.573832873	2.674312811	4.159978556	3.052095586	3.683241396	3.28537135	3.264198964	3.331838136	3.178657245	3.504361415	3.656980427	3.193258608	2.993037494	2.828317268	3.328041148	3.55292407	3.037368706	3.347000871	3.253803008	3.478181092	3.632514772	3.56262102	3.61669825	3.184099573	3.651172383	2.903385847	3.55346057	3.071807201	3.41548292	2.782765264	3.459611241	3.530092472	3.253051089	3.447859314	3.614521965	3.478796003	3.257886803	3.507920763	3.399557133	3.705732977	2.937526505	3.433751809
b3503	3.712280689	3.358778392	3.865438944	2.385692659	4.294051084	3.603333387	4.119323586	3.560537725	3.584107276	3.61360973	3.749176435	3.378630679	3.665532079	4.091210686	3.932188122	2.231018926	3.787799518	3.999174356	3.994189878	2.540166259	3.46031403	4.370206808	3.9415672	3.263166082	2.445774081	3.908267791	4.378856272	3.922078676	3.385299023	3.187322539	4.059796176	4.071294717	4.082966238	3.283245349	4.227335344	3.738417809	4.378379245	3.906641349	3.406978876	3.646672524	4.023083825	4.062651265	3.801290966	4.192296158	2.891010262	4.063534497
b3501	3.609682744	3.787967589	3.416935709	3.777541325	4.015852204	2.623502015	3.681070468	4.132488023	3.516486019	3.953554487	3.396027534	3.381688436	3.374807438	3.858854448	3.686951804	3.507073576	3.712351732	3.596475965	4.245910993	3.277136669	3.578609116	1.258907119	3.998349519	2.442493172	4.794505487	3.458006131	3.259397655	4.233005225	2.740438623	3.531904345	3.983309188	2.875596111	3.78530206	3.476624517	3.590259732	2.889241104	3.259827863	3.454736155	4.528040612	2.491286719	3.884700665	3.385804684	3.789223788	3.89375901	3.29668514	3.874089086
b0863	7.908642002	7.583043238	8.152450828	8.002049047	7.791404875	8.050606579	7.75267851	7.838903955	7.927372682	7.848163825	8.554804845	8.558584801	8.503959869	8.382539395	8.375584372	8.169774541	8.547509069	8.533180436	8.122381726	8.146748534	8.264595257	8.186753783	8.205884463	7.901562993	8.086314858	7.906101739	8.099081724	7.608831052	7.684850414	7.82379099	7.739150777	7.650612955	8.062354284	7.839730504	8.150123168	8.488980026	8.797375802	8.65595331	7.213365344	7.257592038	7.455212132	7.317185456	7.326325807	7.130558691	7.696915091	7.531313416
b0860	10.15173584	9.187186572	10.10790983	10.43247122	9.607413325	10.05128009	9.470552231	9.637100398	10.22073153	10.43522115	10.55319103	10.48213034	10.50717717	9.120603656	10.07258554	9.899621472	9.243295997	10.68543541	9.618724848	9.296663804	9.932576865	9.810152727	9.546543791	8.947423988	10.05798628	10.27517824	10.451442	10.25246405	10.28320457	9.959677415	10.06711661	10.23050184	10.91798586	9.910226767	10.01693304	10.0679343	10.09084647	9.816198923	10.08370014	7.980176244	9.94573955	10.07796948	10.10579518	10.07967564	9.901814042	10.0890419
b0861	6.873261966	6.686435449	7.068087536	6.833148288	6.946888636	6.972294154	6.665986986	6.919114417	7.005320056	6.819762272	7.023279882	7.157790949	7.332426486	7.246233783	6.922286711	6.524292144	7.214827175	7.026187752	7.021499148	6.932490825	6.875703793	6.820833097	6.876195834	6.887035479	6.65720649	6.779157294	6.871870167	6.06686532	6.159012119	6.188295129	6.495173166	6.073294721	6.206271563	6.359700335	6.923459437	6.692293949	7.11183145	6.778033547	6.184736849	5.999732499	5.959078413	6.057021606	6.032780766	6.092716522	5.961183196	6.045853675
b0864	7.273741155	6.701395893	7.516966123	7.346524263	7.203034924	7.600125281	6.747339613	7.341617239	7.429739604	7.330851965	7.998960523	8.016741984	7.939208423	7.871668297	7.615644692	7.41183051	8.086664023	7.917668903	7.577982066	7.050754985	7.18053053	7.187572775	7.545304477	7.132296469	6.810319315	7.440894504	7.441628686	7.108814655	7.019925507	7.093601295	6.948196257	7.077854583	7.275298845	7.089823629	7.804547057	8.042539479	8.318143278	7.906327775	6.905893998	6.449978723	7.059680976	6.941287095	6.893415177	6.688003916	7.047267505	6.836666035
b0862	6.87962974	6.066346262	6.758119548	6.634305996	6.418955543	6.999224987	6.363836709	6.559519667	6.767376473	6.487507916	7.1392183	7.256277991	7.287749005	7.151939489	6.674572086	6.362782518	7.425304923	7.200374994	6.84400968	6.18076552	6.260571411	6.124800293	6.93973351	6.594439502	6.386598362	6.640655196	6.821813829	6.346526543	6.285143596	6.31775734	6.419126425	6.222149563	6.509326168	6.573687479	6.950550277	6.86017036	7.216388312	6.713233456	6.212707965	5.928667522	6.429872782	6.117897105	6.027362741	6.198557838	6.187945843	6.140208205
b2716	3.267666007	4.115235329	3.346056511	2.951921863	3.182543844	3.076946034	4.51960163	3.157651609	3.417639542	3.03576206	2.434202797	2.567112462	2.832964353	2.993888869	2.305391388	2.86179001	2.755827619	3.103750209	3.690040432	4.192097598	4.068093607	3.218172083	3.385095936	4.479250339	4.320513877	3.964381324	4.320283659	4.119404837	3.999628849	3.922630033	3.914851625	4.167081192	4.080425309	3.706092887	3.206454473	2.817605472	3.638630444	3.673310303	4.30735227	4.318214275	4.025077753	4.534679802	4.042210467	4.232252304	3.930979229	4.326201845
b2715	2.526566471	3.819701468	2.354256361	2.233957272	3.236128255	2.588259872	3.976390998	2.720976354	2.185869761	2.248988869	1.867599801	1.816410241	2.319390987	2.38571844	2.279123973	1.661111527	2.541212983	1.74949131	2.487066244	2.803445688	2.155546201	2.33886262	2.297879238	3.466242466	3.80924121	3.750227774	3.985353617	3.882627286	3.835317371	3.218238566	4.092422845	3.716599542	3.000137869	3.500492555	2.165413343	2.653188881	2.368986764	2.754000215	3.671134962	4.425185043	3.704531104	3.517963877	3.750146232	3.854465559	4.181466477	3.486340608
b2714	5.851330826	5.905202028	5.691948508	5.313349573	6.202883648	5.82043405	5.772801848	6.118161634	5.848876164	5.611724635	6.085910146	5.974718364	6.046888195	6.273771072	5.326281972	6.309831853	6.105256765	5.834401985	4.626710362	4.823626697	4.435486688	4.84412139	4.651903849	4.851733604	5.139654324	6.254330023	6.041024129	4.41726093	4.706942869	4.641023018	4.72868291	4.716683709	5.483375037	4.538937948	4.197740599	4.678710429	4.662990148	4.663943534	4.613722723	5.091040561	4.819837966	4.756691679	4.679526044	4.849534979	5.156494092	4.833820715
b3433	11.57911584	9.341458168	10.39909762	10.54063659	12.81320262	10.64212373	9.483231176	12.84177345	11.55790665	10.73816687	11.01910088	10.92788401	10.93488458	10.40973734	10.8757977	11.47613946	10.50478688	11.01785295	10.8677471	10.81049791	11.09579112	11.0863131	10.91075767	10.75782807	10.69411397	11.50815566	11.56835918	10.44983802	10.48046491	10.8118523	10.54984584	10.3457663	11.05042866	10.78928117	10.66186292	10.54353194	10.65671915	10.53207582	10.81969292	10.61827195	10.4953232	10.77832664	10.71906448	10.88698663	10.60317783	10.60947773
b3800	3.199311486	4.262232708	3.348280452	3.13226177	3.366595944	2.907982502	4.335880195	3.411822731	3.228859723	3.17395043	2.777959185	3.595427709	3.233620754	3.418464147	3.833659805	3.825652899	3.553376349	3.453033716	2.866251433	3.454236408	2.923016937	3.166738641	2.724900553	3.424936145	2.155360739	3.289739586	3.019690536	3.096488543	2.847447554	1.925699682	2.495309883	3.049082892	2.701499807	2.187085463	2.261757567	1.679260855	2.130396655	2.583572295	3.326342637	2.798676018	3.274574726	2.985268848	3.061162398	2.798293934	2.521047329	3.410385562
b2064	6.923275436	7.514019388	7.172453355	6.931359886	7.327837245	7.155301899	7.402224256	7.243792464	6.824448705	7.021877329	6.862756802	6.902770047	6.955368311	7.356408172	6.802660103	6.897421907	7.165996083	6.921774607	7.0607674	7.300128863	7.005687243	6.965302261	7.097903534	7.329071383	6.985115941	6.731471096	6.622930751	6.689576553	6.701798294	6.488982724	6.798605399	6.789692614	6.697434006	6.552373745	6.948583263	6.757490847	6.863927517	7.05259314	6.49670291	7.362070426	6.713557002	6.263132128	6.443911492	6.432488808	6.823813192	6.648657829
b3744	8.063352311	7.247326256	7.060015932	7.385315063	7.522972221	7.197301695	7.325261518	7.667898242	8.051715897	7.941944587	8.01196959	7.737094316	7.951100571	7.41986089	7.228426603	7.855892425	7.284340795	8.017279162	7.815453835	7.514406876	7.680244957	7.470134664	7.700876515	7.215213369	7.206103715	7.289201335	7.165813498	6.527229648	6.522365855	6.721177671	6.939021132	6.164876443	6.398280466	6.544414741	7.853779983	7.588405303	7.70180764	7.45169258	7.159929585	5.385020613	6.6880937	6.871258578	6.924904528	7.217838101	6.557942725	6.695714808
b0674	8.129435805	7.857041733	7.846973427	7.651253988	8.213287084	8.035889744	7.943960561	8.313916895	8.141634706	7.741660028	7.901460179	7.864877404	7.80703729	7.798609065	7.559135477	7.748263451	7.926500502	7.983602913	7.617028158	7.459374351	7.820638068	7.801869772	7.655880426	7.50840228	7.605949918	8.111895203	8.118681735	7.964318682	8.02311156	7.808998829	7.693975171	7.897217676	8.296265667	7.736719929	7.849539706	7.729293906	7.849174053	7.71383119	8.001084433	8.246608015	7.933136073	8.071294087	8.020454911	7.940504074	7.801849276	7.960189856
b3743	4.498826415	4.977525122	5.295139487	4.654573863	5.381583997	4.491856297	4.915894577	5.039523047	4.827097117	5.365961314	4.768635656	5.278527954	4.667549478	4.87268701	4.833018186	5.044814981	4.235622913	4.553283599	5.092313321	4.2388699	4.520534207	4.267959991	4.643731876	4.640825528	4.213234452	4.341453454	5.027719666	4.530080467	4.817144871	4.705506579	4.697497552	4.802532974	4.935748814	4.410877317	4.683771827	4.684465159	4.735410494	5.072989863	4.707547556	3.547927528	4.727373056	4.990109111	5.003913912	4.926215424	4.531323279	4.876257761
b0930	9.935758292	10.22733042	10.36052119	10.32985066	10.13238415	10.26141753	10.17179357	10.11993066	9.956994003	10.29895081	9.988060512	10.05586485	10.03093494	10.14370072	9.709990632	9.679815695	10.11306228	10.00206902	10.0870303	9.839182684	10.0291955	10.02208489	10.08479564	9.897392163	10.13932235	10.17921319	10.19137776	10.19737657	10.04756162	10.17829969	10.11956418	10.18699295	10.05837844	10.12318667	10.20084657	10.07310234	10.16040957	10.09084008	10.25293592	10.07799367	10.00620937	10.25977153	10.28346227	10.21500088	9.852697788	10.04702331
b4139	6.73238315	8.569527062	7.237878281	6.783996013	7.239206751	6.559895933	8.42222892	7.216198676	6.826753857	7.33898345	6.775123026	6.973687878	6.946646404	7.473712649	7.53976831	7.912274487	6.936218304	6.98488568	7.696133168	7.79185644	6.902799348	6.831770176	7.458464079	7.915304896	6.967621138	6.104665392	6.022014857	6.760231438	6.354153558	6.009194699	6.706130621	6.635100003	6.003102668	6.167299649	6.491315099	6.238763219	6.2879255	6.671688379	6.03276518	6.314294395	6.007324597	5.856048336	6.153492123	6.114937592	5.866649571	5.998066439
b0928	9.624466186	10.47760775	10.27244201	10.1159806	9.715424856	10.41933164	10.55154238	9.92489563	9.714172008	10.19986972	10.24188649	10.03502199	10.06925191	10.01575205	9.506660263	10.12333357	10.14124726	10.21705858	10.51324249	10.29171813	10.63615439	10.61955366	10.54409296	10.13821614	9.971066197	9.899683255	9.925809106	10.15233923	10.29318262	10.02870742	9.910669091	10.07135342	10.60694708	9.99752298	10.30620997	10.56074405	10.60458809	10.49666738	10.28730075	10.3946495	10.27913645	10.31770158	10.28233471	10.28606771	10.42871835	10.39425971
b1866	8.921208742	8.328465956	8.629023939	8.667611576	8.740887174	8.915803539	8.455761421	8.835108733	8.939652575	8.605589445	8.735501027	8.738414825	8.617387688	8.503398082	8.510869722	8.446896387	8.803902754	8.77401935	8.782688165	8.343179711	8.675466063	8.736674868	8.902926792	8.250232003	8.302765082	9.047733201	9.0961942	8.466495018	8.582414801	8.741921879	8.35848849	8.598954398	8.965779959	8.734548875	8.778575178	8.956271931	9.082829278	8.676281392	8.884265593	9.065752817	9.158920921	8.941045668	8.916302026	8.878537381	8.779318496	9.153451021
b1597	2.617254554	2.450895993	3.323521343	1.96828685	4.493566941	3.214117732	3.040210414	3.861352873	3.402140031	2.440332293	2.751635057	2.990657107	2.569732231	3.480848463	2.3704913	2.042961142	3.515446403	3.665486248	2.975199463	3.835986002	3.289697715	2.533086515	3.356409905	3.684540347	3.349154576	2.193690197	1.064324103	1.871621452	2.908360994	2.719156407	3.358191391	2.46911281	3.056921026	2.977395739	2.261757567	2.781087313	2.564135461	3.791009978	1.140180616	4.077930247	2.869993362	0.0	2.377948421	2.929406729	2.871840085	1.140151032
b1747	2.383103465	2.788015988	1.617969469	1.730821384	2.308876138	2.062905118	3.226473355	2.213038618	2.526756564	2.652494098	2.912486437	3.831723584	3.515849775	3.761748956	3.723727722	4.19048549	3.708135793	2.638791293	3.030692539	3.511968752	2.88074083	2.846882899	3.273767314	3.538564534	2.890796601	2.848806118	1.396472887	2.15327622	1.738431924	2.447949647	2.708945028	1.394583972	2.69539811	2.317933321	1.093036153	1.86012732	1.502763238	2.611667465	2.200004556	2.521901709	1.677190763	1.953774208	0.956042026	1.913078933	2.466863162	1.954471195
b1745	3.066927082	3.45653293	2.570534723	2.766465693	3.169108651	2.686836812	3.634808288	2.971867177	3.151475879	2.544818876	3.094863252	3.923760022	3.563616869	3.193732027	3.517425549	3.951063659	3.901593201	3.290744401	3.621664431	3.44935066	3.270573545	3.121981339	3.337186639	4.051208304	2.571095428	2.356028411	2.176646501	2.40345565	2.292708244	2.76394114	2.955044074	2.732667247	2.787965581	2.394769341	2.706420367	1.426551272	1.573916984	2.717449971	2.440770698	3.296850243	2.714069992	1.803134212	2.351041153	2.015456434	2.498174514	2.365224646
b1748	2.741208993	3.461263125	1.928538022	2.503084747	3.229777268	2.675413749	3.374649194	2.617668187	3.011697922	2.214645441	2.793007516	3.903124095	4.028303774	3.706366526	4.030118317	4.378201299	4.059045289	2.731432648	2.990586784	3.809789764	3.107246534	3.363158128	3.276076884	3.322273052	2.398997426	2.646099488	2.580792861	2.398568924	3.103334988	2.5166753	3.141713796	1.997296145	2.907097112	2.507822888	2.614280963	2.347036038	1.802063648	2.205118809	2.627661242	3.22907737	2.465957575	1.499301896	2.59606014	2.508299527	3.117220865	2.310690859
b1746	2.543124094	3.312348124	2.494204059	2.783075648	2.887574305	2.445802488	3.623265275	2.502203159	2.272889134	2.232722353	3.032464427	3.4816903	3.580220654	2.947107441	3.703835725	4.257107256	3.82792598	2.582665761	2.987492346	3.220941915	3.104117462	3.000442713	3.078542778	3.92183427	2.890796601	2.676063473	2.645443721	2.870496202	2.494287749	2.403072949	3.281406379	2.475488653	2.4856723	2.698359331	2.457810522	2.485906153	1.834567873	2.452012546	2.466795584	3.417056983	2.544559647	2.76170658	2.429027727	2.579559857	3.356540119	2.708008913
b1744	2.992837007	3.159834458	2.033698037	1.663339194	2.710273465	2.561575463	3.470057673	2.154653993	2.605765524	2.179446301	2.165654448	3.366141863	3.747963863	3.444649965	3.277234738	3.96695524	3.796053628	2.925821559	2.610466292	3.072318485	1.765359663	2.34244184	2.597454439	3.00399979	1.785611163	2.417186569	2.468192408	2.137402475	2.479096088	2.094992256	2.153992481	1.731168807	1.117696221	1.957559611	2.733046874	2.096874662	2.178160255	2.789794678	1.54588327	2.955180285	2.006673727	1.545230048	1.588808173	1.820668915	3.11408896	1.882704857
b3734	11.83881477	11.61725401	11.59275403	12.13535982	11.2991414	11.92430742	11.86441868	11.42560903	11.76310677	11.66884054	12.02517787	12.01247967	11.80293226	11.61678158	11.94282867	11.66090045	12.04120746	12.02424866	12.2153911	11.71776096	11.74155606	11.79482052	12.29114539	11.69759947	11.47942166	10.97560475	11.14681021	11.38176188	12.02253112	11.7580664	11.53323407	11.87271095	11.52274328	11.79538564	11.43325919	11.82624741	11.8561196	11.36581709	11.93857668	11.68054719	12.12864896	11.93953304	11.93076891	11.93833146	12.18510579	12.09127796
b3738	10.31363551	10.62847798	10.38141979	10.65979253	10.28128497	10.40604223	10.68615328	10.30967692	10.32110749	10.63865305	10.61212967	10.69986159	10.71340493	10.78466181	11.02315725	10.70897993	10.86594574	10.63505951	11.11731891	10.77198198	10.44593081	10.45010565	11.11718899	10.83340227	10.64323307	9.794983903	9.841195795	10.46391093	10.8950389	10.55066616	10.59820495	10.88615649	10.30660622	10.54772384	10.3679139	10.48299109	10.48143929	10.23661351	10.80699369	10.52111927	10.88633066	10.64701233	10.66855928	10.74327705	10.89380155	10.82626967
b3731	10.56756814	10.83754451	10.42933154	10.73901927	10.26757419	10.36282387	10.7965713	10.26117522	10.43113935	10.64424527	10.72406637	10.53958013	10.53620171	10.60426338	10.80537929	10.6175802	10.67549152	10.57344684	10.77372974	11.20868528	11.09890824	11.04616787	10.76381798	11.03080955	10.64010138	10.00723752	9.98498257	10.54039315	10.81597354	10.45603831	10.59291148	10.83585573	10.07946765	10.53413095	10.32926082	10.59422057	10.57102751	10.5569096	10.69484932	10.49158105	10.91791736	10.78425835	10.73104637	10.76098172	10.84290182	10.73208941
b3732	11.48336465	11.66276346	11.299898	11.77839533	10.99613238	11.58444112	11.77448935	11.12499818	11.39945007	11.44578151	11.76840225	11.70609148	11.60522618	11.51726958	11.77967403	11.39502886	11.8122774	11.71372925	11.89925831	11.50276203	11.55416464	11.54523733	12.02082713	11.58509794	11.32799015	10.6904567	10.87110922	11.16238932	11.69076481	11.53062535	11.43911796	11.58328349	11.13590358	11.55890815	11.20547301	11.61298666	11.63445381	11.18310606	11.73365979	11.50830889	11.95340358	11.73152636	11.75748918	11.73736661	11.95492655	11.93198451
b3737	10.92802964	10.62600902	10.52854844	10.72493019	10.55462995	10.53707004	10.90591949	10.68619956	10.84813716	10.42804619	10.97715421	10.88530682	10.81881389	10.74411218	9.561029797	10.57164293	10.79737572	10.91873916	11.16191498	11.06947353	10.85067728	10.84397532	11.21722247	11.43721643	10.47128745	10.28756836	10.37286877	10.34152195	11.20451054	10.79199336	10.54398991	10.85773681	9.851734379	10.83987268	11.02886751	11.06926121	10.85454395	10.47281734	11.23302339	10.9097809	11.1574118	11.16255332	11.13707785	11.16519573	11.31875931	11.12094487
b3736	11.50158233	11.16906599	11.28393735	11.73302689	11.1166217	11.60687217	11.41930306	11.2068238	11.46254598	11.456685	11.65848976	11.58390055	11.50108652	11.45314997	11.47830008	11.67649447	11.55210704	11.47568273	11.79209379	11.95914768	11.82227973	11.90752004	11.83886615	11.8365215	11.21872286	10.81858382	10.92792317	11.30932737	11.68514506	11.51995531	11.26125174	11.77359609	11.34441435	11.51726278	11.13814892	11.60482462	11.57265981	11.48366111	11.46607233	11.38088082	11.87208564	11.73673096	11.7255605	11.60496359	11.96325389	11.83071141
b3733	11.45923441	11.12526605	11.08619768	11.62544912	10.90605613	11.53370541	11.39061775	11.0675708	11.44313337	11.08611375	11.60501089	11.5579927	11.35785857	11.17200965	11.11548456	11.27021637	11.60094869	11.52047302	11.72276772	11.6135147	11.67424594	11.72773494	11.88951181	11.55210071	10.95645366	10.71449768	10.89948237	10.88152334	11.59373	11.40676642	11.0053924	11.32191702	11.37390632	11.42085214	11.05235869	11.58454956	11.60571123	11.31255693	11.50610943	11.38911659	11.7788573	11.64796282	11.64842571	11.5810573	11.87419544	11.86283137
b3735	10.66599571	10.30213326	10.46726786	11.18714512	10.19700306	10.82723825	10.61035671	10.35580833	10.68837954	10.62793702	11.00403743	10.95352197	10.75726546	10.64363306	10.83946493	10.42227522	10.98517524	10.95580435	11.17317653	10.72012775	10.70450869	10.7831619	11.22045948	10.71094007	10.27822288	10.02004907	9.996469456	10.63784556	10.9429517	10.7016811	10.35177359	10.9604948	10.3363713	10.7898588	10.54055442	10.9313113	10.87748551	10.39805051	10.92653038	10.61236315	11.09240654	10.87133652	10.80139528	10.93055051	11.11403635	10.99358023
b3739	9.504375898	10.18689412	9.296780436	9.161721712	9.729773418	9.407775715	10.12313375	9.534018555	9.547240241	9.484813529	9.068415289	9.225360303	9.164567623	9.428783576	9.292709891	9.906172193	9.210562177	8.966090286	9.891939422	10.12905924	9.696925067	9.695971127	9.863410647	10.38408364	9.97352542	8.852541799	9.004828444	9.068639546	9.767060915	9.411160242	9.82533191	9.671422252	9.10492677	9.276120074	9.603245259	9.544038622	9.600201478	9.611309992	9.641753858	9.399481427	9.703103813	9.470621493	9.608560843	9.555406416	9.874973354	9.820606173
b3572	8.511112036	8.410329333	8.832942377	8.442689925	8.723499682	8.771608644	8.338661184	8.657107803	8.521849382	8.58477784	8.429582942	8.528903663	8.6198907	8.78904337	8.610225975	8.56109954	8.828596596	8.580260994	8.122321915	7.996821041	8.179661904	8.228302501	8.038317472	8.089120306	8.759777233	8.423125553	8.350192702	8.496682266	8.379822996	8.190225191	8.697467699	8.344769717	8.656122171	8.240091726	8.636212442	8.545705925	8.567560728	8.608187434	8.362605437	8.892898074	8.337198815	8.262020926	8.379601145	8.355240705	8.567681641	8.404840808
b1412	6.123963088	6.352382069	6.713034291	6.378334733	6.752345458	6.904700036	6.342342592	6.578081368	6.334801712	6.467357546	6.872980945	6.424055896	6.425760519	6.742716819	6.951132088	6.549963279	7.019572088	6.745045543	6.137756814	5.829528192	6.416387282	6.378433368	6.32981273	6.076981567	6.404354929	6.572943685	6.597711981	6.465604072	6.798835273	6.48251831	6.636133132	6.659621085	6.798461422	6.465111658	6.781764042	6.469298941	6.480981999	6.511292843	6.568892512	6.96832552	6.517817832	6.692950461	6.659220707	6.767976683	6.647530425	6.369016972
b3057	7.246307056	7.224076861	6.963117102	6.915579457	7.288242502	7.262229657	7.369303008	7.296351472	7.199910263	6.835169009	7.072006463	6.843397821	6.851256655	6.991462373	6.350285073	6.52498717	6.890074288	7.007135903	6.450129419	6.121943199	6.076274783	6.013384279	6.566842533	6.399458926	6.507901037	6.391362615	6.25979128	6.237679646	6.495457744	6.108907516	6.363487041	5.934413633	6.156397689	6.164610502	6.882684804	6.641081922	6.731894919	6.526499218	6.301084942	6.517009591	6.392804868	6.751508656	6.531818286	6.460614882	6.302408911	6.565156694
b2079	5.378755082	5.767187778	5.723640913	5.530900686	5.909143421	5.796951666	5.677662873	5.681523206	5.512800803	5.27971089	5.535411494	5.770727195	5.911068639	6.169305342	5.950360007	5.249578157	5.915718564	5.519998807	5.61213594	5.270646536	5.267555256	5.666608238	5.455626987	5.608262594	5.10638569	5.393026624	5.761905731	5.297797944	5.438081298	5.394064777	5.116112584	5.259231558	5.762787021	5.23326794	5.602470136	5.509647979	5.78344467	5.835565277	5.230251818	5.889561795	5.357781579	5.324932654	5.306491802	5.005072074	5.518465283	5.466808828
b2078	3.807216348	4.235639522	3.924813982	3.976883022	4.194631869	4.121071707	4.692059132	4.293987091	3.788178956	4.193516138	3.849145813	3.956370641	4.135736381	4.287551777	3.059512506	3.738924833	4.295259092	4.037390464	3.624033666	3.8230273	3.654536185	3.80701712	3.404478487	3.957875281	3.681317882	4.095093391	3.504965206	3.951764538	3.608766541	3.235784862	3.085266332	3.679472074	3.523671094	3.694514383	3.309005767	2.769184414	3.529150744	3.465898955	3.323379216	3.933412455	3.257724417	3.244007401	3.028625773	3.148153761	3.696222138	3.361026778
b0177	9.644934454	9.607844418	9.64034636	9.62054493	9.671938896	9.830706754	9.697879293	9.747327241	9.6889676	9.491167457	9.718796099	9.391623717	9.320660409	9.476269351	9.522034366	9.4823451	9.642699561	9.777011821	9.418431828	9.437512824	9.471603398	9.440552526	9.475991329	9.46000133	9.300461306	9.279319883	9.443564367	9.284890389	9.398043693	9.27849407	9.258657367	9.310644242	9.607584686	9.292856887	9.661638184	9.742861341	9.924258126	9.832911909	9.53956151	9.535376134	9.568575456	9.544190872	9.57430836	9.51981312	9.352892069	9.642467216
b2512	9.03739846	9.275884545	9.1018536	9.133498789	9.158558698	9.153696106	9.238873631	9.1501914	8.999192972	9.150156214	9.043188939	8.888302473	8.834220729	8.964978997	8.945413814	8.83152172	8.994268416	9.082717261	8.83703973	8.561411986	8.566058464	8.489772037	8.841693182	8.666516297	8.928105456	8.815876382	8.825434666	8.927891378	8.804825022	8.666898422	8.882207696	8.818742985	8.602133887	8.776691725	9.079978068	9.09669782	9.123325725	8.904833387	9.101065204	9.049394729	9.058774077	9.074984932	8.956896849	9.162471359	8.781167029	9.003260919
b2477	9.518343867	9.916019401	9.817029395	9.895921054	9.664046064	9.804281703	9.812612074	9.684132777	9.530800339	9.858449054	9.825201032	9.422426949	9.498404392	9.716801428	9.762335956	9.586834419	9.669212568	9.818716828	9.720315164	9.442643202	9.53380645	9.521214079	9.68584838	9.441615442	9.437868377	9.341125997	9.340187187	9.640911605	9.521072378	9.276499457	9.435422561	9.702540681	9.544986934	9.325278924	10.10556708	10.04350691	10.10644533	9.928412506	9.676133113	9.859725276	9.780173009	9.671332117	9.639298499	9.668608635	9.618937517	9.754422423
b2595	8.885709169	9.032564954	9.342878368	9.03633185	9.173677358	9.224681546	8.933314734	9.09833372	9.013988122	9.187629847	9.379189431	8.858194263	8.881228545	9.157686204	9.756902806	9.492709812	9.023030821	9.524716283	8.771028848	8.9579202	8.996853881	8.974013709	8.848391951	8.916740531	8.838736727	8.800147589	8.841528728	9.052318035	9.033539444	8.978156896	8.908228898	9.222720695	9.539723985	8.981223976	9.561054498	9.510906257	9.75422384	9.730265531	8.970453486	9.148616713	9.107135658	8.87664098	9.028331931	8.924558118	9.174589534	9.200439072
b2617	6.780171622	7.352341753	0.0	1.566114042	7.450405694	3.029750283	7.414932045	7.317708637	7.157465676	1.694005579	8.919330791	8.825023082	8.847362067	9.200208245	9.085683258	9.134772954	8.765008817	8.963282817	8.905504431	9.34197267	9.148652614	9.202972646	8.777371268	9.361015294	9.053161275	8.818185038	8.748192485	8.973110129	8.859429049	8.762377277	9.107585492	8.969426741	8.360041079	8.764287189	9.402182529	9.1005091	9.098587717	9.463956614	9.006999037	9.316065138	8.839475222	8.69389914	8.818285754	8.777063535	9.001774819	8.855931052
b4113	9.020463574	8.896293077	9.036444778	9.078251996	9.021140087	9.112045393	9.025836061	9.069702569	8.99061744	8.855444508	5.910076233	6.11687619	6.250162166	6.507505022	5.352712918	5.678990018	6.399156198	5.865998094	6.100790182	5.772765327	5.183312947	5.612253751	6.063061937	5.535403748	5.420028972	4.943533509	5.035948141	5.364427415	5.283129704	4.76930355	4.952970493	5.245888709	4.812607609	5.062169792	5.79048705	5.823132644	6.0622345	5.517805281	4.732420143	5.236190926	4.866715511	4.669800032	4.910952944	4.44531418	5.217105653	4.538852343
b4112	8.140609631	8.317545093	8.413255366	8.208584386	8.354717829	8.419546862	8.364982602	8.293202139	8.162489307	8.198993075	5.835920427	5.852102514	6.017649746	6.263872169	5.09444643	5.143975921	5.894970492	5.411220191	6.005561948	5.529601875	5.246340546	5.545012163	5.877844245	5.629113719	4.586484263	4.77404147	4.866081221	4.694387493	4.932226745	4.614474082	4.857875903	5.040577269	4.959387943	4.901382261	5.349469628	5.759246538	5.662457806	5.179568072	4.252323636	4.598618928	4.142944658	4.444230333	4.576935007	4.158176046	4.418672372	4.252272323
b3570	8.286056686	9.647949304	8.65238272	8.333154674	8.884691156	8.176987896	9.503164223	8.846298645	8.256110456	8.688909537	7.1876363	7.555136262	7.867948677	8.47845807	7.927445684	7.956298385	8.191609499	6.97021688	9.218442344	9.633692427	8.733498812	8.685374447	9.092599058	9.574300411	9.440596773	8.227097876	8.226628029	8.584719113	8.310735246	8.425002337	9.477793177	8.556999832	8.128852845	8.401867878	8.132358438	7.934554833	7.628886217	8.547062899	8.634505459	8.784186186	8.521050962	8.53002292	8.616586898	8.624329241	8.584962865	8.665226907
b2480	9.252691308	9.352624206	9.543669717	9.197388346	9.735901066	9.31413554	9.317482937	9.672579765	9.172798096	9.278843279	9.511416393	9.299985629	9.4177575	9.792977557	9.770823789	9.70262295	9.598148479	9.366986684	8.892712911	9.148042626	9.292648377	9.261012695	8.982918816	9.27352917	9.35958998	9.736043618	9.656881153	9.712211183	9.386870856	9.445666707	9.421665321	9.633414505	9.907456539	9.35894595	9.811061381	9.489255226	9.54246411	9.976338379	9.364181893	9.774283196	9.279199713	9.306763073	9.354042326	9.286492727	9.580380771	9.425076806
b2182	6.104109675	6.723137415	6.54034475	6.145333716	6.445234425	6.486874631	6.638950237	6.494856709	6.177842262	6.202766354	5.930483715	6.08301167	6.057483353	6.383271656	5.838237689	5.741440359	6.159456551	6.004530041	5.908366386	5.634276635	5.872659365	5.406274946	6.038694739	5.966423058	6.369177714	6.780804017	6.739455469	6.884064763	6.916759723	5.97105644	6.505477475	6.778600235	6.684742548	6.169248454	5.768371211	5.712372393	5.655439966	5.563038144	6.420534362	6.662548895	6.584380631	6.445622438	6.577178236	6.56079245	6.328426183	6.487307733
b3533	5.26367359	5.835380724	5.517787658	5.348855502	5.644948838	5.34957267	5.801606445	5.549292598	5.296547925	5.414842516	5.318704617	5.324420995	5.335267825	6.10822861	5.514440498	5.559625689	5.708869587	5.183165649	5.697175736	6.032072976	5.816107398	5.797238333	5.782734128	6.494033089	3.830900372	2.957440937	3.063379513	2.434381594	2.490552996	2.885143139	4.077033356	2.670895556	2.414591804	2.530940414	6.097490045	5.34604921	5.539538581	5.705412014	2.966987264	2.794109142	3.035154655	2.857276836	2.821167632	2.918165045	2.83073873	2.315453392
b3532	5.929201689	5.810387931	5.961777964	5.963911285	5.972063716	6.110652796	6.044526181	6.061083951	5.926649995	5.764260474	6.097931716	6.206582923	6.14638803	6.515746742	6.135835799	6.150565367	6.621698593	6.181149102	6.334922947	6.188799526	6.393053424	6.46465784	6.542089738	6.521410609	4.072220906	3.307347159	3.547551296	3.630727556	3.291295811	3.709234656	4.379367282	3.502561257	3.35206322	3.726247661	6.569969617	6.19138583	6.247277575	6.003430693	3.461668757	3.800940411	3.422519257	3.655247708	3.456576554	3.45451694	3.586910583	3.440646543
b3530	6.063830539	6.209514654	6.20580849	5.943544838	6.365440091	6.098980829	6.265348737	6.227144537	5.931250729	6.011324205	5.996505218	6.05020355	6.183835014	6.692346591	6.29024209	6.324553162	6.501753811	6.099899466	6.404969728	6.617047517	6.502843029	6.478289989	6.455873436	6.707493471	5.329742795	4.071876824	4.125242937	4.232150437	4.147266414	4.470817721	4.819888421	4.305973996	4.194504131	4.413982628	6.666904518	6.300934644	6.290101466	6.252916469	4.295374855	4.72450474	4.361220801	4.485754821	4.304735817	4.184949563	4.438742131	4.349381383
b3536	6.237489893	6.243544174	6.500109699	6.273266643	6.647821079	6.420086743	6.086111345	6.701638325	6.267584691	6.219988804	6.48878059	6.430248057	6.384151791	6.818039884	6.465476501	7.091634667	6.695981811	6.61049264	4.793762947	5.177281871	5.248474298	5.32915678	4.720658998	5.808042741	7.61699385	5.802443251	5.803148924	6.118603224	6.979246806	6.967966766	7.646789655	7.161565474	6.836349915	6.905723687	6.599709636	6.09760658	6.412694495	6.505883231	6.693248544	7.638888311	6.662054167	6.561091676	6.617124899	6.540723728	7.262590868	6.910286245
b3537	3.384910164	3.224586983	2.736883832	3.159891748	4.10799112	2.765874328	0.0	3.943216682	2.636065746	0.0	2.586598326	2.632197828	2.900222159	3.542139086	3.96038972	3.572757653	2.822496088	4.237163209	0.0	1.876442613	0.0	1.835361829	1.643768135	0.0	4.370346734	3.885608559	3.001938038	2.398250077	2.862276658	3.083288153	1.798037454	3.050930076	0.0	3.1030924	3.724386397	3.385843659	1.573916984	4.093826272	3.129498103	4.173650841	3.479767434	3.417172025	3.859196054	3.251058135	3.19171688	2.285552199
b3538	5.35439265	5.576526575	5.714425931	5.198467398	5.802767896	5.745493547	5.7369524	5.762096609	5.439592396	5.354182428	5.804715954	5.653955509	5.74695982	5.943004214	5.637478984	5.975927193	5.862528183	5.683178092	1.728765036	3.160068831	3.026961721	1.465364287	2.055493983	3.185965024	6.919489522	5.011120812	4.805546279	5.095344864	5.936522572	5.9203949	6.795456208	5.916599835	5.398597565	5.991083664	5.8583636	5.568478766	5.733244419	5.600023076	5.805383517	6.666396183	5.850024119	5.660329568	5.792723474	5.517093204	6.231945576	5.741074176
b3531	5.756015383	6.098419083	6.094491472	5.743674782	6.136120461	6.080973648	5.995043614	6.132022988	5.71848501	5.766939194	5.62659472	5.723059444	5.761463419	6.217275454	5.708454352	6.231681863	6.057634334	5.882863904	6.108804529	6.46889548	6.171232603	6.111910006	5.941083282	6.412172698	3.999959999	3.263232498	3.46920811	3.347214291	2.917361967	3.181612193	3.929883011	3.305343578	2.613861089	3.059019383	6.111916235	5.836791208	5.821511937	6.085646487	2.948974287	3.875209372	3.457047319	3.009569192	3.56548368	3.406798087	2.945539151	3.180481358
b1481	0.0	0.0	0.0	0.0	0.0	0.0	0.0	0.976768249	0.0	1.369330244									1.398608984	2.523477567	1.482402219	2.972623537	1.530430049	0.0	3.285826558	0.0	0.0	1.1804014	0.0	0.0	0.0	1.19930787	0.0	2.705991521	2.684826937	2.868290247	0.0	3.196159296	0.0	1.533095169	0.0	0.0	0.0	1.532803147	2.206778892	0.0
b0311	6.802726694	6.806560938	6.626438293	6.47546874	7.056680037	6.811657129	6.895918081	7.120477694	6.821452988	6.495773831	6.674394259	7.227381734	7.18275149	7.469144835	6.770468688	7.132690357	7.506890726	6.685021225	5.023210564	5.310321478	5.064727028	5.509873042	5.279553183	5.122257165	4.806309699	5.367968046	5.455838502	5.039386995	4.705783292	4.672776467	4.577613636	4.713469424	5.538461216	4.840310676	5.592809528	5.746279882	5.558151788	5.607613224	5.168217187	6.073604575	5.185772192	5.303540711	5.38387644	5.140210844	5.348208555	5.203463459
b0312	7.428794448	7.231512188	7.135365636	7.08366218	7.763126327	7.421793945	7.313144711	7.685383516	7.436121078	7.005403323	7.350976092	7.740606945	7.823152616	7.889407192	7.241833874	7.472479332	7.954599137	7.288486467	6.060743505	5.984947203	5.892542833	5.96046435	5.990799682	6.247510206	5.576254848	6.504084331	6.413170668	6.085997175	6.189632909	5.735203472	5.760221552	6.054362526	6.659540663	5.697165729	6.544824088	6.411002869	6.510938399	6.587786232	6.415564403	7.09023304	6.414185459	6.431557447	6.641706248	6.529033192	6.53105143	6.453427821
b0313	7.101141291	7.860594655	7.525313277	7.425782002	7.664518704	7.611473593	7.50284173	7.680328948	7.354364652	7.570244541	7.616412643	7.937886748	8.147067882	8.462907942	8.059095081	7.848343679	8.207287963	7.556577298	6.306515883	6.532950516	6.25046935	6.303814347	6.246637042	6.72847867	6.136107893	6.599222344	6.151085158	6.883969143	6.13312315	5.948315379	6.078263345	6.556560431	6.714914697	6.007379222	7.087199675	6.818806157	6.677474709	6.927513104	6.867834695	7.293279757	6.944274777	6.710133117	6.895121805	6.863731949	6.831893826	6.684685022
b0314	6.049758124	7.049563029	6.37557493	6.375342835	6.638243825	6.438206354	7.058332905	6.651228337	6.317673949	6.541509298	6.335824542	6.946016467	6.945181089	7.342133645	6.918398096	6.911538936	7.17811176	6.328466135	5.623871127	5.806798547	5.217241003	5.17621751	5.594995863	5.861185079	5.495084541	5.375557565	5.353821461	5.83736437	5.710152303	5.14218006	5.570549188	5.715877153	5.083374416	5.114680166	5.952607017	5.671570324	5.29496246	5.740369449	5.741426844	6.048085675	5.484792286	5.616924329	5.556952304	5.696897358	5.382282892	5.372400731
b3337	6.364272755	7.51602002	6.719003895	3.119919164	6.691182833	4.664865266	7.185508748	6.421425055	6.215477863	4.212598468	5.968716398	6.041215174	6.388256526	7.026001871	6.136027294	8.248788946	7.006659507	6.390644863	6.234980841	7.794214189	8.26233915	7.868368573	5.489752217	8.01505835	6.683023966	6.032426566	5.673838698	4.860052798	6.344883979	5.904198775	6.942249448	5.678957077	5.730988606	5.453492141	6.5113122	4.601036606	5.689697563	7.753593761	5.548199934	7.434953323	6.183207924	5.998220209	5.846579369	5.900307813	6.377138898	5.863895214
b3336	5.481122104	6.567587732	6.483142677	5.047886988	6.347876664	5.600134371	6.393843579	6.470416843	5.774475006	5.657556941	6.491041498	6.931551033	7.010277379	7.487343602	6.293519592	7.181101147	7.354705497	6.949334786	7.170140656	7.81863119	7.294512985	7.166704991	7.088867981	7.84762895	7.425123937	5.8355198	6.274801209	6.140870155	6.746247136	7.182652367	7.693941705	6.53611052	6.394025288	7.38698223	7.442458713	6.77402056	6.728579674	8.317317051	5.264546329	6.857112284	5.684223887	5.624306993	5.431332762	5.455199982	5.98253641	5.07720031
b2901	7.423591015	7.057001138	7.336634101	7.085452947	7.475360397	7.385880706	7.09463457	7.452069301	7.360081434	7.133683781	7.188306725	7.365368019	7.29607653	7.151791704	7.249837514	7.352232591	7.359682201	7.393106873	6.800007946	6.778017155	7.088769266	6.99892129	6.878262467	6.486995873	7.231452208	7.819309806	7.983661308	7.445862688	7.454813183	7.209251339	7.219084763	7.440950904	8.040365867	7.34679148	7.027938759	7.085276869	7.284111998	7.087264329	7.32337116	7.611871232	7.428782323	7.447163297	7.363898485	7.337675613	7.568167883	7.524990529
b3721	2.39671803	3.426869385	2.078712685	2.219224047	2.331907722	1.7476323	3.351003247	2.607939749	2.288953743	1.886381701	2.265169847	3.193327993	3.313038723	3.261250982	3.008731338	2.134317963	3.274580582	2.945159189	2.000698432	3.108300965	1.67541064	2.050058916	1.726731592	3.006884379	2.511320479	2.387376021	2.271322138	1.736465892	2.235558999	1.396457043	1.598808751	1.994233931	0.850093626	1.900003075	1.926986001	1.393043107	1.786210203	2.056828073	2.056502888	2.417668665	1.819689898	1.961423083	1.908460355	1.452432226	1.802291712	1.962121352
b3722	2.295212724	2.594674732	1.438691296	1.893765129	2.422047614	0.47430082	3.220751629	2.587452448	2.224895658	1.586603048	1.192620646	1.564770156	1.219202393	1.969682991	0.583745443	1.421807432	1.622728819	1.03435612	1.429741486	2.270233007	2.415066405	1.749941174	0.723950528	2.023558124	2.334387668	2.391303986	2.718264386	1.211804917	1.194319596	1.053088656	1.925689369	1.404225541	1.491584896	1.230843721	1.16933619	1.42828694	0.854821014	1.40243062	1.370125934	1.336243757	1.621363628	1.668019325	1.772950329	1.937773085	0.50176797	1.57583981
b3723	1.752757714	1.641797941	0.596261408	1.283266225	1.907250784	0.522738384	3.415545905	2.321096119	2.271461993	1.154414798	1.106428091	1.3766932	0.581448007	1.94910417	1.420847979	1.527369813	1.736150608	1.74429806	1.180750345	2.403272849	0.945611938	1.468658844	1.299968074	1.807945282	1.938546532	2.312431421	1.774828329	2.203912292	0.973020129	1.249346012	1.714727193	1.228173166	1.23529694	1.281380179	1.263815506	1.059503289	1.492689424	0.610496162	1.688223471	2.432721253	2.287731508	1.873923155	1.892247091	2.557382378	1.736900653	2.444938871
b3720	2.108462111	1.561386437	0.843784669	1.513768161	1.754142144	1.236473247	3.132148779	2.036859612	2.354872483	1.040983057	2.287465622	3.005281359	3.035272069	2.747629142	2.161925519	2.087509966	3.043532997	0.935809325	1.767490711	2.443936511	2.343195474	2.397774337	1.916576422	2.838008169	2.176866576	2.3531556	2.048232995	1.013688843	2.245036142	1.566437838	2.788769387	1.704917815	0.0	1.53289903	1.773079388	1.085718914	1.120219141	2.184216275	1.384414965	2.10068487	2.142997552	1.617967834	1.928932493	1.470157832	1.552053998	2.077653348
b4366	1.539735218	3.252953599	1.613285556	2.126265507	2.752734573	1.118676725	3.247699138	3.42193037	2.707043994	1.903301901	1.648333714	1.570767297	2.40273792	2.918058297	1.251053806	2.034892944	1.447018973	2.419816785	2.608393273	3.20485621	1.800822572	2.521565224	2.299457092	3.354316592	2.559562706	1.715843419	2.317736726	2.083316095	2.795389228	2.270437619	1.638119418	3.007690007	1.41761281	1.905623832	2.233365861	2.149731065	1.285641831	2.37166017	2.52857972	2.917692176	1.849655544	1.758463002	1.847396989	1.568664949	2.586733593	2.67040673
b2132	7.004648443	7.084647677	7.056061852	7.110881056	6.889532199	7.21219861	7.133736103	7.000277044	7.046283042	6.900597224	7.232885812	7.15558195	7.18723594	7.180705813	6.941094828	7.025005575	7.364983316	7.223270702	7.242562858	7.027559254	7.120141201	7.156258605	7.33844188	7.165776823	6.738094709	6.850901323	6.896651261	6.900360739	7.204985607	6.843473043	6.767427571	7.073979612	7.17151256	6.870435403	7.404548742	7.525403084	7.595790701	7.49351151	6.621584541	7.405959411	7.114860951	6.676438009	6.561040178	6.511503073	7.192966714	7.225209179
b1112	4.678304532	2.97809346	4.387104208	4.010637481	5.117485777	4.279226821	3.68929639	4.661855671	4.259351478	3.96189977	5.031792164	4.813665592	4.977879326	5.346138639	3.951676093	4.878996912	4.815393616	5.354862773	2.696056198	3.898945392	4.645763727	4.692081127	4.201146675	4.663648464	4.403750455	4.641570821	4.829200428	4.6669745	4.86000313	4.317572075	4.282546924	4.869782874	3.287430898	4.038291501	5.945194757	5.029299243	5.182385153	4.1771093	4.589383046	6.327081219	4.843627525	5.153264152	5.491637173	5.344504378	6.232256872	4.500211584
b0774	5.663048074	6.522958258	5.740582203	5.49800424	5.447563113	5.395180347	6.694269426	5.335871052	5.742612838	5.431558972	5.24048588	5.966600555	5.9065745	5.770156781	5.748988078	5.488442083	5.776925073	5.526361428	5.644505447	5.681997371	6.744615928	6.402507488	5.989469043	5.896824482	5.744076929	6.030745985	5.801219498	6.344296257	6.193654698	5.824108352	5.956789196	6.319693344	6.191506581	6.014954128	6.586835703	5.577004164	5.210275519	5.396562789	6.264060221	6.596604284	6.482676787	6.64599544	6.49976413	6.377039813	6.437698103	6.413046749
b0775	7.607241172	7.380016023	7.387601434	7.055359168	7.414262494	7.481067966	7.862029901	7.41557195	7.624086269	6.743176269	7.510168783	7.894336227	7.84628731	7.539771516	7.192244679	7.203162577	7.781363984	7.406829803	7.638804125	7.434406495	7.972495252	8.001975713	7.76371965	7.434301876	6.906152547	7.473739454	7.429673534	7.40759309	7.701535498	7.519566386	7.143810004	7.676296617	8.047538514	7.459603473	8.838215665	7.906038193	7.652458806	7.591480306	7.825800876	8.353999279	7.98799938	8.141822481	8.206463559	7.733107662	7.931472822	8.056298569
b0777	6.331019934	6.60373892	6.486672877	6.16279161	5.904077911	5.985664553	6.760681694	5.904794071	6.228950337	5.987215801	6.289622597	6.699903291	6.778644615	6.746017058	6.644368099	6.312861097	6.915934928	6.206536668	6.576640722	6.04741285	6.777069556	6.608026785	6.551778468	6.243649373	5.54814935	6.075979924	5.938411932	6.449552753	6.209838632	6.081216025	5.722315024	6.657619175	6.433876681	6.050672594	7.540231815	6.517726991	6.272827154	6.368969988	6.816564068	6.806553998	6.696879992	6.662899467	6.729213172	6.443239655	6.631691518	6.453097775
b0778	6.63383288	7.001247301	6.801777528	6.183715131	6.373003614	6.59927985	7.151786915	6.561432913	6.583171023	6.22214862	6.878942143	7.12346468	7.268143517	7.089598787	6.567581144	6.66792765	7.283590461	6.797351674	6.681787239	6.848549365	7.597110377	7.271276903	6.811438167	6.799577531	6.217799639	6.483134401	6.343551462	6.800770302	6.854046983	6.411820778	5.976582482	6.679459644	6.662289058	6.448325012	7.855842852	6.575351401	6.61266719	6.678779634	6.76232125	7.291693157	7.016416331	7.154654871	7.136130918	6.926547332	6.977360131	7.040028289
b0776	6.773125953	7.153572294	6.873717827	6.522336759	6.595290507	6.787798487	7.478752261	6.670136686	6.826034608	6.385810593	6.882980679	7.351713258	7.394995496	7.298806104	6.776478846	6.501704632	7.149283301	6.852735752	7.211460243	6.314878082	7.307082687	7.220768847	7.116384186	6.580672458	6.447255588	6.637300008	6.532786091	6.983199231	7.156887993	6.880423662	6.422792893	7.235070308	7.061086005	6.799582213	8.22666883	7.385225527	6.850187608	6.818288443	7.208402696	7.546603737	7.354373731	7.491710113	7.416737363	7.381290822	7.146437215	7.245573453
b3412	5.795598995	5.833321202	5.558121064	5.414139216	6.129686948	5.831349561	5.691567163	6.058135869	5.65964402	5.725318344	4.957273993	5.276492472	5.326472614	5.511436596	4.94654623	5.075718114	5.149530726	5.222707793	5.447494333	5.354711402	5.255317965	5.705211791	5.437321987	5.429322219	5.577314369	5.570119288	5.398766935	5.584600839	5.310157783	5.204849241	5.20645934	5.447302912	5.752825596	5.114740189	5.446095754	5.533423086	5.548102343	5.615822342	5.489093495	5.510109651	5.344241858	5.578250645	5.456234615	5.405191834	5.542022703	5.441772193
b3973	6.443653293	6.713053532	6.74424133	6.049338508	6.574156694	6.699265009	6.415626919	6.623851076	6.606525393	6.443613924	6.338838473	6.325851694	6.464629487	6.461749851	6.98849708	7.624382183	6.572162652	6.356883565	5.895959174	6.183634792	6.178093927	6.219487245	5.969451258	6.343291275	6.466080307	6.422957351	6.420460054	6.136304718	6.151713878	6.176270744	6.483975878	6.103889045	6.585926325	6.196229118	6.562105995	6.583190766	6.580525973	6.469820065	6.497558946	6.78486123	6.557542911	6.496576358	6.469553831	6.427950141	6.417907545	6.58692163
b3551	6.459509156	6.99092684	6.55893367	6.25560199	6.928954839	6.51686102	6.832763204	6.92162726	6.473896857	6.376063705	6.484807082	6.354012508	6.383285863	6.876267235	6.113271124	6.480321904	6.795886086	6.478089789	5.944364964	6.064659449	5.97191696	6.064482583	6.00617516	6.102800203	6.784029439	6.211148595	6.294710086	6.159808644	6.110214274	6.224491487	6.825555393	5.953207022	5.993200339	6.161338908	6.219861937	6.145509033	6.259811441	6.151493494	6.136555993	6.418105277	6.035002221	6.077537599	6.126006258	6.039069127	6.238740558	5.962442418
b4149	2.536617985	3.902586626	2.19840136	2.837159628	3.636225481	2.138543738	3.695366751	2.929701615	3.530636937	2.269525676	4.849993991	4.946969604	4.041112668	5.22078835	4.615603223	4.668825585	5.303564276	3.787972031	4.944271793	4.644730393	5.568212931	4.796120057	4.215015057	4.926278679	4.42046997	2.474295877	3.898220173	3.620648958	4.31135294	4.425947949	4.305135921	3.710734579	4.328535245	4.352056109	4.988678774	4.236021449	3.927658166	4.592117064	0.762771021	2.023094787	1.780072002	1.627046639	1.777856337	2.271873795	2.776379675	2.164658102
b0435	6.591597845	8.120036817	6.972748928	6.658412778	7.395234019	6.608031426	7.845989425	7.153522688	6.443486072	7.011172344	7.036233631	6.95058554	7.107569414	7.8704627	7.978267432	8.118673821	7.430365052	7.205910579	6.892707032	8.186643162	7.984488443	7.858465206	6.798694957	8.009965227	8.118254659	7.178106156	6.904065552	7.126151177	7.358962353	7.15086476	8.196168924	7.095903914	7.051310849	7.374632691	7.685028716	7.208736332	6.967231171	7.672159599	6.683566171	7.141922829	6.785998743	6.489597645	6.454211244	6.487731372	7.021961633	6.666997
b0401	6.354930295	6.057179209	6.578918981	6.32376736	5.9463659	6.417056664	5.844386644	5.942796981	6.227695641	6.303687045	7.282741995	7.3130111	7.307741503	7.387800881	6.770620064	6.519852535	7.470020345	7.404964378	5.682119487	5.451111291	5.365316909	5.330187795	5.831381564	5.590588087	5.852854162	6.23506444	6.422220766	6.189401325	5.94908529	5.791558515	5.999579263	5.885893551	5.80693966	5.90431778	6.401286319	6.279009679	6.338914811	5.941558541	5.620557713	6.520604538	5.622259914	5.611295345	5.288354317	5.54060633	5.664185013	5.57857458
b4189	4.106879	7.106979033	3.736811039	3.335167409	3.975448027	3.129785532	7.117515195	3.303178032	4.060444352	4.441585285	3.664199248	3.821506869	3.761945975	4.294824795	3.246949916	2.878716362	4.688787932	2.797086055	5.002847623	5.072240587	2.780670762	4.454339612	4.288638362	4.631804749	4.891974475	4.0934027	4.029400357	4.38720303	4.357783041	3.722970283	4.196512217	4.419274772	0.0	3.752359432	3.927595272	3.741447811	3.644229967	4.300535827	3.152546467	2.84774522	3.439408863	3.323872999	2.785810038	2.238204846	3.214889752	3.968686344
b0836	3.290135349	4.12385012	3.310980603	2.507962204	3.968766564	2.525849794	4.314549495	3.869203142	2.760580907	3.432684665	2.252433469	3.140746733	3.269473413	4.645158255	3.963892002	4.22933662	4.479857836	3.11663687	3.214846339	3.702944078	3.011569045	3.494983347	2.392212595	3.198260251	5.047334488	3.997065526	3.912451311	3.634664098	3.52103171	3.699526057	3.991265234	3.964655335	2.785674696	3.957226161	4.111875112	3.924050826	4.68448158	4.582826858	2.768391518	7.044889392	2.95805704	2.546272206	2.601002685	3.079899889	3.929763475	2.960166367
b1060	4.239723906	5.309931352	3.575224209	3.674275773	3.704804701	1.282935937	4.648462559	4.187445871	4.34561975	4.400527079	3.607960348	3.129176855	4.648999263	2.928431056	4.615801099	4.107952689	4.137143559	4.17872531	4.618544369	5.052500937	4.661967255	4.708305838	4.217108184	5.165710333	4.753175663	4.501053238	3.688433878	3.795106616	4.527632994	3.86055297	5.968936463	4.715491743	4.227497682	4.008164517	4.913155055	4.088690801	4.118957595	5.081200777	4.421355773	4.821428266	5.197154792	4.420408571	4.023331402	4.900621649	4.756933903	3.962562287
b1711	5.526490178	6.073391402	5.802241062	5.48339822	6.025800986	5.243570332	6.09655461	5.662881266	5.458218993	5.800638882	5.562219008	5.645383222	5.730601677	5.746104727	5.548634982	5.50612804	5.547205024	5.446932978	5.734628718	5.721563416	5.311569693	5.515463236	5.633901461	5.937639958	5.625115409	5.596823835	5.505781177	5.348306135	5.337836073	5.43673213	5.620723493	5.49549131	5.332491317	5.244078718	5.837776912	5.48994428	5.806019642	5.656507488	4.987355744	5.601181279	5.417606526	4.986393489	5.24884985	4.746771656	5.378866443	5.150241152
b1709	5.828030176	6.338710682	6.222647844	5.853197378	5.751490413	5.809126147	6.313291705	6.031275096	5.661722699	6.135854126	6.152290923	5.755035164	5.990616541	6.555324306	5.898406622	6.031684711	6.236569462	5.722361926	5.893403671	6.213013164	6.593825283	6.20925045	6.073863993	6.344446158	6.287957835	5.750236816	5.391927129	6.006853102	5.829695334	6.186853538	6.355071997	6.088450677	6.108596211	6.042699907	6.390325091	5.928231486	6.072634692	6.124809228	5.512464403	6.189915675	5.77433398	5.273381192	5.676869641	5.271542731	5.964640021	5.770168487
b1710	6.173022219	6.617302481	6.648645298	6.502816707	6.592089699	6.476778861	6.531682069	6.658268157	6.496678005	6.349652999	6.451152413	6.556977485	6.615121507	7.126725539	6.871366598	6.893813012	6.92032211	6.575652431	6.439757481	6.567689702	7.024339502	6.816070387	6.375667032	6.651977177	6.496676684	6.200497292	6.28676884	6.425877631	6.382769218	6.444534111	6.76925925	6.617011536	6.544606828	6.75432277	6.572879509	6.259722809	6.260144238	6.609556796	5.898215715	6.770941469	6.052081581	5.742487852	5.602483731	5.744313787	6.424713581	5.914375669
b0158	5.82583981	5.118117339	5.546124027	5.222445544	6.026773906	5.625516041	5.372262916	6.078250369	5.980859725	5.170528178	4.987522798	4.974908764	4.574085671	5.204666483	4.888881155	4.961728004	4.821933153	4.929309231	5.014891474	4.58823774	4.836796738	5.017945204	5.003079222	5.257291826	4.659640401	5.238586649	5.314838302	4.540554484	4.593467918	4.76896261	4.798514324	4.529622064	5.393608171	4.886056519	5.095516684	5.345289504	5.494230227	5.157002198	5.495927827	5.219703414	5.09889897	5.28771551	4.683499234	5.238909069	5.134739939	5.066675421
b1270	6.594862579	7.317436614	6.782488869	6.279109994	6.948454079	6.60699559	7.413992331	6.947394908	6.641532715	6.284900166	6.918542197	7.235920048	7.194156394	7.42369101	7.022509344	7.170085197	7.298589362	7.357741599	6.503273151	6.936805612	6.484184062	6.599381392	6.278404179	6.671932775	6.717991353	6.493500756	6.319278654	6.34531105	6.125898299	6.143656579	6.295320218	6.12718973	6.279518627	6.08390929	7.434604016	7.472355825	7.630740654	7.367476362	6.147302253	6.518600661	5.491622312	6.233341096	6.086269512	6.045507541	6.053681553	5.646821288
b4131	2.286514024	2.742502233	1.719587602	1.563442652	2.527118254	1.239562683	3.390328058	2.261980237	1.817373044	1.37426186	1.363900466	1.439496936	2.101102388	1.827961908	1.063630872	1.785364985	1.898184926	1.71863971	1.211941635	2.269320006	1.889955758	1.720700191	1.43794346	2.059300133	1.579489245	2.033513239	2.593841938	1.666263461	1.323080546	1.591722488	1.689296921	1.502099921	1.369785104	1.314839955	1.585989517	1.536629783	1.641873769	1.875190447	1.538711285	1.874403078	1.329422498	1.53805976	1.951780016	1.440233438	0.62806959	1.915066563
b4132	1.934801275	1.983483242	0.972790014	1.231742437	2.382955426	1.067042263	3.161026919	1.872902225	1.685034046	1.189690845	1.48965692	0.585702194	1.354264635	1.833478249	0.766755944	0.837728718	1.117637639	0.796691789	0.843447456	1.343106355	0.903702757	0.798121737	1.784388552	2.048455133	1.473582975	1.410849531	2.407167699	1.159738684	1.327692034	1.199054796	1.281900637	0.507009859	0.0	0.846149757	1.463170129	1.238500145	1.095856187	1.576113637	0.876641317	1.154336308	1.148749697	1.079993715	1.147033979	1.340163414	0.90896379	1.561114412
b4133	2.282996277	1.482326444	1.751002653	0.981703796	2.270058281	1.53602277	3.278748832	2.802843559	2.12537586	1.474031886	2.430910205	2.162038816	2.084439642	2.7619686	1.902400625	2.349848595	2.409658907	2.17539145	2.294125514	2.321846371	1.914523999	2.455834406	1.969350406	2.68744435	2.324354332	2.155113173	2.371125911	1.87841359	2.139453383	1.930007204	2.037339829	2.218221475	1.306786214	2.040585848	2.720017825	2.438945135	2.841259368	2.750592229	2.28335804	3.208021719	2.44218833	2.13167346	2.128118305	2.066609472	2.662087397	2.050575244
b0039	3.697678108	3.836470356	3.347958266	3.64963661	3.937823255	3.751801921	4.177380433	3.688295738	3.732406104	3.697085358	3.98019878	3.199657035	3.889107651	4.267912252	3.775792031	4.015194057	3.446971488	3.446187682	3.445746438	3.557151605	3.830146108	3.888218763	3.411009952	4.010063752	4.470452565	4.45440534	4.570954535	4.230823167	4.219893413	3.626483873	4.147191186	4.085996123	4.076623337	3.699778318	3.941677353	3.934623429	4.137972776	4.136476915	4.055254405	4.293701671	3.900383557	4.054320601	4.053516308	4.06558692	3.617820376	3.967868093
b0037	2.056855284	2.621376734	1.607704148	2.270418521	2.19763365	1.51783589	3.332329954	2.321371903	2.300772982	1.566558508	1.924634435	2.406653464	2.539719161	2.177780537	2.873388461	0.745334838	2.175689665	1.944804149	1.517458154	2.891515228	2.271838311	1.972306709	1.053112949	2.454848954	3.344964824	3.418464159	3.488541241	2.94777379	3.406040001	2.832608674	3.169093578	3.452776647	3.664192149	3.136828517	3.736350572	3.410813152	3.851524201	3.753195391	2.84106207	3.514754643	3.182424542	2.932660205	3.393366834	2.508948997	3.31637244	3.141615097
b0036	1.957760977	2.313444572	1.420654532	2.510619853	2.867059674	2.458700649	3.086248073	2.725392487	2.435931066	1.878978121	2.411079288	2.353702605	1.732788466	2.152046298	1.362103866	1.744276501	2.423829517	2.104655188	1.886864563	2.091912275	1.57152148	1.811383014	1.846066771	1.873316812	2.006043844	1.821534257	2.405504173	1.261072886	2.350890196	1.070350809	1.778313162	1.47878592	1.957588244	1.517007732	2.453299308	2.490121919	2.543397921	2.300637432	2.680393354	2.071549127	2.983147094	2.582722385	2.980416121	2.592713595	1.671032115	3.085919608
b0035	1.228117444	1.58599067	1.292575361	1.823108874	1.449721863	0.694608118	2.737076215	2.182074926	1.808284194	1.452189477	2.746958431	2.309001672	1.266161722	2.634034695	3.156217462	2.44400185	2.650861296	2.11335728	1.135011606	1.452024825	1.569089748	2.370822623	1.251317193	1.470572767	2.073271603	2.355636163	1.71615709	1.920377344	0.749786708	0.981734089	0.854145868	2.523968652	1.544516898	1.364674279	2.106896504	3.352344075	3.011753452	2.947571351	2.736805786	2.547380402	2.57269331	1.814122427	3.023850279	2.853652999	2.105797414	2.866955344
b0034	4.730517821	3.802004495	3.805390763	3.71401691	4.302724368	4.413160959	4.468881995	4.073892956	5.164088129	4.25839392	4.973863626	4.668772812	4.765152584	5.002789526	5.186170984	5.394482896	4.678437962	4.543808974	4.928678546	5.219949066	4.827887556	4.695310341	4.685102164	5.144302234	5.679065953	5.176766899	5.132679933	5.097029526	5.344686552	5.105771592	4.648938955	4.521375978	5.141773399	5.009285542	5.763227935	6.193504919	5.399852609	6.197176694	6.495974065	4.366626885	7.134619752	6.369549442	6.790975067	6.2554012	6.228289907	7.019188189
b0040	1.567578139	2.044089608	0.510080985	0.99294136	2.337101535	0.785562317	2.823666077	2.061583841	2.088737799	0.928327702	0.967991338	0.732891535	0.866396408	1.368303488	1.661541331	1.029025024	0.330846825	0.981406827	0.765497899	2.132872541	1.607096296	0.72338675	1.054592232	2.038946718	1.359580321	2.075985757	2.389433996	1.292885604	1.220775426	0.65169522	1.365701814	1.416819693	1.320329753	1.099192979	1.840205964	0.677171108	1.171737173	1.855717506	0.796396464	1.389713147	0.515045	0.986714729	1.439590914	1.05647472	1.022347082	1.155673696
b0126	10.44231186	10.90163729	10.91048894	10.5095438	10.77456328	10.59558361	10.78846323	10.72108713	10.44304623	10.78995273	10.40035733	10.59442867	10.5999232	10.87638937	10.86415208	10.92107234	10.73874326	10.43617089	10.44182432	10.75867507	10.92649283	10.91479498	10.42976012	10.80443846	10.0865013	9.764061167	9.586328871	10.40910342	10.23231962	10.13488015	10.14227132	10.38586579	10.65225986	10.15399458	10.66465133	10.15717045	9.993763765	10.54689374	10.40122349	9.990548668	10.17233989	10.39061977	10.48794806	10.38162395	10.34033544	10.21345772
b0032	10.36048162	9.633237925	10.24751354	10.30657722	10.0182558	10.51157711	9.730881914	10.14515814	10.41135445	10.11074442	11.03617468	10.80121951	10.72473101	10.98114944	10.57251718	10.47486395	11.12149586	11.00516382	9.933330983	9.23234086	9.71855113	9.761589283	9.975172365	9.183308511	9.206113897	9.688075748	9.756405048	9.520383043	9.523610343	9.612130257	9.320187257	9.424413158	9.975305759	9.580771262	10.18616507	10.47836478	10.49826434	10.0310952	9.729739059	8.956058299	9.719474534	9.820924162	9.842344398	9.693898038	10.4499486	9.792664473
b0033	10.27288132	9.76023592	10.20288612	10.39732802	9.893993425	10.46914758	9.858628229	10.01850024	10.26551281	10.12955535	10.86991402	10.73557093	10.62992461	10.89132322	10.36826931	10.2584262	11.14050256	10.84604535	9.876329901	9.250322151	9.684071877	9.711256205	9.953517067	9.18430706	9.172205366	9.570589823	9.722347398	9.53003138	9.419466021	9.563434134	9.289389923	9.430754827	9.757338403	9.608625443	10.13662627	10.29548344	10.26755988	9.838483816	9.658111505	8.89063207	9.683110146	9.78754465	9.776522959	9.691926909	10.38998436	9.670376532
b1987	6.428032593	6.303266246	6.30244089	6.285077698	7.154858611	6.224811469	6.272532163	7.110621534	6.535224426	6.29143862	6.657939965	6.384987945	6.4074782	6.318308447	6.577426263	7.119945005	6.273221943	6.924952818	7.828833228	7.960704171	7.413800355	7.560158802	7.737057133	7.922572473	6.480344363	6.445250826	6.539609133	6.424037041	6.422291563	6.301896795	6.522134892	6.532916582	6.535952178	6.372608923	6.934003659	6.851866401	7.356317589	7.375514035	5.981990829	5.460076576	5.799054938	5.998763124	5.77816567	6.211612484	5.95870749	6.134336957
b1000	5.440656634	5.297509686	5.563127584	5.253186934	5.574929526	5.428488482	5.151681599	5.433911004	5.611846222	5.374343448	5.794396574	6.074566149	6.202258714	6.036612829	6.389512132	5.981151773	6.059404412	5.779752959	5.872083065	6.282829096	6.375926301	6.27748259	6.10375817	5.909425339	6.3820148	6.00497253	6.173444917	5.970342215	6.460806517	6.489952524	6.511544254	6.370948721	6.049595596	6.335494728	6.266508032	6.379809408	6.50545687	6.347454969	5.640424014	7.170280758	6.297049217	5.835775405	5.859020435	5.173195868	6.683394286	6.317819885
b0999	4.104903844	4.777348793	4.4593398	4.365315055	4.657982797	4.241589159	4.573070468	4.988679376	4.606351618	5.200402596	4.94963846	4.819695947	5.00727393	5.646573641	5.2338201	4.429969089	5.244557833	4.900618941	5.289841267	5.243354578	5.23752618	4.456266736	4.984767703	5.206381706	5.701598024	5.126433278	5.34577634	5.303454991	5.428140368	5.122536547	5.374862434	5.68355734	4.284198831	5.644827428	5.514688747	5.553590189	5.159276807	5.643594479	5.027382501	6.681038556	5.2544746	5.317655805	4.781073436	4.647214897	5.701979811	4.51634394
b3690	3.200943782	3.859743654	3.751573811	3.713078042	4.155067773	3.453202176	4.331374269	3.938532486	3.483220682	3.49533407	3.752755768	2.7125206	3.179178074	3.389567194	2.984778763	3.131252831	2.90467444	4.260735753	2.579799105	3.757349404	3.227935903	3.222699014	3.294323248	3.436904434	2.447430576	2.896323292	2.603408304	3.209361118	2.655102269	2.086865163	2.569009868	2.523521355	1.645826842	2.392013905	4.301745235	3.871213511	3.826621745	3.953290875	2.167854286	2.984526521	2.398421172	2.050336781	2.62679221	2.275092651	2.527966292	2.470260659
b3716	4.182585385	2.583200179	4.032412327	3.899756941	4.191539095	4.103755739	4.027662717	4.499255337	4.140735217	4.07682833	2.762627326	3.001940887	3.454527704	3.35476671	2.380906076	3.384990664	2.776013062	2.785949256	4.546711141	5.017202769	4.246923405	4.51408648	3.387845647	4.660721925	3.923569552	3.318862692	2.905216188	3.600860108	3.705315005	3.35455663	3.194733385	3.560226736	3.711402995	3.660574273	3.908992179	4.188303206	4.279452232	3.989440661	3.027693793	4.2748445	3.827241379	1.758463002	3.21958839	2.831346378	3.756855249	3.60046728
b3717	5.277423592	6.250352888	5.907139465	5.350551238	5.558276516	5.59220604	6.256882707	5.890451228	5.583370838	5.441742887	5.213083357	5.155589423	5.696137208	5.928408223	5.201572266	5.883461083	5.665509037	5.553939342	5.947583685	6.390199649	6.1735192	6.175764182	5.939271924	6.418981333	4.786811313	3.970416936	3.176378132	4.364281538	4.68148078	4.556764576	4.917664459	4.691214737	3.122227449	4.385648175	5.911123897	5.632715296	5.588806537	5.948104505	4.451611084	5.369992956	4.753692102	4.608571844	4.836729738	3.82941143	5.178112219	4.609472782
b3056	6.719578051	7.123885764	7.010373395	6.752142566	6.813817662	6.771671302	6.842487807	6.810132012	6.571268364	7.027593613	6.881331729	6.470455637	6.613844367	6.959788968	7.01233079	6.898707839	6.794123981	6.964538274	6.676366551	6.582093301	6.623326899	6.500790065	6.785512155	6.689784139	6.567116534	6.391183444	6.237902347	6.790534211	6.604563446	6.580600766	6.77795735	6.658804886	6.443488503	6.457992934	7.134136085	7.111986555	7.111229449	7.119731057	6.733391329	7.019899598	6.646041281	6.48905212	6.512536054	6.423494347	6.606761903	6.504368354
b2201	4.078532544	5.384378434	4.995130403	4.116735493	4.950919	4.773903216	4.910435416	4.530836227	4.036020446	4.82816619	5.009963815	4.863013037	5.194313219	5.569374888	5.222431517	5.324788114	5.13291184	5.137704808	5.020520187	5.381002187	4.705041546	5.040917741	4.741211424	5.35075833	5.006733698	4.729674199	4.664218816	5.228609332	4.999405502	4.562088133	4.535196113	4.897468313	4.259907246	4.799927566	4.971131016	5.179599113	5.288489192	5.45310958	4.369912317	4.930909383	4.341320096	4.238428508	3.859196054	4.006744456	4.736754913	4.600093744
b2200	3.696892035	4.324589388	3.987370678	3.51206333	3.463730564	3.652710191	4.377538363	3.767160751	3.808523999	3.949069289	4.262369084	4.469821528	4.478856277	4.687185245	4.423866498	3.392828348	4.684604895	3.98468716	3.89354523	4.108333611	2.775081905	3.415496021	4.370899409	4.259876796	3.46097213	3.62629045	3.779892886	3.832260093	3.577435212	4.018795905	3.727030459	3.367377675	4.307507411	3.769709386	3.609288954	4.005071598	4.090147433	3.166783415	1.928238458	3.803067914	3.222379838	3.145859529	3.293420613	3.521922387	3.461363612	2.724998046
b2199	4.492084421	4.376742656	3.622784844	3.313877045	4.791450944	4.234908205	4.519501467	4.5298157	4.627145046	4.14443362	4.6548098	4.417487077	4.290855401	4.916572204	3.839457104	4.337225993	4.662365358	4.436636885	4.029184514	4.948980509	3.150022535	4.032972532	3.591669624	4.280988855	4.341732838	4.103931885	4.735162852	3.603591645	3.872762698	4.633328125	3.420263288	3.878056971	3.731814306	3.929874842	3.984887388	3.86058827	3.945086005	3.316400017	3.654830479	4.666291092	3.828961862	3.817507926	3.583223305	4.045902303	4.325705409	2.817535593
b2198	1.530692824	2.249868139	1.604006775	1.280227516	2.826062149	0.0	1.871124599	2.31696883	2.509621689	2.090005883	2.480183958	2.525097026	0.0	1.391455261	0.0	1.80417194	2.233827481	0.0	1.423970145	1.783533836	1.508629947	1.74349019	0.0	1.804259632	1.700635568	2.644315414	2.53841652	1.203144504	0.0	1.243391741	0.0	0.0	0.0	0.0	0.0	1.66023646	2.206425575	2.378295931	1.470785045	2.291707686	0.0	1.470150008	0.0	2.291352608	0.0	1.470750429
b2197	3.743964486	4.456387843	3.310980603	3.820367878	4.174390869	4.528717765	4.565448903	4.097447619	4.32184828	3.930884358	4.706646806	4.949748131	4.553565071	4.388203117	5.092578827	4.646875689	4.879364494	4.617340463	4.482588043	4.338862068	3.181676936	4.429540433	4.300000804	4.288207938	4.626018238	4.614689319	4.793060645	3.49619274	4.401341527	4.459202358	4.576751252	3.731304164	4.312934075	4.045222969	3.429490874	4.382063859	4.581024746	4.205784965	3.251936436	4.240228328	4.318905957	4.233867098	3.924843673	2.611734786	4.176933165	3.975164796
b2196	4.156803218	4.452716563	4.085406523	4.309599229	4.012067596	4.425836415	5.130400372	4.098806755	4.007872109	4.347237775	5.110000292	5.110086766	4.736724276	4.804550714	3.972256099	4.517281181	4.864238039	4.862972002	4.367208248	4.466602084	4.013505262	4.019825233	4.416582889	4.36844384	4.410288683	4.131164776	4.254547548	3.653719693	3.936730229	3.929994816	4.166932181	3.618328402	3.523931552	4.066345392	3.85544511	4.29811363	4.587483914	4.133984311	3.619650582	4.255410241	4.133461948	3.865854641	3.606059864	3.975174093	4.14370193	3.685463575
b2194	4.943219816	5.808942777	5.271648636	5.053036129	5.475405113	5.329941184	5.614000591	5.094319783	4.74132278	5.355899873	5.416660182	5.593621582	5.730405127	6.051456392	5.357904146	5.300769046	5.70489874	5.190003203	5.367454996	5.267167376	4.819364884	4.690560619	5.255245506	5.60643144	4.831949766	4.515321774	4.196187116	4.467217738	3.642018129	4.48245723	4.951455882	4.37499998	3.799199461	4.592721603	5.307923664	5.51772201	5.479636207	5.036642612	4.048478258	4.508264782	3.954757561	3.444480457	4.03549531	4.013265672	4.0512403	4.275958576
b0162	3.405047541	4.80259888	3.220837475	2.687325286	3.361637151	3.472513267	4.743612936	3.586731719	3.567422577	3.712609967	3.710320879	3.615450532	3.799053102	3.867438434	3.117917522	3.869070327	3.517464411	3.181419681	4.578555813	4.918208353	4.374677254	4.23932936	4.271993253	4.790169713	4.1536212	3.726682092	3.879465362	3.859489398	3.378416181	3.579484036	4.228039166	3.420648164	3.557199871	3.629829007	4.363303805	4.219750804	4.414431591	4.480425256	3.687957748	3.662066195	3.67665665	3.91908847	3.765754095	4.016767512	4.045710692	3.857383164
b2143	4.507308448	4.499219622	4.977015997	4.166035807	5.248019587	4.922324743	4.907595898	5.139927502	4.523653985	4.525412499	4.328142288	4.138521833	3.914928143	4.906717305	3.718478296	3.930250262	4.658586362	4.143426309	3.825840399	4.877811902	4.698206036	4.541657417	4.246259649	4.905956369	4.555171477	4.615546557	4.870498159	4.544241873	4.229599438	4.792111522	4.778420989	4.049369449	4.588366492	4.539325161	5.410272387	5.320684747	4.97518708	4.802373884	3.576601135	4.84482515	3.829870848	3.233029988	3.539352064	3.937930384	4.039705557	4.012048581
b3918	6.248782093	6.142613572	6.126093396	5.705914073	6.065867887	5.996629967	6.137666152	6.177105601	5.914944372	5.880467028	6.192243364	6.241842315	6.200237257	6.26716787	6.670902702	7.170966561	6.254798848	6.256488952	5.725183776	6.266685712	6.03537965	6.24830125	5.835973236	6.11984829	5.779921205	5.571431585	5.906525021	5.262710161	5.482372691	5.423901189	5.394260152	5.522393665	5.52281815	5.445815577	5.990380999	6.040465024	6.006024502	5.932444208	5.592338839	5.110694475	4.938399125	5.369055142	5.456015203	5.339582001	5.385915604	5.225639759
b0175	7.506204253	7.891874175	7.691381825	7.480971191	7.6999945	7.55793335	7.789396546	7.687899958	7.466017691	7.759334797	7.344128944	7.273063453	7.436690328	7.672228749	7.536670177	7.276594568	7.580693153	7.593240647	7.716204785	7.405962187	7.42021131	7.32905743	7.509051013	7.542690305	7.725273764	7.463111317	7.261137774	7.786483679	7.298390949	6.941781902	7.657826177	7.639856444	7.507818037	7.24545413	7.579455339	7.422969209	7.560553503	7.51300406	7.801051162	7.387262888	7.567077805	7.41675212	7.540728001	7.776886886	7.196419711	7.576876841
b1731	4.41196316	5.652563	5.562078874	4.568669118	4.956125226	5.456762141	5.3261591	4.995016599	5.113110212	5.317154804	4.073923826	3.581070152	4.985692422	4.039363196	3.117917522	4.626869258	4.337516312	3.918957612	4.990747889	5.316901821	5.935108604	5.575977286	4.595726678	5.82055546	4.354789433	4.039288523	3.420136755	4.161400825	4.381490486	4.399446607	4.615630744	3.998834598	2.498566579	3.507582603	5.839831739	4.997159405	5.598450389	5.810309341	4.557609193	4.852715417	4.873523712	5.233324539	4.676248661	4.688589283	4.440440946	5.000182786
b1661	8.74538264	9.186977648	9.367866659	8.612479441	10.03335465	9.265792799	9.178968095	10.01672609	8.841610278	8.787471386	7.76121957	8.187801133	8.194178158	8.74694059	8.03437087	8.34928727	8.714084759	7.872526013	8.044568911	8.049021661	8.470884497	8.355949426	7.993603899	8.08531611	8.10850402	7.493730791	7.392964876	7.154479889	7.448482392	7.761801166	8.177688566	7.388672909	7.247844671	7.8177045	8.6307624	8.113935679	8.185241388	8.319694725	7.268323595	9.255720364	7.427316157	7.114016371	7.098447467	7.127446224	8.143631107	7.538313268
b1216	6.125696428	6.534641084	6.089909442	6.139389293	6.185899988	6.009136538	6.585927076	6.116246475	6.002907303	6.359001214	7.672397338	7.448170176	7.432427666	7.59319116	7.348712024	7.195204499	7.553556908	7.677707392	7.026621823	6.823795236	6.157783772	6.252713568	7.050298448	7.00460787	7.52119409	6.403707711	6.45728915	6.661745591	7.444427071	7.102455134	7.472446709	7.505602998	6.936909394	7.199958834	7.609093566	7.341084612	7.672974143	7.456192402	7.448709449	7.542427006	7.05470676	7.195231613	7.171412047	7.434557341	6.942895411	7.124604497
b1217	2.976360675	3.955437363	3.706391498	1.847102421	4.226532982	0.0	4.582373969	4.185758413	3.670927355	3.30510752	2.368808999	1.957446729	3.030584486	3.978637882	4.768481312	3.624505475	4.014216931	2.390875504	3.88478086	4.668280371	5.179125085	4.949033781	3.740120922	5.602411404	2.348650262	1.541335248	1.2975175	2.186994004	2.992125096	3.748201911	2.84458502	3.048741151	2.558712805	3.176140633	4.020796445	3.146823004	3.980928179	4.184172208	3.953818951	3.923012015	3.006219614	2.543163118	1.265356915	3.922595214	2.956651722	2.895768116
b1218	5.618831536	6.690954884	6.079285128	4.920904489	6.83879413	5.627244603	6.584699986	6.650277245	5.744012292	5.753587987	5.568155623	5.55684772	5.757866645	6.324166988	5.321595645	5.729528579	6.196130926	5.735437514	5.609418243	5.916016351	5.502089098	5.353818832	5.641917237	5.927462427	5.794451218	4.597694431	4.958374754	5.006638371	5.227624451	5.057074337	5.615326434	5.783452907	4.841999765	5.375695618	6.236285387	5.77815551	5.789393749	6.284582809	5.935323759	6.141855235	4.746128262	5.970588311	5.613028563	5.72541806	5.329873772	5.300062464
b1736	2.960123764	3.3204356	3.159113172	2.143813052	2.425803941	2.857558623	3.027972937	2.669371085	2.726307756	1.972102857	1.2464718	2.744578992	4.132834409	3.770911106	1.872742943	3.082324376	2.711592399	3.231592027	2.00761896	1.971909508	2.43731688	4.369516379	2.165708258	3.080008317	3.559722897	2.986604159	3.407340698	3.374130971	3.500305048	3.543093513	2.343451652	3.291382412	3.796661129	3.221252377	3.462665249	3.659290758	3.099380667	4.006668974	1.641552934	4.013684266	3.598246393	3.535154278	2.710056726	2.501021596	3.843279147	3.885533349
b1738	3.073088459	4.325189742	3.171037493	3.234562688	3.506018338	2.473664247	4.200844735	3.243088979	3.554535246	3.892583165	3.523989743	3.218921199	4.437487797	3.540773172	3.048899154	3.196248444	3.420631071	4.581200484	3.712921016	4.334583449	4.427845746	4.032422015	3.306903478	4.843999621	4.334188111	3.314400012	3.524219765	4.032273808	3.758116992	3.180325615	2.447533424	3.904719112	3.532768089	3.605284911	4.518732659	3.621553603	3.017112312	4.433204004	4.200543884	4.795178368	3.823939383	2.4939297	4.10132632	3.640045422	3.963560146	4.006063781
b1737	2.023373246	2.82676425	1.750212349	1.21703833	1.785467271	1.229429126	3.23580244	1.854260355	2.210157319	1.004848174	2.069482797	2.565431859	2.482226461	2.468237111	2.360186583	2.282946596	2.056752529	2.601396392	1.949018494	2.651773637	1.714261104	2.092899471	2.379264198	3.461268305	3.563601058	2.813472901	3.122762267	2.900351071	3.263559293	2.135774178	2.802584667	2.525370162	2.117012171	2.013114509	2.410140489	2.224251644	1.923446241	1.559080358	2.812105673	3.369093085	2.851548468	2.49850637	2.89586709	2.107837234	2.75445457	2.81205923
b1734	2.616250129	3.240919998	2.637851777	2.113170753	3.22031526	2.738327326	3.272638706	3.403510664	2.473573506	2.536844809	2.667335914	2.509458885	2.836710596	3.475016276	2.630139909	3.132196423	2.819748834	2.983583535	3.14366301	3.584335616	2.868164334	3.338079457	3.143989421	3.97276333	3.180469367	3.56113404	3.806439953	3.054253828	3.691475349	3.283557472	2.808051018	3.152924762	3.572452865	3.083617943	3.746879423	3.510479943	3.00255313	3.29260723	2.760180031	4.063817279	3.56184019	3.208524417	3.436570585	3.287803699	3.395915089	3.251627663
b1733	3.908640201	4.742483841	4.247289578	3.786784938	4.75086502	3.773014799	4.737577685	4.576613625	3.855372825	4.044891625	3.653097257	3.798808831	4.045076766	4.516874386	4.34634896	4.263482978	4.302398094	3.818948656	4.241043564	4.860069615	4.21476045	3.822860438	4.284983399	4.360447915	4.880325496	4.456373213	4.761531405	4.242621048	4.772160795	4.468081514	4.726147446	4.969910825	3.867964286	4.577884031	4.595718631	4.603767713	4.58535185	4.292004548	4.632966574	5.515073333	4.582943859	4.197784302	4.227127172	4.674654713	5.034160994	5.011320614
b1735	2.388375572	3.744028968	2.974536804	2.580847014	3.500605616	2.632933344	3.763560698	3.31172157	3.003062514	2.449725156	3.082112724	3.285499903	3.50921133	3.85210757	2.942191439	3.539779465	3.227014447	3.453283104	3.10005762	4.597262969	4.138206078	3.736531611	3.768442447	4.661171743	4.114008714	3.997127152	4.338997711	3.906977448	4.148262924	3.305830674	3.922507393	4.142777198	3.981064718	3.646414165	4.223917117	4.05874539	4.071844476	4.388624035	3.786523937	5.167614289	4.070946421	3.160101851	4.100721815	3.35304883	4.847943007	3.786473707
b1888	2.712015262	3.022488221	2.850603594	2.665452925	2.474278869	2.676754869	3.739575521	2.303703883	2.811613509	2.753634027	2.442851966	2.801875071	2.795356108	2.795370388	2.85112213	2.670397475	3.133423897	2.760873487	4.287499425	4.344666331	4.868003857	4.760315332	4.314186099	4.173761545	9.427582796	4.663938071	4.843057829	2.689620924	2.463353136	10.18707409	9.563490619	2.47989568	2.631192583	10.15760865	2.800929946	2.709710836	2.99179482	3.217584342	2.259090735	2.68105662	2.575744007	1.867502269	2.829095436	2.532857318	2.840310376	2.368888517
b1883	2.008197465	2.131179315	1.785691482	0.65215063	1.780958275	1.781012302	2.718563331	2.427908143	2.319184713	1.850398786	1.250436999	1.373735943	1.129133844	2.090589503	0.0	0.58530331	1.691864325	1.266333601	2.749100501	2.672177557	3.067223594	3.008151145	2.597167668	2.696772263	7.242695973	3.580834684	3.276506548	1.032730793	1.545710193	7.790925654	7.319917826	1.381768518	1.056465867	7.793117917	2.121382916	2.524440639	2.08874315	2.378295931	0.772891275	1.116967539	1.349141002	1.04425715	0.6939453	2.291352608	1.314931	1.644314231
b1884	2.60138931	2.749793806	2.08199766	1.25937774	2.367357795	1.989702753	3.134225565	2.055588161	2.052725072	1.578349116	2.125334012	0.473077351	1.291363423	1.919027529	2.091344424	1.150638777	1.238739689	0.65188519	2.663815341	3.312759464	3.25577862	3.703611034	3.019235046	3.052262595	7.565253107	3.709781451	3.629971519	1.692258869	1.929186871	8.354815217	7.457220871	1.852252775	1.861233893	8.262790615	2.87914033	2.648456041	3.358776653	2.487718603	1.660217814	1.945229483	1.706988534	1.659538663	0.810068215	2.399215651	1.8959913	2.156039967
b1887	3.083768834	3.714797358	3.539070895	3.222573948	3.543480834	3.04474399	4.387936122	3.216856422	3.219330273	3.392459776	3.641656494	3.264723809	3.207341162	3.864543045	3.707302061	3.638612307	2.49635703	3.137546718	4.789266254	4.931482951	5.273398583	4.969659295	4.46242734	4.959663255	9.930846495	5.583761811	5.387507346	2.804451369	3.509247866	10.57341466	10.00606716	3.13722548	3.613136824	10.52657189	2.286466471	3.76595748	3.327437196	4.139299454	2.229925464	4.173650841	3.016707516	1.982161243	2.620002491	3.424636086	3.129200845	2.787753024
b1882	3.414706227	3.101822463	2.698650001	1.344077622	3.25215868	3.499399242	3.149306734	3.848377087	3.474004694	2.172511475	2.571138314	2.805032257	3.402463416	3.151314426	2.534427622	3.181047538	3.458596694	3.096916555	3.676109685	4.839008276	4.313233562	4.491678761	3.967614933	3.70918395	8.398306741	5.175684474	5.006520687	3.438251296	2.358287381	9.236481595	8.283620832	2.41049368	3.955388108	9.171902931	4.003334565	4.455623578	3.771205561	4.166586839	3.260938042	3.52232977	2.772577473	2.939875256	2.113061762	3.060195568	3.00185959	2.528534951
b1881	3.119155292	3.970498721	4.024608736	2.995977834	3.895557814	3.410525053	4.22818617	3.507656903	3.500475512	3.662933332	4.186039342	3.905084174	3.413876559	3.83353282	3.166491165	3.057692266	4.06409189	2.974519279	4.373579226	5.000739567	4.899160756	4.670585092	4.176126211	4.663648464	9.058470995	4.812695586	4.845626032	3.113900595	3.685591189	9.523130928	9.101891154	3.721634605	3.290434583	9.457718685	4.215536092	4.466258275	4.352034428	4.121534772	3.508827038	4.323997065	3.917277959	3.086405685	3.007002139	3.478389811	3.572861077	3.775053876
b0681	2.791088047	3.396590838	2.395721561	1.994759035	2.915700267	1.847087598	3.549922166	2.764670313	2.604093559	2.359702995	2.35552781	2.582362924	2.517681119	2.360597661	1.998219849	2.638964789	2.018898853	2.559721726	2.529405129	3.66295187	2.63997655	2.724261908	2.939021722	3.077293426	2.516381139	2.702517276	2.80863106	2.692637031	2.924259976	1.608513437	2.685612542	2.377253015	2.078661957	2.076165197	2.205488156	2.283886354	1.886740471	2.588324188	2.977345434	2.166481411	3.02866736	2.651934666	2.852620285	2.570852996	2.64945168	2.3122015
b0682	1.776758393	1.490196419	1.568035313	2.482281015	1.742924233	0.0	1.436740554	1.830980726	2.253592106	2.863128442	0.0	1.603937841	0.0	1.031636403	1.280090223	0.0	1.758144969	0.0	0.0	0.0	0.0	2.005884333	0.0	2.536565703	3.476880209	3.187222959	3.038989716	3.229327287	3.067057853	2.650394529	2.772121064	3.879877737	2.985524553	2.450904737	4.493191219	3.597025512	3.517010557	4.211702612	2.74179721	2.859097555	3.451374772	2.471991543	3.159270557	3.088211902	3.554560294	3.873140077
b1741	5.24258102	5.348836191	5.04787066	4.583531757	5.494416813	5.169364031	5.309623698	5.454699637	5.052972715	4.702464398	4.632500938	4.621026408	4.756541138	4.778986707	4.052930962	4.54888962	4.783231279	4.541764556	5.037596217	5.179406334	4.668972385	5.05362162	4.610601403	5.360437173	4.375934225	4.890948133	4.956980779	4.577425313	4.510005001	4.051359768	4.309238716	4.451779207	5.199473534	4.448170864	5.534439633	5.159714851	5.585664906	5.347749841	4.341524277	5.22483827	4.566280574	4.427361317	4.563285904	4.614081057	4.887007449	4.587578263
b2155	5.355195124	7.957696135	5.690509566	2.57787107	4.553093025	3.346846019	7.247011745	4.652083776	5.74710275	3.541730317	6.981453627	7.323593972	7.376122898	8.364139193	12.24926082	12.54715597	8.329989662	7.252899774	7.425284945	10.40297734	12.9863545	12.65693814	7.446805052	10.927835	7.477855792	7.588692796	7.731194772	7.513607774	7.498025293	7.295316848	8.073955964	7.402937384	7.725838259	7.392063199	8.033611789	6.184907167	6.910422455	10.48492291	7.128903204	6.437019459	7.745268805	7.447780389	7.220581442	7.088505194	7.805663165	7.809791341
b0618	2.685323475	1.992614637	1.776960354	0.647684829	2.131645796	1.025321677	2.52206931	2.056304253	3.078557626	1.38675963	0.0	0.961058273	0.0	1.555290442	0.0	0.0	1.683381623	1.732313506	0.0	0.569865292	1.300868154	0.949642219	0.470130268	0.99169975	0.0	1.172827918	1.829026595	0.33256843	0.465333019	0.0	0.0	0.0	1.651372751	0.170790207	0.0	0.0	0.0	0.873976185	0.0	0.0	0.0	0.0	0.0	0.0	0.0	0.0
b0617	2.324087802	0.0	0.783384601	1.007370169	0.0	1.157459372	1.525827633	0.0	2.579960915	0.0	1.390299987	0.0	1.260493732	1.10398557	0.0	0.0	1.208670517	0.0							0.0	0.0	0.0	0.0	1.235077652	0.0	0.0	0.0	0.0	0.0					0.0	0.0	0.0	0.0	0.0	0.0	0.0	0.0
b0616	3.700731853	1.202712714	0.771364644	1.575543286	2.130070005	1.589981894	3.011164896	2.361930673	3.662125478	1.32487662	1.8697562	0.795098073	1.499942662	1.52712562	0.599225345	0.0	2.148991047	2.41378839	0.473906133	1.429187136	1.435797836	0.625312081	0.0	1.955730916	0.60578408	1.87934972	1.691687924	0.0	0.52944938	0.0	0.0	0.694419264	0.0	0.525238585	0.516117953	0.58416182	0.0	1.555931407	0.4949888	0.0	0.0	0.0	0.44016364	0.0	0.0	0.494973072
b0615	4.37839081	2.031199984	1.563662844	0.984488353	2.842939088	1.539717462	3.142229676	2.459735093	4.272669102	1.588826998	1.815461887	1.566862729	1.993722199	2.193084075	0.687868524	0.425256532	2.269303837	2.617243627	0.942846427	1.588653777	1.595672103	0.974612533	0.340415202	1.436796666	1.349211535	2.249902782	1.866382286	1.28283117	1.21107754	0.809346198	1.355304894	1.302753819	0.798947697	1.030054938	1.185965059	0.670811348	1.162285905	1.285751347	0.789192456	1.520102689	0.885966437	0.788773909	1.310800158	1.04765282	0.819124032	0.978761426
b0613	2.576500742	1.362052325	0.572734013	0.423680383	1.11384636	0.873127139	2.358363816	1.946579906	2.380177831	0.474172201	0.684352878	0.880087653	0.0	0.0	0.0	0.0	0.576177126	0.69473086	0.0	1.459814155	1.680053854	1.423946011	0.0	1.478419261	0.622550357	1.814988318	2.026860823	0.0	0.0	0.409146454	0.62606891	0.713087844	0.0	1.04241163	1.22301684	0.0	0.51789267	1.324718955	0.0	0.0	0.0	0.508923515	1.508261959	0.0	0.0	0.0
b0612	3.902692447	3.382594206	2.46867541	2.291011547	3.230833365	2.457820907	3.61450084	2.973741975	4.29920335	2.01336094	2.429268	2.443177599	1.965182186	2.898901549	1.855057979	2.333287216	2.690957522	2.451550266	1.962497667	2.279244034	2.234476846	2.127193309	2.023361331	2.586267063	2.28968688	2.619113284	2.429510166	1.615137503	2.010600437	1.983479574	2.781338318	1.342604363	2.683188578	1.826231547	2.323590467	2.238545025	2.127906002	2.383063505	2.105622684	2.720066424	1.583967324	2.662955029	1.871110723	1.563429596	2.243366165	2.017771981
b0614	3.033396083	1.050882733	1.351668142	1.666401858	1.257263471	0.0	2.821215553	1.710533134	3.604390101	1.515459334	1.458068456	1.143925658	0.80913023	1.51515041	0.0	0.0	0.771127035	1.475500798	0.0	1.515290613	1.265500747	0.921001483	0.798311105	1.942870936	1.442192381	1.380252353	1.785253895	0.582017447	1.298200465	1.031104053	0.0	1.012458037	0.0	0.784660918	0.772532332	0.0	0.0	1.377140604	0.743322355	1.688611214	0.0	1.230894606	1.120999093	0.0	0.771938971	0.0
b0155	5.278164698	5.735641423	5.354560066	4.932629458	5.505848038	5.228767841	5.775587949	5.559871047	5.170414463	5.329367872	5.463387633	4.969236607	5.149393189	5.625990928	4.44257681	5.582950371	5.48978306	5.167855137	5.746811484	5.936462911	5.661062925	5.699940543	5.46991872	5.990396559	5.97880497	5.385666275	5.444635256	5.363478249	5.543791952	5.220992294	5.783945072	5.556398857	5.353220265	5.189050131	5.41922406	5.330839953	5.568329727	5.267474783	5.367849842	5.857126889	5.291592518	5.18182143	5.041225543	5.336406693	5.20872132	5.140554729
b1592	3.430873772	4.419248555	3.59402701	3.398881814	3.508431792	3.323938239	4.480017092	3.697889753	3.296249571	3.697403094	3.240235616	3.078175975	3.10511745	3.814555054	2.349682606	3.160666899	3.323049669	3.076688644	2.727736196	3.770898326	3.313348337	3.011163211	2.552942158	3.613886838	3.532172908	3.394198531	3.555296795	3.465796717	3.120590898	2.540236883	3.799399386	3.313859383	2.680973712	3.090601911	3.714806604	3.03904479	3.194378207	2.938217531	3.614440884	3.553427419	3.470333001	3.01773135	2.993805741	3.191287835	3.492334667	3.428596294
b2592	8.755009186	8.660680258	8.559496419	8.686140023	8.302308182	8.736143733	8.634177247	8.363843898	8.738455796	8.613991467	8.697341763	8.610968409	8.536163292	8.326112771	8.716349242	8.681835626	8.426693651	8.688938338	7.811886203	7.893316495	7.514695837	7.607985996	7.89546575	7.794690296	8.154736273	7.92756025	7.862517124	8.113094318	8.101077435	8.142067429	8.145925054	8.112876886	8.357675114	8.226191422	8.190671499	8.273745061	8.616742011	8.483056221	7.876644262	8.8530259	7.977323713	7.939016435	7.883985294	7.97575144	8.483979685	7.969371486
b0437	8.873295197	9.110641532	8.977849849	9.10485209	8.938210545	8.984396696	9.096945699	8.933390123	8.990270776	8.934840217	8.763815275	8.887528928	8.810205009	8.974508185	8.732436899	8.793031853	8.860775931	8.826549445	8.626672773	8.720734274	8.725577581	8.80333183	8.875797306	8.788621199	8.905813714	9.175704624	9.22394599	9.17462074	9.244444794	8.921376592	8.843168345	9.20712766	9.390267801	8.904132818	9.044182051	8.88767593	8.863489697	8.936541284	9.522748593	9.300148742	9.541606915	9.418764927	9.467183486	9.546004857	9.14199235	9.659807054
b0881	7.314716869	7.876961825	6.943755827	6.48860433	7.723886615	7.526066779	7.782102003	7.810121674	7.221010992	6.134629399	6.160333307	6.263729216	6.631868961	6.958854043	6.340452311	7.360315365	6.633642585	6.303552355	6.114221741	7.240444683	6.744694964	6.720726758	6.271553367	7.12517136	7.324307885	7.271386896	7.158062332	6.04136599	6.471053726	6.42847389	7.632975772	6.299199003	7.184936019	6.344476909	6.954349465	6.797731882	6.747277784	7.083326082	6.477184999	7.301628784	6.690103714	6.584640855	6.769477381	6.410943499	6.909784262	6.897495391
b0438	9.439063851	10.14975399	9.861573983	9.753223135	9.699602633	9.608159582	9.93851056	9.633178676	9.472595643	9.899279477	9.616885695	9.613867262	9.640252312	9.822860008	9.711854581	9.598000685	9.669505849	9.687345161	9.387365437	9.336123622	9.421632006	9.318430233	9.351869976	9.34348814	9.574378476	9.504861135	9.443689382	9.852184233	9.512073902	9.392697973	9.632172276	9.740200925	9.54539807	9.448550601	9.53733957	9.425189037	9.513798927	9.502122892	9.902787948	9.783790878	9.955008966	9.862113456	9.822912514	9.813487747	9.496683606	9.936635904
b0910	7.519006491	7.125999958	6.929209733	7.238606701	7.44749903	6.977735148	7.415743499	7.29937933	7.381595836	7.165063167	7.60709422	7.680371579	7.609610806	7.566238807	7.183195398	6.996275852	7.446369179	7.548238967	7.242061448	7.172326061	7.250525719	7.29221871	7.218360261	7.11627488	7.398784628	7.601111734	7.225359561	7.29516363	7.273632389	7.254062462	7.24578804	7.291278923	6.499315018	7.207781834	7.545075735	7.410737566	7.387967742	7.498636105	7.315510071	7.193222103	7.198380781	7.259286408	7.078673306	7.446276426	7.385134442	7.027414248
b1870	7.155619195	6.804756605	7.227240903	6.995832115	7.070608433	7.525455731	6.869378745	7.19002629	7.251670292	7.183431447	7.140401055	7.15419789	7.292494033	7.059828246	7.007590103	7.26179143	6.97533868	7.167523791	7.202930145	6.789537581	7.091999414	7.191482075	6.873414949	7.019541857	6.545646053	7.049771287	7.18826885	7.207604027	7.33849655	6.763868612	6.399783237	7.215612479	7.435790716	6.866558645	7.295261641	7.356102973	7.425636738	7.341594122	7.071703394	7.158571866	7.364650199	7.086717611	7.102551128	7.03048587	7.193925943	7.479967889
b1871	6.921319261	6.939402688	7.109164448	6.934438549	6.931625879	7.157480226	6.80157566	6.991827803	7.034331442	6.964229486	7.034521648	7.103153093	7.009186056	7.066893069	6.674240516	7.065598099	7.056632227	7.077933059	6.801583087	6.631682232	6.752892579	6.775830479	6.766421053	6.720682725	6.457257643	6.932878058	6.884597074	6.770462742	6.840710629	6.476997887	6.409947175	6.754455109	6.695474754	6.558222788	6.770809308	6.850118049	7.033979126	7.015408172	6.525156708	6.702118387	6.907272366	6.735720862	6.606153679	6.64821003	6.862005783	6.879505597
b2933	1.947221323	2.355419291	1.159377985	0.51805801	2.169787555	1.037423158	3.269109204	2.057043687	1.561645383	1.445583747	1.453108955	0.78406201	0.377666355	1.686124622	0.419101668	0.462916642	1.087098744	1.644055386	1.825719919	2.339806494	2.210084003	2.06884444	1.611630833	2.649776265	2.250279813	2.407385448	2.824558644	1.987524073	1.293574094	1.520207007	1.768907053	2.012771762	1.396681283	1.4463045	1.701222829	0.98550591	1.065696638	0.709177396	1.382491268	1.868239024	1.399364153	1.52293692	1.519934097	2.271379555	1.08730375	1.980533404
b2934	2.525340551	1.531922409	0.0	0.782010805	0.690209833	0.0	2.326522904	1.002071583	1.471541683	0.0	1.727596129	1.765881493	0.99644341	2.349766511	0.0	1.175088991	1.520861105	1.122984355	2.31632214	2.490902369	0.905214477	1.077755596	2.225073064	2.514889386	1.648063313	1.31855493	1.713900047	1.512298224	0.931065406	0.721093821	1.052761976	0.0	0.0	0.924541692	0.911151955	1.605916014	1.833866217	0.0	0.0	1.50734805	2.614432777	0.0	2.21783578	0.941970143	1.464326537	1.81304943
b1625	1.504247412	2.695564984	0.0	1.917687334	3.215836448	1.428749985	0.0	0.0	1.098335123	0.0	0.0	2.841199118	2.754961167	2.055573455	1.659591382	0.0	1.485785704	1.70888727	3.435473301	3.930641881	2.674100805	4.429540433	1.530430049	3.047850389	1.672749848	2.022923146	2.505008862	1.1804014	1.515676112	2.659680308	3.294819387	3.332573842	0.0	2.40524908	2.20790046	1.632577323	2.648998671	2.345560324	2.980034175	3.388231339	3.704531104	3.705898711	3.088614393	3.627706004	1.489654447	2.152149324
b3974	7.256018202	7.580201253	7.30153476	7.101154279	7.395147015	6.945068621	7.468369056	7.402609894	7.31843418	7.353734584	7.435032722	7.430230889	7.485915302	7.646289681	8.267369347	8.584226759	7.59620773	7.491512122	7.544577467	7.665165264	7.474400459	7.46404068	7.534479439	7.422253286	7.460033601	7.475203913	7.398428549	7.413170507	7.417437195	7.303837473	7.478144642	7.334899636	7.574008089	7.200546811	7.235740422	7.134430666	7.067032396	7.498186703	7.218065154	7.206497596	6.906004064	6.982986095	7.0659913	7.267748141	7.368765348	7.070447923
b3634	6.73873746	6.730354974	6.814487129	6.858182551	6.826061789	6.325383726	6.977478605	6.890182826	6.752274806	7.045642802	7.263800565	7.336730714	7.361386859	7.419571126	6.869411717	7.104978629	7.241162412	7.162813939	6.395998977	6.284376273	6.294743385	6.267363983	6.46829237	6.273008108	6.762943753	5.79107802	6.022297122	6.178234797	6.303974285	6.12904627	6.606228222	6.554367379	5.848675835	6.269830522	6.896069514	6.885294512	6.730405481	6.773369149	6.518696644	5.839294556	6.59197582	6.565691817	6.608991836	6.826197764	6.305878919	6.280493061
b0103	6.019869366	6.222575217	6.643677324	6.049338508	6.491641658	6.461202632	6.2910402	6.468348077	6.278000363	6.356942269	6.604674267	6.416758249	6.662596593	7.033076064	6.350579602	6.330427304	6.768890622	6.511680108	6.30344241	6.282081073	6.221830305	6.131174979	6.377093074	6.385459545	6.215051083	6.452643265	6.520758326	7.131048908	6.781057325	6.224226972	6.210029516	7.065656668	7.087679884	6.326319317	6.738331022	6.690601702	6.543863434	6.441477371	6.447502999	6.697292589	6.730534115	6.587917376	6.817024788	6.55247847	6.32637695	6.641741198
b1120	3.781612296	4.758088941	4.255787196	3.755075751	4.378297768	4.058690724	4.620076951	4.203587528	4.123622789	3.891843659	7.204553756	7.143723199	7.174208021	7.364019887	7.440586414	7.208908822	7.358290902	7.253991432	7.132239503	7.222969353	6.956291913	7.112532146	7.148166404	7.069838415	7.083716412	7.194050753	7.190205682	6.748666781	6.836737008	7.051232069	6.811860573	6.836543538	6.933849624	7.014447133	7.367110283	7.095838414	7.291212949	7.250430773	6.568359268	7.528381073	6.899558742	6.658691992	6.733290538	6.83852573	7.383655267	6.913931384
b0638	5.441673366	5.974300181	5.449467385	5.495818728	5.746106888	5.572387714	5.946167854	5.901263785	5.51422577	5.514461842	5.02358209	5.463042713	5.181253242	5.711757954	5.114053981	4.31274312	5.317734004	5.151359868	5.132458995	5.557645255	5.261539947	5.155872206	5.691034917	5.451654908	4.731319896	4.903255151	4.944791164	4.242757521	4.178961334	4.560385227	5.009022182	4.496178164	4.417196569	4.492775585	5.366187669	5.222230173	5.159276807	5.181988584	4.856263221	4.396074531	4.330376281	4.353384067	4.695151496	4.484468707	4.083626653	4.591024711
b1992	4.857775855	3.911558286	2.983534829	2.079381891	5.172905035	3.783758271	4.508330976	5.344390793	4.945569189	2.22583648	2.904065395	3.03283974	3.391119458	3.532963594	2.255093076	3.243429767	3.060561897	2.492237393	4.994662128	5.176435784	4.838273286	4.63594043	5.237970441	5.285050985	4.419265508	5.42447979	5.41862179	3.066503821	4.014723947	3.743534148	3.721861042	3.383975481	5.231147907	3.595310316	5.135726993	4.59544818	4.728530908	4.036365991	4.00022766	4.804494551	4.063990617	3.999296181	3.62443168	3.827132536	4.276036419	3.907066699
b1991	5.470787046	4.94318071	4.006507039	2.938776247	5.731046378	4.77596095	4.977059565	5.791931655	5.402821199	3.772735329	4.400053786	3.708020895	4.36621845	5.016622398	3.336639432	5.090847455	4.433219891	3.781768836	4.41225717	4.950602838	5.204873113	4.78058373	4.653954699	4.448904891	5.517427097	5.873137206	6.099951413	4.432395941	4.876092631	5.034072141	4.894866775	4.498130732	5.390414915	4.728428136	4.282597281	4.40370244	4.465273929	4.695087562	4.936741983	5.862962923	5.410319804	4.629607373	4.729176253	4.932543548	5.484101148	5.343986631
b1993	4.146700579	5.348058423	4.309577395	2.816560353	4.495313961	4.76060438	5.423490613	4.797406832	4.252216301	3.757966113	4.528704106	3.510484286	4.428339273	4.80361961	4.037281	4.405235967	4.487395914	3.560960706	5.45048938	5.911406765	5.971539463	5.713835607	5.631310049	5.798134614	5.682264109	5.163722518	5.179878252	4.530148663	4.965420564	4.774832622	5.203181711	4.682804024	4.442793994	5.007773388	5.549272455	4.950335553	5.593265557	5.39864737	5.132234165	5.678156853	5.150700701	4.784378599	4.36458219	4.952458459	5.255410387	4.712160394
b0337	7.842332664	6.543930567	7.497099589	7.682770365	7.597492521	7.905856575	6.86595703	7.509789896	7.894055651	7.470425695	8.507151064	8.513533827	8.480018491	7.571871025	7.500896637	7.573478917	7.828075293	8.493562207	7.749394028	7.361042866	7.158398771	7.39957952	7.846005821	7.150229432	8.125435999	8.082682517	8.29097586	7.880214027	7.881804	8.604567898	8.064997775	7.952500191	8.589420894	8.573846261	7.359359382	7.732515338	7.656369589	7.512982362	7.802531616	8.371112754	7.877310718	8.028087691	7.98045122	7.794797771	9.337146816	7.98019401
b0336	7.234245252	5.048143003	6.231030247	6.327272174	6.722033297	6.704159482	5.44396531	6.788270108	7.19703519	6.360469527	7.419680255	7.621682306	7.471436392	6.271431469	6.029114837	6.380094585	6.826345307	7.384165642	6.672336732	5.663000458	5.605042542	5.729475056	6.507968514	5.703106958	7.354683485	7.423438902	7.539899985	6.655515914	7.0038893	7.548944371	7.257886676	6.682596056	7.283553594	7.599194795	5.781099419	6.407803655	6.231004645	5.991825753	6.796264804	7.589244462	6.975447342	6.947900669	6.948493037	6.884830483	8.680091133	6.931487476
b0446	4.146700579	5.734774633	5.028747883	4.298947961	5.42151181	4.62367259	5.585842058	5.106250334	4.318996073	4.836098106	4.267961727	4.647814194	4.148861974	5.446558773	4.676431949	4.339082956	4.863691835	4.379604384	2.486091109	2.665249865	2.180213169	2.074081066	2.392212595	2.689822727	5.037787747	4.677844476	4.591038424	4.914397254	4.404202072	4.371976096	5.021835942	5.099095505	3.750203263	4.529462236	5.043673114	4.601036606	4.77713177	4.830684074	4.699656582	5.356235344	4.142944658	4.451732233	4.234065049	3.856309101	4.327378125	3.914796763
b0484	8.575867534	8.161413968	8.652622383	8.72197741	8.585307251	8.592108215	7.968497692	8.629026937	8.505717813	8.878257489	8.018767928	8.121614843	8.341299588	8.448261137	7.898730737	8.049769378	8.347127182	7.868133259	7.74576872	7.816563913	6.626043205	6.49165574	7.682213977	7.570626544	8.926721773	8.542286463	8.535761407	8.619319393	8.473824162	8.335653809	8.622945895	8.729291708	8.31908623	8.405065632	5.801717159	7.932300215	8.271837235	8.219719639	8.338742297	8.532422073	8.535338937	8.601366594	8.379641392	8.331595458	8.564064721	8.497114873
b3816	7.430138419	7.698703117	7.274507089	7.249117212	7.374245337	7.015328964	7.726050936	7.227413864	7.387053393	7.481172761	8.038255912	7.757530109	7.864192572	8.254573663	8.483151889	8.527045965	8.058332879	7.946488741	7.001332726	6.966483715	6.735288422	6.903949612	7.018979859	7.170951118	7.554928673	8.023012347	7.870937008	7.657571123	7.719659989	7.509808855	7.568714077	7.661896732	7.635845257	7.439093652	7.61371327	7.424668932	7.331504359	7.359310947	7.989410263	7.260116463	7.763695782	7.872861518	7.833570392	7.854956546	7.502210627	7.87860148
b3032	7.408564629	8.177083186	7.87079156	7.914392582	7.563539708	7.763536473	8.006671414	7.649294985	7.447435189	7.86259188	7.793690238	7.876754248	7.859855656	8.14576238	7.904001878	7.612824897	7.940354181	7.770755236	7.794964688	7.705097141	7.536105783	7.609402181	7.765478173	7.716784497	7.409162779	7.346490213	7.23603646	7.910912939	7.742643124	7.380958203	7.588649297	7.839347361	7.610272799	7.379507291	7.997198973	7.775470372	7.776289005	7.508218186	7.611533741	7.774123716	7.513580094	7.559946031	7.637923089	7.510009647	7.520039552	7.465073663
b4213	6.143538011	6.74979643	6.10348444	6.040540683	6.030205412	6.248267667	6.832801459	6.154565826	6.050824448	6.003698823	6.391782194	6.257427504	6.199588596	6.089580739	6.304756679	6.433583386	6.302855155	6.371034682	6.82722133	6.922730826	6.592276164	6.51275721	6.746821394	6.93266521	5.943582568	5.610560195	5.588911005	5.7732072	6.33373903	6.07285667	5.906907183	6.193140211	6.338764773	5.984748542	6.240557132	6.445051854	6.514287792	6.501278247	5.713805051	6.390904389	6.098884652	5.872060428	5.571133169	5.613768302	6.156225734	6.020634199
b2049	1.963084445	2.502352001	1.479544761	1.299586869	2.492859226	1.012496961	2.851071377	1.912537838	2.255019575	1.279846073	1.42221219	1.516517039	2.251037611	2.33615419	1.394631022	1.831828552	1.537110484	1.902773495	1.982510007	2.192094592	2.334921031	2.147945475	1.094639724	2.097015517	2.404014817	2.32403004	2.252103932	1.443575596	1.81771363	1.26581733	1.997329552	1.824975328	1.366501088	1.807875121	4.508776667	2.438453763	1.755954126	2.562992324	2.038083102	2.68017634	1.490214448	1.734933613	1.800086699	1.712337588	1.537341614	1.944098155
b2048	1.664646071	2.558441417	1.442802857	1.858454771	1.925654949	2.158894897	3.126980972	2.397924309	2.25558663	1.698361381	1.792891214	1.560968364	1.776236852	1.458210834	2.142469783	1.544210784	1.713006161	3.093662698	1.022403323	2.354926672	1.271021454	0.781934861	1.131105531	2.976748076	2.040843339	2.285987768	1.984997564	1.586393349	2.435938103	1.817123061	1.455509687	2.229733089	2.576069075	1.45823687	5.195574148	2.929632128	2.581085545	4.147581952	2.089689868	2.372313974	2.029156751	2.088929765	2.026796647	2.098106481	2.047439038	2.262789106
b3911	7.542080521	7.549225305	7.391910522	7.289838378	7.6878377	7.509017644	7.496430361	7.698109272	7.544279213	7.290799003	8.006528023	7.690514738	7.551856954	7.934529926	8.374560149	8.355855865	7.922169678	7.965100796	7.167723661	7.368662237	7.161403785	7.154000956	7.285313939	7.455121019	7.152226405	6.878974901	6.948540554	6.908296057	6.922538757	6.92679627	7.11951551	6.885375509	6.875030667	6.965915884	7.65129578	7.712243539	7.920003079	7.788805016	6.966025178	7.412978898	6.981426588	6.942998594	6.940013677	6.896909733	7.263487638	6.905344168
b4484	5.787774722	6.629573501	6.080925354	5.730725547	6.875643099	5.619114005	6.107824754	6.414600071	5.942775396	6.385565825	8.111359673	6.388886323	6.543007584	7.755039326	7.903617564	7.672847223	7.067031205	8.22103142	6.283633117	6.91640394	4.925702701	5.022370785	6.116885497	6.945290705	7.592593267	6.833199951	6.711105658	6.829976249	6.429544686	6.899777043	7.430023592	6.904415634	6.324209605	6.89268192	7.843272922	7.599235252	8.682695555	8.737947218	7.360897915	7.279263185	7.016160423	7.157312348	6.892477436	7.374190877	7.044079514	6.71377405
b3912	8.132038855	8.251987836	8.335589645	7.999839666	8.445859878	8.246759226	8.198123823	8.420459007	8.17532365	8.059089134	8.801071418	8.272082242	8.303362785	8.775099664	9.05230537	9.216473084	8.77064082	8.833246753	8.245092841	8.227271393	8.003284711	8.163619329	8.083344604	8.245662194	8.011750673	7.790299539	7.908118902	7.784334856	8.046638356	8.030784073	7.886674175	7.875764759	8.120187464	8.112469868	8.538488565	8.625793977	9.001614317	8.960170519	7.890760526	8.59727353	7.998816458	7.977637408	7.869731229	7.836726176	8.319647464	8.020577792
b0080	7.234740509	7.730226891	7.389394143	7.306841887	7.503714929	7.385455831	7.628652707	7.431694836	7.172163523	7.447671486	7.291024923	7.300273263	7.312356938	7.57485165	7.160465968	6.864491569	7.219054874	7.391493836	7.659521744	7.541324465	7.166654952	7.258547107	7.669316821	7.411652594	7.368592361	7.22178082	7.29789652	7.615025996	7.481177987	7.213649786	7.332492892	7.713385431	7.172656331	7.380750935	7.858456141	7.692633909	7.676592952	7.526592713	7.772706492	8.021834802	7.640644599	7.803123479	7.628151592	7.72657995	7.545087755	7.770208172
b4397	6.16444712	6.941393762	6.656252683	6.193023935	6.439935039	6.605662551	7.164891218	6.42119657	6.185028221	6.476299323	6.668176804	6.487586137	6.591674194	6.751269957	6.190032618	6.699888789	6.553938646	6.408809174	6.546447808	7.007866205	6.723153879	7.045449521	6.592991083	7.40899677	6.869892167	6.1400235	6.174216662	6.511798052	6.864446497	6.544371421	6.940199455	6.563279012	6.361681879	6.711051086	6.479865571	6.185764576	6.502969274	6.451364467	6.803186416	7.215221178	6.781594753	6.900198747	6.939943469	6.822353034	6.653973093	6.730345297
b4398	4.748163326	6.1268248	6.05522542	5.461055195	4.772163574	6.301360326	6.205762281	5.126838281	5.081635799	5.953541515	6.371698932	6.093603604	6.070680593	6.447177109	5.970540408	5.47179779	6.442179592	5.993377591	6.034483599	5.362644634	5.623552616	5.632342354	5.760556688	6.220772993	6.080160933	4.853232734	5.099648646	5.950645609	6.001376351	6.074594947	5.935492972	6.306706741	6.258342175	6.117677537	5.652351348	5.91130647	5.77913312	5.612526791	6.364964561	6.371966891	6.07494197	6.1938879	6.17868487	6.207639451	6.198778402	6.14071573
b4399	4.395466596	5.256551732	5.096665599	4.656149577	4.572945362	4.930574598	5.436527469	4.937378738	4.323796546	4.750757997	4.880727356	4.977080895	5.19319874	5.318842738	4.643087129	4.930830112	5.183822224	4.987835407	4.311224369	4.807256415	4.624096906	4.489115679	4.433819864	4.976693392	4.968185197	4.22637624	4.320283659	4.713991253	4.953813185	4.727712246	5.081524397	4.703339177	4.72615767	5.021576318	5.152561789	5.023398699	4.856539255	5.052211806	4.645060914	5.525901507	4.802814517	4.814311968	4.834735303	4.666525384	4.742234667	4.704004894
b4400	3.006754807	3.848972651	3.517034238	2.382239509	3.386043546	2.616517689	4.129537734	3.403510664	2.771747913	3.014065516	3.14574384	2.892091177	2.836710596	3.300788134	2.157229225	2.596695957	3.314159499	3.169997916	2.511617509	2.896314457	2.977134465	3.172978985	2.384423027	3.823068582	3.97537836	3.81711818	3.45853585	3.251618831	3.551826789	3.314790998	3.620642333	3.312277225	3.229871559	3.164996952	3.92210563	2.882028611	3.358776653	3.670359145	3.551472111	4.115066454	3.036703421	3.408447411	3.230965318	2.816739963	3.088396731	3.855396346
b0240_1	8.985261761	9.419665048	8.987812788	8.682149193	9.180241595	8.843104088	9.318242703	9.094432688	8.842340047	9.11386035	9.019382217	9.160075007	9.237817215	9.434707653	9.518635315	9.555776287	9.010837765	9.01292094	9.234674483	9.480386789	9.333067928	9.528074658	9.218424923	9.688597703											9.159576828	8.740301299	8.352184834	8.881212778	9.282985128	9.845469557	9.284260458	9.204952603	9.17842476	9.369130106	9.684671657	9.214906185
b3357	9.495412397	9.74180852	9.592711656	9.580376754	9.677775998	9.458834299	9.912215076	9.599829826	9.492191854	9.632420184	9.628033458	9.664324767	9.594663865	9.783216033	9.918394532	10.16507266	9.767968737	9.724492592	9.812072707	9.975372422	9.882359055	9.948549675	9.846571601	9.889689618	9.865286422	10.10018095	10.1235782	10.08874047	9.974223929	9.908193893	9.998472932	10.07033589	9.980992248	9.932218042	10.15783769	9.969227698	9.904954869	10.11078849	9.938714301	10.24109475	9.839886222	9.751690219	9.784084428	9.86726265	10.19032533	9.826398063
b2417	11.08364078	11.78241015	11.34557521	11.25380743	11.33396204	11.11061715	11.62188819	11.32458576	11.11868073	11.3722029	11.31258978	11.30742996	11.30771679	11.57604081	11.40926255	11.4336919	11.44712442	11.39048207	11.30695394	11.41774729	11.64113549	11.54919927	11.26630575	11.38343029	11.42066407	11.11630629	11.15493048	11.18086935	10.99189816	11.02872806	11.36974573	11.10808614	10.9926583	11.05193007	11.09393986	10.91094711	10.93887868	11.19310985	11.14606252	11.40620923	10.98545118	11.1506318	11.15076019	11.16248525	11.36048456	11.03853471
b2810	6.530672007	6.923079124	6.622087763	6.622435225	6.809410929	6.559876583	6.787483808	6.636352262	6.490275527	6.780144701	6.214398955	6.2913719	6.399087063	6.62390325	5.897693803	6.187611709	6.339193737	6.014348166	6.174390318	5.909837393	5.985034253	5.913972494	6.204175743	6.065456328	6.174062692	5.970338503	6.001297371	6.276126411	6.077273447	5.825333878	6.333171083	6.217462543	5.889875672	5.814931433	6.594451204	6.407712325	6.441797373	6.274470923	6.026136184	6.532837175	5.913758754	6.136824609	5.864821712	6.153802838	6.225738185	6.079710477
b2811	6.249051152	6.551995021	6.480252986	6.209126914	6.559888866	6.516519688	6.621121887	6.507007027	6.377772357	6.682106435	5.760262052	5.87975908	5.948496058	6.119124149	6.243350634	6.59575137	5.985148991	6.074460115	5.763946903	6.182494924	6.265579268	6.193746885	5.608202916	5.933646131	5.583482328	5.889286174	5.819956781	6.040945826	5.58939029	5.859521375	5.560818752	5.458925048	6.454695617	5.372034553	5.492728814	5.522481734	5.393642109	5.575124478	5.607768114	5.906213213	5.74690896	5.606794907	5.662961073	5.498735892	5.278949166	5.726633435
b1042	2.825852994	4.58023086	3.774212411	3.352168726	3.472335974	3.172386621	4.228843458	3.639668867	3.098811455	2.954333346	3.070501383	2.430784924	3.460968366	4.189005147	2.615061975	3.888350419	3.493189296	2.675187461	4.174227966	4.483718187	4.817384012	4.631885996	3.936826791	4.94693639	4.222166802	3.048696178	3.192531808	2.381094892	3.832194793	3.552608272	4.148977308	3.43941525	1.800485199	3.240847342	4.593897707	3.800710403	3.998600116	4.811159407	3.634938823	6.093581253	4.060018961	4.043688878	3.859196054	3.441749177	4.540375777	4.044571367
b1041	1.852055541	2.290517548	2.250247381	2.100956554	2.456377703	2.072499544	2.559893246	1.248323921	2.552028177	1.322022499	1.638987663	0.792420473	1.495855455	2.247243139	1.609092109	0.0	1.833945011	1.657588237	0.827958179	2.129204212	0.0	1.057637121	1.479909871	2.483221222	0.0	1.295680464	1.687322078	1.487483274	0.0	1.178115098	0.0	0.0	0.0	1.458906039	0.0	0.996425985	1.806288467	0.0	1.785667888	2.863999178	0.776282859	0.860259697	1.647778671	1.883905238	0.892603861	0.0
b1040	1.903984287	2.010547044	2.101012355	0.942449854	2.181712639	1.698565637	2.619379513	1.54951226	2.470736009	1.036190908	3.193995586	2.731973677	3.641898595	4.353242283	3.643676776	3.619617249	3.826279514	2.467595466	4.786903505	5.091464191	4.886252054	4.859462602	4.213099323	5.016016797	4.947655191	3.726554238	3.749707511	4.408120461	4.378679	3.790184649	5.177970869	4.602737114	3.516504476	4.26185476	3.76677512	2.994569942	3.523065448	4.051177295	3.496647147	8.402903248	4.489720447	4.086756262	3.580051113	4.007015508	5.405901773	4.468949644
b1039	1.012415686	1.33170817	0.0	0.0	0.727696152	0.0	1.281743164	0.0	1.818817564	0.0	1.160723611	1.438861517	2.067421111	3.00154555	2.534427622	1.22955246	2.80656772	2.256389012	2.876660006	3.351492695	3.99142021	3.630045872	2.639301574	3.70918395	2.215149698	2.609175576	2.985701228	2.174462094	2.84627657	3.300975113	3.43070669	2.902043346	0.0	2.901761141	1.587334538	2.166822912	1.559101157	2.134772875	1.949355695	7.584371145	1.807344855	2.527758378	2.935868642	2.377061331	4.525594678	1.949315563
b1038	0.0	0.0	0.0	0.0	1.155125112	0.908044933	1.878646822	1.002071583	1.125730798	0.0	0.0	1.528363878	1.118802549	2.280852957	1.21405764	1.986469828	2.105048604	1.916108706	2.389111413	2.838073099	2.237975554	3.017211657	2.296697556	2.589969799	2.140112712	2.063968401	2.736559387	2.305859217	2.542566633	2.705430683	2.748357029	1.884335139	1.893391679	2.818696034	1.523622439	2.09232301	1.899556478	1.639100823	1.878415193	7.398892837	1.739030051	0.0	1.736840669	0.986077956	4.302509761	3.549230026
b1037	2.937331281	4.349791136	3.163714423	2.083338082	3.514729397	2.541206195	4.397785777	3.396063825	2.78881154	2.994938693	1.960939778	3.171896675	2.580467883	3.940931217	3.235309704	3.097180714	3.497643045	3.299443763	3.945830262	4.570303918	4.185289928	4.228051604	3.828575485	4.806691521	4.851251526	3.694250122	3.527686329	3.75555543	3.709297805	3.889750791	5.143972363	3.95288336	2.962700535	3.765917671	3.867365125	3.868037102	3.629834907	3.465308849	3.890414177	7.550040835	3.620685969	3.100773995	3.133697612	3.6181349	5.058045826	3.549230026
b2659	3.219735045	4.787505131	3.656176165	3.010101117	3.057377313	3.370592383	5.385788025	3.62428248	3.332363341	3.176932594	4.374401916	4.824520833	4.475291594	4.94208306	5.610618929	5.386245439	5.190726768	4.562725663	3.609319444	3.81890867	2.620882311	2.595185661	4.243138957	3.949570103	3.603556339	2.961927677	3.319566993	3.473178388	4.0583942	4.268582225	3.826499247	3.675875298	4.372059189	4.137576838	4.185039021	3.361629108	2.997586842	3.860476543	3.168172615	3.019958505	3.540255828	2.824304204	3.65599121	3.019567301	3.230599183	3.494579698
b2535	3.709156406	4.820140633	3.7047106	3.307508909	4.051189524	3.633778197	4.863291567	3.846489388	3.892705239	3.702143513	4.072864912	3.964597369	3.700945093	4.534633893	4.472395316	4.893060484	4.557965057	4.416588756	4.064238992	3.908371098	3.608027554	3.356111932	4.259493755	4.718832564	2.867238477	3.076200023	3.355454678	3.879606305	3.586799021	2.573313849	3.850702334	3.607673725	4.081906905	2.854938956	3.344265156	3.401040592	3.071832874	3.457037212	5.09216342	4.713172581	4.878481257	5.296920255	4.960029703	5.273306503	5.196650938	5.187182017
b2664	4.475300671	5.434233982	4.763809164	4.221068595	5.011500736	4.626741852	5.484838262	4.829766224	4.44745747	4.824887389	5.012960757	4.964729336	5.069261333	5.365923947	5.209021371	5.669438583	5.604869981	4.938386791	4.870705991	5.33837964	4.889533369	4.11808661	4.494193388	5.190874262	4.741170617	4.702322714	4.640605367	4.294551997	5.403255586	4.870207032	4.965531169	4.813158572	4.307507411	4.901594907	5.088416601	4.990821877	4.679201635	4.887355455	4.888509555	5.789262872	5.162032008	5.042874642	5.178609587	5.485374933	5.317620909	5.043785587
b3556	8.497533156	9.382899822	8.347834211	8.381288613	8.739426675	8.911303893	9.281036814	8.933390123	8.424230397	8.475262335	7.250476016	7.162356621	7.638454284	8.376513472	7.269293452	7.434747947	7.576656371	7.420097198	6.474997925	8.755161824	7.543645576	6.867504756	5.43085604	9.09418669	8.143635296	8.601182476	8.023666181	7.558314479	7.246326997	6.674234969	8.467718381	6.975840865	7.699245417	6.550789264	7.260655576	6.279639164	5.858730565	7.516987916	7.20680848	8.277235091	6.772575539	7.062460029	7.831959553	7.060586868	6.026334678	7.136853591
b0880	7.278806136	9.872048904	7.129105071	6.600114054	7.870956517	6.497367296	9.761712619	7.88904618	7.300551464	7.138069542	7.408466657	7.204911858	7.175475346	7.918823984	7.852587345	8.223225935	7.275005952	6.89058164	8.307308961	9.975000735	8.155785327	8.502474391	8.194365172	9.703604178	9.056833155	8.377081529	8.156767424	7.819883993	8.21605288	8.078952833	8.71394123	7.914216374	6.664394382	8.13133542	7.249561175	6.641188304	6.956072282	7.871577737	7.289460973	9.529877717	7.849651694	7.405586252	7.430578648	7.229341303	8.870222819	8.034858557
b0623	7.302020878	7.937612702	7.304415459	7.197067467	7.9346012	7.020096969	7.900303971	7.93633802	7.099574115	6.625342721	6.732442605	6.807047887	6.898174867	7.648768172	5.505047014	6.689071954	7.238442961	6.907059996	12.54466974	13.45883353	12.54950779	12.33330301	12.29037491	13.91201103	13.44413294	13.04480411	12.8653763	12.63378001	12.48623157	12.17086195	13.19230478	11.92548651	12.19739752	12.22041785	12.62861252	12.15756307	12.02376204	12.77120182	12.43966557	12.27643207	11.97746176	11.91332486	11.97986196	12.41057588	11.96233336	12.03062916
b0990	1.51734447	1.917475701	1.590306677	0.0	1.138233248	0.0	1.85628346	1.567240142	2.492772192	2.074374532	1.703872547	0.0	0.0	0.0	0.0	0.0	0.0	0.0	2.579799105	3.410493166	0.0	0.0	0.0	1.789684691	2.936718767	1.618870808	1.367760038	2.278714692	0.0	0.0	3.31286986	1.859545946	0.0	1.166717691	3.347315081	0.0	1.476221959	1.618257134	2.167854286	3.646672524	2.828474542	2.167081871	1.334856187	2.275092651	2.222609775	2.167812183
b0989	0.0	0.0	0.0	0.0	1.138233248	0.0	1.208123034	0.986728682	1.109123933	0.0									0.0	1.769043934	1.495390975	0.0	0.0	0.0	1.686564614	0.0	0.0	0.0	0.0	0.0	0.0	0.0	0.0	0.698220032	1.503605858	0.0	0.0	0.0	0.0	0.0	0.0	1.457105838	0.0	0.0	0.0	0.0
b2696	9.345414872	9.815657531	8.810403101	8.59446718	9.578155352	8.035364143	9.974975022	9.351004973	9.122957319	8.99021523	8.667626358	8.70667113	8.574983283	9.099884817	7.839308589	8.723909468	8.696051296	8.907569946	8.866051276	9.487932458	9.564749918	9.522496105	8.54639196	9.454738891	9.873428514	9.68776028	9.449653921	9.073767586	9.042913166	8.378327802	9.906679898	8.731998951	7.817321043	8.531434917	9.288356348	8.757517194	8.746811291	9.582482307	8.83629266	8.991796897	8.570474174	8.572898406	8.322210649	8.694839579	8.533626547	8.388205404
b3252	5.994375719	6.690889585	6.252805894	5.858987924	6.401997954	5.732285629	6.498909247	6.456615913	5.867794693	6.071625649	6.305991374	5.511383697	5.846595331	6.091775017	6.465037312	6.83870776	5.703419564	6.323860075	6.036712534	6.641545842	6.511669823	6.280450221	6.029358145	6.658877948	6.192414356	5.963477393	5.839506729	6.351549301	6.240059084	5.763995608	6.366278283	6.341652659	6.002590661	5.782786909	6.724379026	6.309471705	6.673996728	6.784820155	5.731688457	6.517809157	5.929382522	5.622685237	5.588422106	5.652671151	5.826266769	6.005714851
b0123	8.005922422	7.380913883	7.876955419	7.98557653	7.741130832	8.151053418	7.38765001	7.889942975	7.983187693	8.086439304	7.256637662	7.707314157	7.721884099	7.721900703	7.064361717	6.79599402	7.807809384	7.338532838	7.465268219	7.442713622	6.032629062	6.069056686	7.460903345	7.342638006	7.930316	7.881248975	7.910099851	7.77575441	7.90166913	7.743173504	7.789744829	7.960741614	8.077352006	7.812311638	6.273844313	8.673232009	8.840580655	8.591076935	7.4525046	7.582784002	7.690409555	7.565447135	7.536234854	7.416328283	7.951477539	7.807903988
b0487	5.170189827	6.131762451	5.85040489	5.519141246	5.905515939	6.286175991	5.727670026	5.707353753	5.435858097	5.211325655	5.520104175	5.802144512	5.515598084	5.995794514	4.832639957	5.397257253	5.957553325	4.901754921	5.289841267	5.321032671	5.542015331	5.395671003	5.523435277	6.05372162	5.115556907	5.262680134	4.981913885	5.738996171	5.911436689	5.674995199	5.172816772	5.860081639	6.298199761	5.572177978	7.839591404	7.722397681	7.722960783	7.905873058	5.542131403	6.690406988	5.6776022	5.934166495	5.557670652	5.32533922	5.796120322	5.650814344
b1449	4.485695332	4.806258243	4.196366916	3.511732495	4.609681794	4.244745079	5.113172603	4.545988109	4.321634148	4.127285369	4.454567298	4.890165528	4.712635002	5.559372093	4.786985595	5.017042772	5.573931984	4.832218225	5.014777648	4.816607706	5.246456535	5.118252069	4.708949306	5.011866447	4.682519623	3.934713175	3.968157258	3.803244215	3.569639481	4.251859564	4.440231797	3.628885936	4.707245627	4.204550687	5.18606842	4.789994158	4.213664222	5.000392649	2.897618568	3.887027336	3.192285014	2.499918764	3.238079494	2.788741786	3.430711579	3.151440668
b0575	10.06775297	9.465528817	10.1420704	10.02960626	10.20319611	10.52670463	9.125431087	10.35043346	10.08821333	9.901139174	6.705853027	7.177955039	7.240710669	8.121640359	6.171255401	5.759488177	7.917594076	6.870530162	3.740629215	3.653530522	2.442918278	2.698253286	3.818205726	4.013463755	8.394399802	7.358803547	7.571327514	6.492488969	6.841288047	7.062528407	7.493853614	7.436098444	6.505476603	7.197665401	3.278674508	5.1899364	6.399707928	6.221618771	7.250196029	8.176721164	7.069830325	7.750106722	7.146615455	7.309833833	7.33653019	7.033988501
b0574	11.23489847	10.41046457	11.52782063	11.43427438	11.33424237	11.76677954	10.09261802	11.46945192	11.26413701	11.18395682	7.974143527	8.354565427	8.490083244	9.147831661	7.731469199	7.143390879	9.057289316	8.157762582	4.426535728	4.536777949	2.058705181	1.772947387	4.481002994	4.308588228	9.488061015	8.419567429	8.612717166	7.577507344	7.977150548	8.360424386	8.37333307	8.700232534	7.785084534	8.424848903	2.94629896	6.430657535	7.525838516	7.399734924	8.372509704	9.529460171	8.281362985	8.906082473	8.395259357	8.288889504	8.821845505	8.293592107
b0572	11.10345778	11.08683542	11.70686653	11.31742081	11.72508862	11.53984277	10.58218882	11.66869974	11.20537814	11.5039917	8.431953373	8.662108488	8.932612815	9.787726044	8.496638607	8.01341015	9.302221126	8.52798475	5.210103943	5.432524162	1.703269324	0.78061626	5.229616348	5.260517303	9.897534293	8.73489131	8.832508372	8.367067525	8.42144491	8.636796771	9.042994973	9.270052775	8.451775869	8.756302933	2.389670222	6.078984161	7.082101878	6.987902171	8.827498322	9.644176812	8.671850146	9.230387816	8.864068144	8.865877937	9.061436009	8.709219355
b0573	11.93186686	10.89108395	11.97518443	11.50388127	12.17915238	11.95688799	10.65908576	12.19528608	12.01849138	11.42878624	8.49085576	8.59466924	8.775156835	9.441530021	8.616193368	8.214319453	9.105540377	8.586084943	4.403841593	5.124720692	1.113543062	1.310921601	4.672555751	5.08783485	10.14731138	9.130296456	9.319789697	7.838636548	8.486110673	8.717227497	9.078710803	8.866470793	8.58857881	8.841966806	3.007979751	6.781457329	8.148274377	8.420433705	8.647441337	9.970855374	8.464847472	9.277699915	8.81984113	8.763393598	9.268591617	8.618970512
b0571	8.95267393	9.696826929	9.546569976	9.001339456	9.655152077	9.218540027	9.087778515	9.697071825	8.986629434	9.565259207	6.848808685	7.151074101	7.371166746	8.144843336	7.033048594	6.730293401	7.483631774	6.89344065	6.102202201	6.495754003	4.901833834	5.000160534	5.515158191	6.203551263	8.489387306	7.016258234	6.96520269	7.119003155	6.892423542	6.964001836	7.791670076	7.618164506	6.890351218	6.986699037	5.231943023	5.463324855	5.686591715	6.074582573	7.406203917	7.838481664	6.949377602	7.419029052	7.093774442	7.261855729	7.41440386	6.908342674
b0570	8.523694715	9.107294088	8.97436847	8.258419956	9.270827999	8.547157338	8.691403537	9.195861628	8.533146909	8.806091075	6.228298932	6.470304285	6.688192021	7.660168424	6.447578771	6.200342163	6.962236136	6.366310054	5.706771065	5.87538662	4.377902094	4.613792405	5.434035482	5.561865577	7.648214458	6.158864779	6.407088346	6.111264522	6.202568642	6.320703976	7.216104515	6.673880249	6.014832493	6.439566711	4.820248595	4.912757749	5.087857169	5.476176991	6.507573293	6.954743058	6.27334068	6.801379314	6.562088767	6.436229971	6.656449707	6.291842822
b4137	6.223629782	6.035038909	6.420606722	5.25449502	6.516673897	6.692461953	6.262024584	6.537683722	6.189401321	5.438835178	6.142238461	6.085398624	6.144278616	6.3144001	6.262973143	6.233443632	6.220197597	5.950114898	5.866634791	6.447091984	5.944572979	5.887317999	5.68773639	6.344994319	5.864445964	6.283922217	5.992751068	5.92626622	6.173953393	5.896249415	5.609256835	5.53927547	6.34182051	5.992985629	6.1094367	6.195302765	6.160807521	6.016397471	5.416371414	6.197906804	5.555118241	5.715574642	5.959387588	5.473547588	5.785302059	6.240872001
b1874	7.687327313	8.895916582	8.32234736	7.993092689	8.29319465	8.069865589	8.633703093	8.218280161	7.849907468	8.052447529	7.720605372	7.270467215	7.180133521	7.6153374	7.300167959	7.668707445	7.582511065	7.693771868	7.09600358	7.385267116	7.520522648	7.381208811	7.115056144	7.565970044	6.816699381	6.381490738	6.266314846	6.718896226	6.257700035	6.281089247	6.509898836	6.830600644	6.425692664	6.532021498	7.954393805	7.605607646	7.76812355	8.023037431	5.971805604	7.501333918	6.52926764	5.800915888	5.998838208	6.173455426	6.656294238	6.420713254
b2313	9.354311733	9.345862749	9.305165632	9.301839442	9.367928601	8.947100911	9.355586886	9.294322094	9.254745007	9.534752421	9.109029466	9.159169061	9.164858598	9.249093242	9.49396541	9.286637438	9.18572295	9.247804244	9.290648046	9.203328596	9.238628883	9.34091507	9.190225636	9.297658658	9.214487523	9.104760643	9.013148048	9.246172981	9.048850582	8.545976164	9.261658865	9.081555751	8.385957877	8.6135113	9.30882944	9.12584833	8.895093019	9.120058778	9.329055029	8.198808944	9.189497239	8.893157181	8.930061388	9.273995973	8.900374215	9.145425067
b1191	5.307452118	6.125203512	5.64250556	5.17943645	5.932935018	5.644664898	6.035515285	5.954950282	5.431051368	5.241179245	5.018524561	5.303565849	5.205482314	5.942676988	5.472660265	5.124667835	5.915391991	5.507146591	5.225982569	5.414119918	5.223658599	5.035592697	5.121877376	5.360294163	6.345617021	4.860711203	5.131772416	4.865173342	4.850890682	5.983209897	6.398489173	5.032218821	4.98598616	6.100223306	5.709237294	5.170077877	5.432242652	5.379005489	5.068591572	5.523135183	4.619113596	5.112950134	5.158890303	5.115636625	5.173028943	4.679868034
b3806	8.117498594	8.557802454	8.792787423	8.411037319	8.626629954	8.533962047	8.41656233	8.53722025	8.104572565	8.589983396	8.196710996	8.290314542	8.38094367	8.825428092	9.110305036	9.110815122	8.624484504	8.279721333	8.107419058	8.054413864	8.221388298	8.178419645	8.040920598	8.130741321	8.470494792	8.341263879	8.288101988	8.512614959	8.351232045	8.336221582	8.495563944	8.466029764	8.36311111	8.267774376	8.692113401	8.349261219	8.438474456	8.526948163	8.258823336	8.840670461	8.097695512	8.259208396	8.242016205	8.211705227	8.556685657	8.101162919
b3807	7.579972645	7.815336296	7.780417952	7.243064424	7.940631189	7.230364263	7.85434906	7.588800233	7.56313799	8.062770352	7.535741373	7.669439819	7.742395508	7.959223953	8.287270648	8.910326193	7.769631678	7.574530356	6.906015124	7.399101494	7.024339502	7.005829234	7.001029758	7.10822087	7.110030397	6.750702409	6.770882163	7.076713452	6.511243898	6.571267693	7.119974823	7.163852581	6.737905541	6.574804119	7.189194997	7.20952388	7.134877686	7.604919567	7.0441243	5.987568672	6.556820348	6.717605201	6.821949646	7.088057633	6.46932567	6.602876935
b1418	8.469260562	8.707622886	8.617156707	8.127067437	8.935305469	8.410851897	8.760194025	8.917029409	8.462861354	8.529223445	8.944457799	9.067004001	9.101939878	9.353423555	8.70879367	8.857719482	9.282856152	9.228863637	8.072912659	8.04308775	7.800024161	7.959883762	8.051440953	8.093087834	8.171952534	7.060484692	7.195822193	7.265858111	7.887924514	7.757084514	8.163963173	8.040349491	7.231981202	7.872689096	8.290853267	7.845540291	7.839519304	8.09901486	7.943915559	8.422429051	7.761900251	7.564941599	7.666393582	7.9375915	8.187553184	7.643758621
b4208	7.409639703	7.613516925	7.451346493	7.29723996	7.408784184	7.518554173	7.775261567	7.466000196	7.437449296	7.341763715	7.267530256	7.548303733	7.445097409	7.488158318	7.09658865	7.350057012	7.81629094	7.335678045	7.351864647	7.177524392	7.152237709	7.069613152	7.55529074	7.124563011	7.31136941	7.501868498	7.436664979	7.485566448	7.776676117	7.297521443	7.463545121	7.506471233	7.560811156	7.410324481	7.388596277	7.335929154	7.15018289	7.209188118	7.596059291	7.967469316	7.568594336	7.439748073	7.480897788	7.460384472	7.601505815	7.466685197
b0733	8.024791303	7.445670424	8.129429503	8.091382557	8.403134956	8.589227791	7.704574326	8.514217893	8.010332201	7.592870805	7.751524217	7.683300045	7.479810484	7.3688579	6.860472585	6.444307731	8.014562306	7.724121839	8.15070172	7.456019184	7.318046156	7.439318732	8.274437271	7.735875332	7.599628127	7.845331411	8.281973388	7.642717979	8.299398897	7.692413129	7.450394166	7.977373479	7.752826176	7.712989277	8.58492075	8.57801822	9.123367131	8.328052589	7.693968471	9.190561176	8.130414609	7.972926282	7.866148406	7.758714584	8.472612691	8.165959727
b0734	7.849827206	7.571775744	7.964375788	7.813646084	8.272053943	8.425162179	7.640669895	8.360139298	7.704287412	7.514278736	7.433968053	7.344651023	7.208577099	7.29839677	6.789806077	6.415190513	7.800359747	7.464655054	7.802962865	7.47076062	7.211349952	7.100887955	7.90935363	7.539432137	7.527698393	7.818530371	8.113798435	7.434344722	8.025433388	7.382826391	7.537660983	7.885333597	7.636163525	7.543192689	8.190635972	8.249311152	8.772198856	8.057041702	7.549651315	8.948641069	7.958487802	7.689802308	7.601054573	7.602688617	8.232580912	7.962079279
b0886	6.922038528	7.402893088	7.302370597	6.923627477	7.254458914	7.181105069	7.346600176	7.289354784	6.848232242	7.12764282	6.786103171	6.595653859	6.744408699	7.261952058	6.901689055	6.677069537	7.164114496	6.737916972	6.622112081	6.449356857	6.525827825	6.378433368	6.664638047	6.568710884	6.839751097	6.601229277	6.620255909	6.614304125	6.586056818	6.496044686	6.545522976	6.63583313	6.659910492	6.641109257	6.816389903	6.458682629	6.735973229	6.685210822	6.303765966	6.800587694	6.130848115	6.390797446	6.353866991	6.422749884	6.661807871	6.22672423
b0887	6.801937294	6.445612249	6.27586826	5.913160413	7.264436602	6.3407451	6.525766593	7.283395041	6.954508516	6.115408524	6.115193398	5.759329367	6.016936485	6.308769533	5.837564742	6.195302703	6.195175991	6.029761502	5.986724597	5.559431296	5.622045031	5.755671329	5.806046299	5.72352846	6.205240166	6.726901097	6.816802867	5.8474509	5.728784097	5.786206787	5.846080967	5.845036852	5.923574331	5.901385567	5.976184883	5.908359497	6.271745137	5.916189682	5.930976193	6.02020974	5.587514882	5.805261038	5.721229762	5.862221432	5.928403748	5.538526736
b0338	4.350232333	4.64981813	4.391676111	4.523756425	4.58648478	4.732543785	4.757563493	4.390983393	4.372796862	4.147455157	4.522686742	5.008390212	4.533496746	5.007865318	4.37585663	4.639800762	5.157645519	4.479831297	3.843342338	3.875684866	4.081674291	3.981413175	3.911890189	4.111392415	4.687611663	4.127724497	4.035001262	4.380261696	4.602051067	4.382387927	4.636974694	4.591147392	4.402833868	4.348283203	4.093636921	3.711475764	3.771205561	3.830615473	4.800702659	4.975286054	4.792957419	4.593032487	4.732439151	3.915277421	4.685738877	4.569023568
b0340	2.260183629	1.974875862	2.21349473	2.44869671	2.802185703	2.68528357	3.121617543	2.443467035	2.374723238	2.604867646	2.348954676	2.39294795	3.00896326	3.045668419	3.312438413	3.137332358	3.079081721	3.376960377	2.248662696	2.913525012	2.756920641	2.050058916	2.158549394	1.688229792	3.177628924	3.310588255	2.897248598	2.77023966	2.398922407	3.161469422	2.600546511	2.669864553	3.702908383	2.958594582	1.411501395	1.959802002	2.07855439	2.246265097	2.871751991	3.619645368	2.850025355	2.520142642	2.35927482	2.6346098	3.748320663	2.307300598
b0339	1.487162561	2.099916085	2.085845493	2.213153183	2.285792628	1.914161057	1.985588509	2.059414042	1.696285774	2.038938297	2.429131272	2.013081501	1.814363574	2.744253968	3.248901287	1.759885794	2.518336786	2.945658892	1.050429032	2.288679982	1.743595563	1.996000651	1.161083203	2.876672621	2.408772937	1.590628873	1.607395603	2.366662067	2.398568612	2.30125009	0.0	0.888400337	1.441986223	2.008286717	0.671173443	0.754879059	1.722749198	0.738169579	2.131717044	2.035402919	1.570306377	1.932331715	1.789423269	2.238204846	1.985099854	2.461968704
b0341	2.30749868	2.531285312	2.396480156	2.291795959	2.659032914	1.944130755	3.709579529	2.764096582	2.454521126	2.090005883	2.86182373	1.597222719	2.50526696	2.521325882	2.73868617	2.065003124	2.431425187	2.139978424	2.374820135	2.29449277	1.720294601	1.625822152	1.911182847	2.553637502	2.464250868	2.670907574	3.055803614	2.844147047	2.050061036	1.698890446	2.239591181	1.779619524	1.980115507	2.228856488	2.339693091	1.362557414	1.402351007	2.268277214	2.077694674	2.65837355	2.03393668	1.701936031	2.663274833	2.657998017	2.131458021	1.963133914
b0432	11.08605097	10.28531046	10.77440738	11.05391433	10.75907911	11.13243393	10.49579897	10.79363152	11.13699633	10.70131014	10.97495676	10.99461764	10.87544364	10.58648203	10.85950977	10.71338724	10.96769181	10.99018777	11.2716752	10.85831914	10.94228793	11.05717915	11.32835376	10.91533178	10.87794284	10.80871446	10.91018689	10.85168744	11.29607264	10.94337465	10.84236068	11.11765796	11.24096419	10.99122959	11.00013561	11.17003704	11.08914192	10.96109119	11.08907289	11.15976195	11.24566648	11.18337165	11.15694732	11.08476118	11.18102138	11.31495109
b0431	10.62088111	9.461679021	10.0736426	10.55768994	10.07039939	10.74716968	9.83824055	10.23670126	10.61578279	9.96178992	10.47528886	10.56506058	10.3126356	9.845233333	9.932437015	9.823429196	10.54194223	10.4079025	10.80891834	10.00700967	10.28543987	10.32942206	10.90210038	10.07914606	10.20763514	10.37747927	10.51626022	10.26458695	10.9146146	10.50786035	10.11245263	10.57624325	10.82141834	10.5967965	10.40035537	10.74021121	10.5551292	10.13171408	10.63694373	10.68609081	10.83202556	10.78303193	10.70746215	10.6861843	10.78662073	10.87717236
b0430	9.944144854	8.721224866	9.285527216	9.49893064	9.392318161	9.93813539	9.011514359	9.612863021	9.897884139	9.24341235	9.620062676	9.492915998	9.336550637	9.082319324	8.872831855	8.857046272	9.505177838	9.474944293	9.810896238	9.200156705	9.475313743	9.43179047	9.932891924	9.35831013	9.384903295	9.637544378	9.730330682	9.611304941	9.844386803	9.449062928	9.286106135	9.725731809	9.897099416	9.515610135	9.509556856	9.773611049	9.535885008	9.356598608	9.674400351	9.537990744	9.802554825	9.757432697	9.79258558	9.820345591	9.681044598	9.831078504
b0429	9.488122194	8.132785471	8.375101538	8.539008965	9.107053193	9.098410332	8.302096977	9.186550006	9.3900745	8.350734464	8.250294953	8.091261064	7.868804676	7.608436283	7.321986552	7.472134027	8.101539141	8.035103184	9.266406189	8.59432451	8.743020236	8.895543057	9.16024642	9.077579783	8.781290255	9.376261564	9.440684586	8.689290478	9.248021687	8.926501508	8.506153336	8.858481629	8.663868738	8.972891797	8.847612624	9.10228313	9.062721543	8.40530071	9.252262706	9.020188254	9.258766076	9.321547339	9.244000638	9.209885383	9.193965774	9.228001192
b0428	10.3790637	9.26855994	9.252435611	9.165270662	10.10687188	10.09352317	9.444466496	10.19481769	10.34953524	9.192001422	9.440928331	9.472264003	9.349354509	9.099429664	8.49369136	9.240683454	9.378478359	9.398874993	9.717078313	9.581440958	9.598418894	9.563261637	9.702882824	9.688605367	9.869205897	10.19449084	10.22712636	9.159554635	9.627096049	9.371851724	9.625813039	9.333050971	9.609043613	9.472460967	9.363581677	9.851381329	9.50069435	9.396619173	9.455562791	9.523807203	9.667013815	9.516707582	9.46203829	9.578969486	9.671478784	9.704691819
b2422	9.05227482	8.954203214	9.268279144	9.11253562	9.18860619	9.297242253	8.828097692	9.157286924	9.085680865	9.15514113	9.257600322	9.244155156	9.327578199	9.514900447	9.01845676	8.879239717	9.350333709	9.207169306	8.878647042	8.730409983	8.454374459	8.426914367	9.047054273	8.767380601	8.723485844	9.569243997	9.539798001	9.539949836	9.109639861	9.124507682	8.73789624	9.387616308	9.577695766	9.134694837	9.066547117	9.264636609	9.328703507	8.887653241	9.23555046	8.768843488	9.230441724	9.354336675	9.251989601	9.309704098	9.036085519	9.135610291
b1275	7.224231003	7.347079911	7.19619675	7.004530246	7.208891028	7.245065972	7.32597712	7.111186416	7.180818205	7.050423418	6.968718453	7.312909876	7.184592904	7.136324619	7.060729344	7.429110373	7.193087743	6.978606438	7.427267934	7.367618976	7.360717347	7.48012172	7.465469037	7.485691184	7.28274765	7.618527265	7.721315933	7.44196087	7.654613822	7.459622754	7.283656258	7.624050521	8.011119997	7.501187	7.487352528	7.200934593	7.299343936	7.319497047	7.764000564	7.48311836	7.533964554	7.674221953	7.827652197	7.618213149	7.489149294	7.476195351
b2750	8.785545286	6.904267365	7.057311907	6.615348281	8.769046958	7.661405175	6.980441533	8.663189762	8.671433824	7.037607953	7.49260948	7.396882879	7.28414932	7.195695538	6.695809046	7.645728651	7.298559467	7.299752458	7.365504452	7.397477782	7.471678017	7.326502062	7.454180719	7.397161376	7.613143868	8.629614397	8.578106319	7.188581844	7.506200211	7.435339829	7.38552415	7.445586842	8.316721713	7.483705145	7.19775283	7.491465418	7.282849894	7.318445206	7.699788353	6.871831903	7.395106495	7.583545938	7.527884342	7.831415292	7.374998844	7.542338431
b2752	9.826142221	8.689978995	9.429416341	9.337545221	9.773900481	9.806147933	8.842723379	9.811511759	9.874404248	9.189467894	9.72676474	9.717155204	9.726307808	9.490275978	9.735808886	9.704432108	9.680743921	9.769334573	9.538638468	9.339196815	9.269233976	9.499186628	9.668504105	9.227091182	8.998099238	9.515032401	9.578412671	9.456388189	9.678558196	9.574877939	9.048742346	9.733134404	10.1143469	9.617211065	9.49297573	9.778959071	9.933994273	9.664506164	9.74430482	9.274730912	9.700894835	9.837907962	9.859977103	9.790464981	9.442497813	9.778943309
b3607	8.008599985	8.387856186	7.906527127	7.674639458	8.09451404	7.993754407	8.423176643	8.08023826	7.89225298	7.690384009	7.870771307	7.724817889	7.860911611	8.033236658	7.235868436	7.362613373	8.10553096	7.831316315	7.868155183	7.990737199	7.650301841	7.796934127	8.022765252	7.950876053	7.652538381	7.42856831	7.238615326	7.442658993	7.503120464	7.46765589	7.496052065	7.467797926	7.660575629	7.511367758	7.779961418	7.56821292	7.575943393	7.685825758	7.635171875	7.947598549	7.560732542	7.58405111	7.611002844	7.488823538	7.746973535	7.525979923
b3368	6.500041786	6.826901512	6.46935299	6.083673831	6.773042542	6.317225001	6.592065271	6.700824954	6.368405689	6.30226044	6.074935868	6.194855264	6.171691227	6.561037664	6.201329226	6.437450891	6.463427552	6.291865956	5.929366376	5.662595442	5.654158402	5.377101019	5.677477289	5.680474795	6.487880091	6.462754054	6.573242099	6.435301337	6.372753247	6.077335779	6.243469071	6.46857948	6.326191707	5.916233846	6.349184472	6.228294156	6.130718119	6.187488457	6.399216965	6.611331539	6.265422003	6.247103746	6.239984511	6.39314685	6.254163483	6.073403673
b2762	9.844616695	8.992050094	9.652841067	9.572729268	10.33696658	9.850120005	9.07540044	10.31975096	9.777368619	9.484326493	9.675322257	9.748209309	9.695101643	9.497564151	8.967965893	9.089410696	9.542779235	9.651915352	9.979417459	10.01486346	9.684735545	9.778036912	10.14561565	9.973153411	9.188801539	10.35106167	10.43744773	9.880604269	9.666902361	9.502864276	9.216239751	9.623342274	10.40557306	9.521149997	9.171275761	9.808574161	9.729700518	9.657944761	9.682226691	9.004638412	9.576952227	9.771675781	9.811265237	9.723986408	9.361512822	9.627826546
b2763	10.10946472	9.139168972	9.830131328	9.885645715	10.41391309	10.08109303	9.235735994	10.49103396	10.0466863	9.69841784	10.03798139	10.14960498	10.11415499	9.766115168	9.135731201	9.126138406	9.838278077	9.929486321	10.08232571	9.576311174	9.260168134	9.470118541	10.21313234	9.638960911	9.257731469	10.573148	10.64632882	10.12342979	9.99507996	9.904494098	9.34835795	9.933912873	10.64271514	9.92189585	9.361122443	9.973602533	10.01942813	9.458795238	9.944807226	9.365655925	9.889185736	10.09662486	10.10075298	9.976706067	9.65112055	9.939976096
b2764	9.782628768	8.892336679	9.707918677	9.910096181	10.04309398	9.96583572	8.908697209	10.09510117	9.790671096	9.612749228	10.13647072	10.20032837	10.1604201	9.762044051	9.329467955	9.288341964	9.925646859	10.10193689	9.827274048	9.058146877	8.731042153	9.019884114	9.932794012	9.144678488	9.222524853	10.42816474	10.49533458	10.32396865	10.10662179	9.85476929	9.257146233	10.17338536	10.68392767	9.87506612	9.346218457	9.824918156	9.874411236	9.359724442	9.933500468	9.361637315	9.891769624	10.01891482	10.03580014	9.956022672	9.616494781	9.846399695
b2414	11.67184583	11.52313634	11.85266524	11.74108231	11.7258589	11.72681566	11.5413167	11.6858559	11.68513146	11.75805654	11.86944635	11.81358748	11.86559791	11.74870738	12.18883568	12.12888128	11.78881691	11.91388353	11.34615636	11.32816764	11.42334008	11.46251776	11.40063801	11.37990548	11.93530559	12.16683452	12.20905072	12.13567514	12.07050025	12.14417742	11.93991639	12.02997357	12.27830635	12.13410521	12.13309125	12.06537853	12.29253207	12.08404007	12.08710388	12.11834089	12.1175218	12.13220129	12.16401076	12.08459887	12.15027158	12.11831261
b2421	8.787564588	8.151138842	8.337411578	7.999831708	8.724195828	8.565767265	8.001337183	8.820130443	8.71666614	8.288446176	7.848531915	7.907523899	7.890552717	8.075594164	7.58022253	7.825904201	7.869773146	7.72753317	7.628580333	7.648705303	7.537942225	7.604308609	7.740983235	7.657323652	8.624645241	9.611358388	9.51058246	9.193604858	8.971942349	8.773015512	8.469671732	8.972347727	9.49330326	8.690167136	8.513269774	8.749416005	8.654935308	8.620484005	9.548430676	8.47689161	9.53084783	9.654215897	9.655986536	9.652986691	8.501650404	9.559339069
b2751	9.85708665	8.652718002	8.979186276	8.968869695	9.878386922	9.414361402	8.835415843	9.877256742	9.87404085	8.858712699	9.319695877	9.315197417	9.291201306	9.239234399	9.143727155	9.237010406	9.349487106	9.374190931	9.247227384	8.929970682	8.923079955	9.038770786	9.416215849	9.122604674	8.990784315	9.630761201	9.645419623	9.096820327	9.404686614	9.343375945	8.953852189	9.283181161	9.640913188	9.372607929	9.169787353	9.514717182	9.549427932	9.233282581	9.618442926	9.065019166	9.425977525	9.644923753	9.62724239	9.628941995	9.289329606	9.550838224
b2425	9.317523737	9.104228478	9.36121505	9.182450807	9.279842417	9.454942526	9.207811971	9.303777293	9.314995618	9.197721719	9.645161794	9.459172266	9.483047312	9.513413791	9.265543238	9.451056106	9.545329134	9.548393213	8.961078636	9.05561238	8.758612492	8.871818024	9.085728969	9.091505311	9.186509159	9.543072544	9.695912477	9.525818001	9.361363647	9.138650598	9.103486239	9.311602357	9.846647855	9.158403395	9.225893197	9.550940278	9.621066232	9.537673227	9.407848657	9.049837827	9.246818762	9.413832694	9.416558785	9.391872565	9.167791738	9.212564586
b4214	6.79129071	7.436240075	7.207865263	6.964677016	7.04656203	6.768482337	7.283636366	7.083238077	6.738409359	7.198317935	7.027813284	6.975448967	7.236826174	7.3908554	6.821157975	6.960139032	7.058693949	7.092906407	7.112535325	7.101975235	6.971209059	7.109605067	7.154751005	6.961343566	6.907260237	6.413337763	6.47551263	7.065657074	6.927374921	6.657399895	7.233647199	7.153868111	6.755771548	6.58187495	7.175037991	6.805207678	6.782903472	6.841105447	7.088176239	6.703840985	6.695305925	7.032945477	7.148943639	7.017955056	6.667814049	6.671294512
b0526	7.975873243	7.719265474	8.138478492	8.233822309	7.918180855	8.166856569	7.774061607	7.952244134	7.939673264	8.168714956	8.122218829	8.204551441	8.208418428	8.116883213	8.026725536	7.908331026	8.134599009	8.324199918	7.832768962	7.697091584	7.868093226	7.844205045	7.847342005	7.652165287	7.653033418	7.869251639	7.979829414	7.8079737	7.811855099	7.743093169	7.597743218	7.840211654	7.911361544	7.804995171	8.023650991	8.193240678	8.174200961	7.942248539	7.772859791	7.926837822	7.792144776	7.877681612	7.807231464	7.739832776	7.743640482	7.727843086
b2424	8.031707839	8.15956197	7.984103368	7.839768752	8.050499392	8.152528333	8.001956869	8.016748725	7.925045101	8.000521566	8.116789003	8.082227783	8.003054389	8.41917397	7.600181873	7.73205587	8.203995473	7.971709108	8.045493753	7.559144786	7.269973253	7.110505131	7.968517099	7.793882112	7.871329225	8.511374716	8.374938857	8.303598448	7.987064777	7.786487162	7.949731408	8.158179397	8.424205185	7.897207642	7.403370568	7.621029823	7.848013952	7.351420612	8.126073514	7.666087717	8.078267979	8.063907595	8.093753203	8.222411452	7.69389595	7.931478125
b2423	7.988871856	6.930215478	7.376437886	7.112206864	7.856873051	7.476258992	7.280214386	7.894691063	7.951122265	7.176479022	8.040223642	7.968407855	8.048205859	8.365769439	7.333453695	8.045683467	8.135728183	7.977097519	7.988702533	8.100470557	7.69147278	7.621451259	8.006418047	8.159949693	8.465474994	8.81160686	8.747894396	8.800763275	8.509572328	8.197217762	8.405276762	8.560554936	8.479254737	8.281594606	8.211661996	8.370461488	8.498010956	7.972438466	8.538338079	7.814894884	8.411366338	8.426033146	8.460732936	8.584380305	7.954239375	8.298580257
b2413	5.206542328	5.483439319	5.219547523	5.218222309	5.355916958	5.227053787	5.57040479	5.340377485	5.031153246	5.520006816	5.419315961	5.207517178	5.407033781	5.92385091	5.354620924	5.332183774	5.802124574	5.931122324	5.464048218	5.608685902	5.001037116	5.26821341	5.754970757	5.875297608	5.848814783	5.759083777	5.862722591	5.369426386	5.924916185	5.812867792	5.811142568	5.612565699	6.264131738	5.719180236	5.990842955	5.549999292	5.54941666	6.014570304	5.786546659	6.24086713	5.569522905	5.550466369	5.748786557	5.868648165	5.721621794	5.595757981
b3934	6.674105107	7.10298687	6.736490598	6.731699077	6.710547677	6.85435532	7.14333588	6.578386026	6.691204476	6.759489292	6.992984362	6.98713175	7.132829947	7.220939928	7.519069514	7.63946754	7.110565028	6.917408401	6.875877629	7.097930673	6.675633029	6.657932568	7.046756148	7.056709129	6.588655209	6.842103658	6.994130308	6.835265843	6.683029586	6.36105138	6.483176358	6.759809062	7.176506742	6.618896997	6.873097514	7.076818461	6.895132	7.109451005	6.735069	6.509654884	6.590138977	6.600386996	6.935140279	6.725723675	6.718437978	6.489318585
b0632	8.338059023	8.49880661	8.639516982	8.661839819	8.456119605	8.543555244	8.611419948	8.510490419	8.438438815	8.564513959	8.530758591	8.392598299	8.246899878	8.303184709	8.288776734	8.006839431	8.354575269	8.727844941	8.216707658	7.988038728	8.068295124	8.110578788	8.202521179	7.975594545	8.387659238	8.305455526	8.365392084	8.573377839	8.520501479	8.252733293	8.432630866	8.4777757	8.371873789	8.289546302	8.599054174	8.543532829	8.667477286	8.57289337	8.504776035	8.251718293	8.481275854	8.451645559	8.503906793	8.573532835	8.369241387	8.457629979
b3182	6.515232383	7.095260406	6.949844819	6.751002996	6.96158569	6.714133852	7.086220982	6.840339278	6.42182143	6.809288337	6.778108484	6.627993425	6.807540111	7.150515544	6.790667767	6.774426634	7.136377379	6.835834646	6.36790961	6.754311129	6.50337754	6.342199186	6.323534634	6.498690004	6.51311177	6.234383529	6.183112145	6.445873291	6.183833862	6.016648674	6.247385977	6.318354395	6.058368432	6.107557437	6.924882744	6.574291955	6.677893447	6.652798018	6.436646675	6.367985738	6.278043436	6.30456688	6.415360137	6.362552996	6.093280288	6.187196443
b0839	6.312716907	6.711070919	6.348293194	6.181523189	6.533859271	6.310825706	6.788018861	6.727704573	6.319749383	6.302022097	7.681842269	6.911813153	7.059189126	7.349562024	6.631045499	6.69692194	7.407687107	7.694962556	6.766009221	6.743818233	6.845957281	6.640947175	6.911342023	6.930236728	7.373771437	6.534069721	6.725140232	6.696422178	7.022566486	7.021675919	7.250854682	7.055320494	6.670432565	7.021260487	7.294575398	7.239515448	7.749926953	7.371258662	6.691692503	7.198637834	6.665304239	6.724832968	6.658363251	6.822627312	6.857138262	6.763212995
b2010	4.396300419	4.682149494	4.478330999	3.81889018	5.110263943	4.137457514	4.820949827	4.983641908	4.480998562	4.427363211	4.263118216	3.385591523	3.408044467	3.63664646	3.46324906	3.446935327	3.419790951	4.089124443	2.620400913	3.3548342	3.054099106	3.240616289	2.276619693	3.031456291	4.494851982	4.049623707	4.266461791	3.962311491	3.591450462	3.914730102	4.084546717	3.47444836	4.352846686	3.565006643	4.203262687	4.297409417	4.790423839	4.696898428	3.677658185	4.961121408	3.926279016	3.6030041	3.631492542	3.83971804	4.397869403	3.641208358
b1189	4.024234385	5.512046239	5.294743457	4.158781208	5.014129023	5.022968962	5.593058192	5.031702412	4.249846592	4.280330653	4.114392277	3.974112333	4.220641596	4.656357465	3.795214718	3.553424601	4.622659854	3.822839508	5.328572122	5.339462403	4.636135386	4.936079819	5.559698494	5.54017347	5.744107392	6.202177637	6.112161933	5.828003132	5.860642883	5.939554489	5.821177701	5.898193624	6.146494461	5.919745869	4.648336596	4.5882014	5.207279925	4.743978601	6.032211658	7.528372283	6.093837186	6.263967055	6.142656276	6.179332418	6.576090965	6.164779494
b1190	3.803786096	5.31661265	4.807262166	4.036356832	4.79463444	4.469806501	5.518036187	5.13613136	3.644621828	3.880939174	4.180054727	3.719163113	3.787032482	4.164744657	3.466378529	3.434435197	3.743431721	4.132209943	5.030526298	5.261481889	4.308580207	4.378552791	5.171706165	4.723215241	5.556639943	5.823118553	5.677292391	5.574583162	5.456371441	5.303471693	5.496898213	5.36273823	5.249964609	5.176636517	4.346769511	4.199295322	4.629215721	4.287323214	5.69265096	7.101948036	5.432284434	5.622198117	5.555350125	5.549215585	5.943388851	5.749599254
b3387	7.355971775	7.503682075	7.589964106	7.367902553	7.414821151	7.49914435	7.432403528	7.425230759	7.159215091	7.400484984	7.323103673	7.078149681	7.184259992	7.546798394	7.090774639	7.176971007	7.565149527	7.248002825	7.13303034	7.161721241	7.179848188	7.055110511	7.312168766	7.381282543	7.173522755	7.26307923	7.127837319	7.468423542	7.179514579	7.090888281	7.107904822	7.283054564	7.228556859	7.127006524	7.107062998	7.010525087	7.383643603	7.327468327	7.261813857	7.359800595	7.153164203	7.187980595	7.252587971	7.414115456	7.095832324	7.14880516
b3388	9.58606773	9.612771211	9.515884914	9.31617589	9.635441162	9.484585284	9.559596324	9.567193188	9.549625516	9.464752843	9.386869245	9.503044396	9.519128736	9.69922039	9.083967154	9.43595483	9.695615577	9.314585503	9.269876462	9.489507389	9.445376893	9.423194057	9.284394208	9.569675047	9.22369254	9.303001589	9.357556421	9.333935629	9.229442247	9.204516273	9.219387888	9.317066806	9.387546438	9.180399718	9.376020604	9.539535825	9.555068373	9.478962413	9.045228708	9.284790242	9.20366762	9.196203662	9.275782891	9.031880887	9.137869422	9.216900311
b2478	9.749966751	9.890131238	9.970413271	9.717803466	9.94064762	9.894768525	9.859750619	10.00153001	9.742313224	9.737355458	9.775975391	9.629446395	9.607228903	9.795860889	9.779753251	9.93464139	9.812632408	9.868614997	9.920267695	9.826354254	9.940164533	9.864746139	9.884916252	9.936586514	9.667270564	9.761788723	9.797215036	9.84016689	9.903694608	9.698556708	9.624624581	9.918319516	9.986799973	9.744016924	10.35288983	10.26574933	10.37984533	10.28599522	10.06822753	10.3678933	10.2069322	10.07913058	10.09657032	10.04985099	10.10309485	10.2616457
b0031	9.889060402	8.300533362	8.863724027	9.597059315	11.29680014	8.980799632	8.184746674	11.25295556	9.868383658	9.952611488	10.24820102	10.17764659	10.27874521	9.041917726	9.878004894	10.01342851	8.823363781	10.14968837	9.07402772	8.808768325	9.052328409	8.985193664	9.180378851	8.784660734	9.021514491	9.319608665	9.327779685	9.407634077	9.006437565	9.014293333	8.949117759	9.079574329	9.547681047	9.007306222	9.586195315	9.410475147	9.376384457	9.027467971	9.237094641	7.648044445	8.552355872	8.978514233	9.025066986	9.165369036	8.165115319	8.582927676
b0166	11.01160259	10.4670133	10.9783252	11.15104672	11.55686291	10.85347548	10.55956914	11.57844681	11.02052234	11.18878433	11.18007699	11.09158404	11.08671607	10.8778017	11.00457349	10.92059428	10.83229187	11.20373824	10.9883039	10.81610486	10.9120835	10.91129375	10.96312136	10.77381902	10.70102522	11.151499	11.20774428	11.55071716	11.24130876	10.68323935	10.69550798	11.37962604	11.36579106	10.70833134	11.49961928	11.29445644	11.36271162	11.26881722	11.40627184	10.32853543	10.9820504	11.31475937	11.27324919	11.36271761	10.43548134	10.96099881
b2472	6.877690192	6.678109231	6.835027794	6.725223116	7.15049148	6.866377998	6.740156833	7.163553238	6.826921974	6.632918973	6.926974719	6.861181951	6.782029999	6.842687585	6.488885356	6.461102755	6.890875686	6.776058707	6.900296364	7.04902303	7.009028623	7.060421865	6.779556118	7.037735378	6.629310695	6.452409308	6.366254608	6.497149164	7.133147234	6.646245835	6.531066558	6.946439568	6.665659081	6.633563605	7.319599144	7.29899861	7.434355538	7.118758752	7.051015918	7.628934031	7.113035417	7.010006346	7.042313421	7.164847213	7.024063255	7.100346351
b3809	7.427941312	7.004614251	6.81219751	6.287283407	7.646723367	7.130435045	6.987008875	7.638078916	7.469763244	6.720782553	6.558436428	6.551645716	6.472557921	6.771605817	6.403464383	7.147965128	6.470399412	6.688752026	6.520943183	6.500411345	6.337271514	6.424343035	6.677687493	6.405106747	7.384892494	7.923375726	7.829520734	7.081189737	6.977825811	6.891497009	7.232180679	6.807612008	7.155012698	6.8758107	6.691549871	6.536809504	6.695004007	6.610800729	6.955579048	7.443514932	6.828651459	6.96503954	6.959166929	7.106703647	7.040728646	6.771256189
b1343	5.310791221	5.187925706	5.203729914	5.06769619	5.249959182	5.257075385	5.393464937	5.31493651	5.299682243	5.2131777	5.941071877	5.897994471	5.884611893	6.050288832	5.812628694	5.738660302	5.956504464	6.008635501	5.259385452	4.999408768	4.975498948	5.148018785	5.360495554	5.260517303	4.83931642	4.803147086	4.920085265	4.24697505	4.613228752	4.744822229	4.949824291	4.616273716	5.18948744	4.803936146	5.591984664	5.209284207	5.600505574	5.383858545	5.220545999	4.580581621	4.743199085	5.144307107	4.919656454	5.12654824	4.999299686	4.56957206
b2065	7.238128013	7.698346767	7.522811397	7.461744891	7.338845435	7.516664592	7.612533575	7.364837706	7.123932718	7.507869389	7.381529986	7.445276695	7.329239286	7.790073624	7.393787074	7.146835722	7.549417449	7.233534483	7.142597219	7.104483831	6.994515565	7.102527556	7.316677689	7.339712756	7.140481452	7.095054544	6.947510055	7.281783533	7.354340955	7.067593054	6.944897858	7.4042184	6.856149508	6.893676352	7.217100418	7.308201135	7.263273415	7.34311494	6.943722404	7.760259266	7.240441315	7.057888266	7.132383629	7.064112535	7.509335861	7.379967837
b1538	7.209301412	6.847043155	6.884385813	6.605077767	7.1927806	7.317006954	6.972100074	7.30916615	7.168641239	6.569120323	7.151239377	7.08206279	7.062713127	7.121248421	6.771759838	7.520856419	7.424974626	7.151765204	7.224756807	7.235316213	7.358275132	7.411187449	7.133168095	6.957789876	7.00656325	7.266684921	7.472921183	6.763783089	7.008138537	7.162210143	6.905633621	6.858222357	7.553362001	7.155936201	7.184491223	7.371158823	7.468206714	7.349241201	7.107814827	7.643565366	7.375386438	7.322001514	7.272280311	7.200900371	7.609791576	7.451398716
b3472	7.983288734	8.303328275	8.137457253	8.047003842	8.284735318	7.826432225	8.315708791	8.085100009	7.989239664	8.295666582	8.294092903	8.071944061	8.144693494	8.289581331	8.285297783	8.229562153	7.81176525	8.143995298	7.913406231	8.093337082	7.927078543	8.093905092	7.876255973	8.05779967	7.940412756	8.105207673	8.065353037	8.346339755	8.010965194	7.888135967	7.920139251	8.331139923	7.873303206	7.827541715	8.689935538	8.443853079	8.615342614	8.660994518	8.057331117	8.311683949	8.306872469	8.29845965	8.170417305	8.239578264	8.316415335	8.338553084
b3528	6.989613835	7.754791851	5.552518533	6.148525907	6.099865512	6.026418186	7.991624681	6.169914923	7.01256361	6.358568404	5.247105901	5.414081275	5.224263029	5.164279766	4.817190958	5.944683665	5.372343907	4.714875848	7.764383032	7.44608524	6.189156033	6.361724464	7.680466312	7.250705213	7.242375156	6.638067803	6.462600935	6.574485674	6.476139154	6.501636736	7.146678476	6.418187083	6.664616177	6.464232127	5.413378215	6.145813761	6.195031325	5.701729082	6.421294557	5.774060871	6.252699302	6.266394891	6.230375333	6.418376799	6.139474204	6.125186927
b3507	1.51999379	0.455644018	0.853377627	0.646210016	1.290074739	0.755593088	1.365627727	1.749621313	2.087178288	0.0	0.932204547	0.703796603	1.358221944	1.193935571	2.177286371	1.573841845	1.679641783	1.917105003	1.221176445	2.282182723	0.790620267	0.947675557	1.34288764	0.989672379	0.920340728	1.96946786	1.539794712	1.841081845	1.711596348	0.625168444	2.457831796	1.370864799	2.396857595	1.171222325	3.063979405	2.143403213	1.280826354	2.58065891	1.263855188	4.036442423	1.153217442	0.765704894	0.0	1.345086447	2.620309909	1.263823585
b4138	8.101376356	8.671865389	8.614210191	8.223848493	8.529920368	8.35897013	8.530268889	8.47281356	8.097897877	8.300082279	8.289354066	8.161406005	8.370701576	8.804636403	8.375435201	8.142741503	8.626816719	8.242916575	8.560541482	8.219468231	7.940542192	7.940710339	8.643411187	8.381400978	8.451694056	8.386839673	8.455126742	8.593661238	8.339694712	8.401092609	8.507498822	8.494502093	8.487749377	8.480568938	8.723118369	8.480443825	8.627447355	8.273830112	8.233861706	8.977179038	8.494461632	8.236063218	8.16604524	8.319537861	8.688507461	8.500034048
b4123	1.872905602	2.719921788	2.0684706	1.359642735	2.323772768	1.787861126	3.511813417	2.465166525	1.680579645	1.928152397	2.411515677	2.388880566	2.416618752	2.609986365	2.050454964	2.511540727	2.500478859	2.332277419	1.963297238	2.482920282	2.33509354	1.505294027	1.49842424	2.692547451	2.391214772	2.689302649	2.401924008	2.460757269	2.381039538	1.750683669	2.399327416	2.541271702	2.131825686	1.955581633	3.101008795	2.82589073	3.44727653	3.041516393	2.203787215	3.207464533	2.422871707	2.2873684	1.96419629	1.336252681	1.735544489	2.114131927
b3227	2.163559655	2.695564984	1.67444217	1.211619625	2.456377703	1.380216269	3.288823281	2.767296994	1.957065815	1.170012413	0.0	1.882775965	1.33293353	1.585788749	0.752347214	1.34284803	1.583999024	1.286106343	2.360152557	2.357469782	2.137311859	2.085614568	1.759475774	2.668274843	1.916412378	2.335531777	2.445635368	2.141603607	1.469016408	1.038350903	1.923782283	1.510597192	1.410341674	1.240204029	2.23734594	1.869267619	2.583718227	1.963762186	1.66712224	1.996613673	1.536334561	1.89448158	2.029182083	1.996279281	1.835750939	1.895168394
b4124	3.448707942	4.294653987	3.549581194	3.285584676	3.405160602	3.543550499	4.111142327	3.517900549	3.659806059	3.456292036	4.992113228	5.104545984	5.449239821	5.734995214	5.390333411	5.25541145	5.43538403	5.106997695	5.417179113	5.564049494	5.478891053	5.633208276	5.51609865	5.45587791	5.340397617	5.121586623	5.060586674	5.397942949	5.266540658	5.225706007	5.58753441	5.189957958	5.021538521	5.26011889	5.285781554	5.022810054	4.828634264	4.866402853	4.746188165	5.502108419	5.282302507	5.132669767	4.761477835	4.905455194	5.744675533	5.255684476
b0381	6.639991672	6.613154056	7.044987201	6.569640654	6.819082102	6.756847489	6.482978688	6.688776584	6.540109135	6.744206347	6.979540506	6.896242555	7.039478541	7.033607333	6.894762649	6.865849107	7.027004679	6.912934933	6.744226065	6.720642037	7.020411934	7.112364443	6.590628066	6.593991529	6.589691899	6.99765851	7.143954235	6.604119418	6.539675946	6.248573548	6.456438858	6.684998122	6.804749108	6.419481998	7.025136755	6.950185776	6.994756526	6.8896954	6.268873009	7.461308794	6.632865086	5.941100979	5.817152025	6.235113737	6.750206222	6.581892889
b0092	7.820681169	8.432666429	8.301121748	7.903701636	8.388755936	8.265693461	8.213231723	8.309520509	7.944868272	8.212449203	7.998191125	7.903088573	8.068885314	8.452165086	7.713357374	8.044045595	8.158857621	8.045952537	8.058469671	8.279247867	7.990423294	8.075793028	8.064258299	8.333917294	8.174391146	7.773388648	7.807784318	7.846779893	7.69122394	7.759099633	8.12932474	7.90254289	7.57410598	7.842825632	8.321016999	8.034038957	8.179560253	8.316881209	7.843298385	8.341561695	7.644006634	7.811529209	7.734507476	7.812578046	7.766219651	7.78366069
b1487	3.73099518	4.308761114	3.805390763	4.124602988	3.509928251	3.594044867	4.5652433	3.456328378	3.599772776	3.917787354	4.158200462	4.009093935	3.873427898	3.668449857	3.450921147	3.72569668	4.281085758	4.473655132	3.338586067	3.614103397	3.247206151	3.600386657	3.682175682	4.386194576	2.768323345	2.401674627	2.588086232	2.774675398	3.003458808	2.835003924	3.01542744	2.840445461	2.613238782	2.844002867	2.710518662	3.289313595	3.398520139	3.252234259	3.268416859	2.97419611	3.546777111	3.616694413	3.092057752	3.11222443	3.367006041	3.2319979
b1486	2.684707303	3.215585811	2.905057464	2.779454985	2.585371798	2.402558469	3.399057178	2.953290507	3.040528079	2.666655937	2.927073541	2.78243513	2.451045598	2.506708594	1.905150027	2.491064448	2.665006358	2.652913959	2.545333863	2.703928694	2.259484904	2.41650597	2.628606895	3.029133587	1.730561627	2.353986329	2.574128289	1.38416345	2.518085124	1.822159562	2.243534431	2.356297784	1.685538747	1.795671223	2.26954985	2.319582716	1.988622086	2.521316581	2.690520717	2.321694271	2.604792324	2.422600679	2.264243951	2.806721938	2.749942764	2.322079042
b1485	3.393610221	3.474224158	3.226092661	2.87880588	3.298898488	2.654690728	4.049446756	2.956089182	3.073630653	2.664112971	2.407160452	3.141221458	2.60763876	2.97565588	1.851566331	2.174286392	3.06992445	2.813837273	2.704194183	2.322811048	2.289331246	2.103939206	3.126270404	3.369668944	3.24190974	2.938065095	3.215245392	2.401717395	2.865966943	1.836174112	3.167829834	2.510634815	3.299636295	2.280070026	2.165701735	2.182984313	2.603680458	2.679654797	2.475769958	3.272889544	2.317729031	2.578697135	2.315229967	2.792313938	2.533478264	2.110416596
b1484	3.35688247	3.764252203	3.208869724	2.62477972	3.216395357	3.006474677	3.893017597	3.177985594	3.583472486	3.108345753	2.433287091	3.135414414	3.100621698	3.165784102	2.742228805	1.872355157	3.218074319	3.083312346	3.029042241	3.219636395	2.180701308	2.458649082	2.8480072	2.880455693	2.12574134	2.674420216	3.356734016	2.206612063	1.786700065	2.347323487	2.545866911	2.233048327	2.484072067	2.614396123	2.875346288	2.802474058	2.91424211	3.375907156	2.560842307	2.932078349	2.648106199	2.959893479	3.040615466	2.578342177	2.619260404	2.46555345
b1483	2.972279247	3.459276189	3.323521343	2.467640204	3.376214357	2.945386771	4.158734812	3.50792303	3.166144106	2.933856044	3.221922088	2.972487389	2.949197597	2.708587198	2.919130774	3.159212714	3.299014446	2.52990835	2.147901227	3.217290147	3.019144765	2.240029542	2.433199693	2.4639232	2.835967008	2.588666391	2.986549956	2.277891625	2.418940659	2.334057616	2.032628539	2.304677082	0.0	1.841537988	3.238023776	2.559431043	3.436696217	3.327279495	2.43695669	3.479061612	2.562732928	2.890908052	2.377948421	2.179378669	3.029036923	2.205430946
b1488	2.966590199	3.243554645	2.784141103	2.204377371	2.309247074	2.98332959	3.034483078	2.308024959	2.878210264	2.354410037	3.215278667	2.326670108	2.89162407	3.009105347	2.541576022	2.680789389	2.669466095	3.3632283	2.392717062	3.533136039	2.320539363	2.605081079	3.001744619	3.445317209	3.192955025	2.263518768	1.454525041	1.936672627	2.547069316	1.989015427	3.201879752	1.770823507	2.773990955	2.070044749	2.511543863	1.73936594	3.671340836	3.100290961	3.489096604	3.005310788	2.295398755	2.272935823	3.309653131	2.565385328	3.178410355	1.830675344
b3162	7.420776908	7.544025165	7.692089663	7.553450566	7.47837512	7.524637286	7.441130352	7.452354124	7.447692925	7.739053082	7.245524101	7.226615546	7.253151926	7.359408046	6.938550367	6.917166342	7.285198618	7.161597992	7.373033987	7.501565018	7.315548589	7.318771789	7.396625543	7.556232866	7.49618601	8.231018787	8.223235188	8.535824441	8.52518956	7.670975622	7.522111996	8.543748595	8.474494033	7.569392289	7.598366357	7.666358387	7.595552111	7.441848606	9.090942946	8.535030789	8.906582301	9.034202445	9.060067448	9.059488724	7.78846286	8.897803284
b2317	6.11952403	6.742483742	6.399215892	6.054496226	6.176408093	6.894297476	6.821025124	6.471810176	6.052078037	6.390910681	5.439457128	5.338911028	5.493400057	5.220154717	4.804104108	4.589257758	5.628611051	5.339163076	5.711907628	5.316901821	5.375555646	5.587232874	5.708862774	5.400521742	5.869616396	5.824257873	5.76081534	6.260512356	6.295002158	5.332294981	5.649315292	5.970540289	6.440409611	5.754994339	5.167907415	5.513707325	5.640643067	5.656390617	6.215000217	6.175635499	6.300165288	5.611295345	5.857906102	5.87357925	5.980411822	6.214946791
b2314	7.449860424	7.613465748	7.569759923	7.188013004	7.528867455	7.457436829	7.537679721	7.454562754	7.229519561	7.424256192	7.604025431	7.37713931	7.472893028	7.75225313	7.200385523	7.280171643	7.378191377	7.391025066	7.306326799	7.201922609	7.004773771	7.010581777	7.216057581	7.223249754	7.066232137	7.391398682	7.410531402	7.623321729	7.398394353	7.093651599	7.23632398	7.376941664	7.158485632	6.928092999	7.526637946	7.537470129	7.442221473	7.403045439	7.514299486	7.345824086	7.778900547	7.603433138	7.594161134	7.582070623	7.301050148	7.69701372
b3287	8.845413331	8.963051002	8.881996777	8.549137973	9.076181724	8.540066785	8.91631621	8.980990897	8.935444299	8.80409814	8.742719178	8.572446585	8.756246523	8.957253333	8.95996462	9.218738726	8.758369304	8.721394486	8.557107877	9.052737756	9.114223548	9.088674888	8.597550984	9.182077774	8.601749512	8.67030652	8.846775927	8.628389411	8.530339049	8.337322246	8.496858062	8.573011409	8.459058381	8.433123799	8.545213126	8.409276669	8.411143235	8.798881818	8.760267489	8.679892108	8.820728049	8.80231838	8.821668841	8.857112387	8.519904417	8.849620972
b0161	8.549870587	8.475649159	8.61118517	8.661980904	8.743058276	8.667159713	8.468199274	8.808639029	8.541860451	8.556126413	9.39783194	7.548884126	7.692992103	7.843500381	8.967078124	8.867683349	7.978856104	9.456643563	7.745339352	7.962215909	8.236054048	8.222235512	7.79265796	7.93386916	7.623009724	6.884956217	6.933300796	7.204196601	7.474421917	7.384825566	7.590939278	7.632700922	7.115662017	7.528739993	9.175556775	9.409777757	9.966502957	9.762040104	7.227135029	8.18188036	7.33795993	7.342044388	7.233775344	7.266569462	7.926553795	7.356831778
b3234	6.386371126	6.109432598	6.033560111	5.653892915	6.64286258	6.259491929	6.339466335	6.551210371	6.393317105	5.78151419	6.322930751	5.989896526	6.0969784	6.26800965	5.612269606	6.209150967	6.154115914	6.069954248	6.191620346	6.167317411	6.137600512	6.088612576	6.278769895	6.304776933	5.837699699	6.370807158	6.483153407	6.183148444	6.021360567	6.033365067	5.907533126	6.033848257	6.47369042	5.920122215	6.267170802	6.582880752	6.396555532	6.394988376	6.254315144	6.559299228	6.423120415	6.418294167	6.268567605	6.34736193	6.359033688	6.196583322
b3235	6.538251255	7.071515735	6.918004025	6.515103487	6.916165073	6.770094906	6.949153359	6.871609132	6.554650205	6.657082724	6.290701265	6.243905433	6.54249491	6.671530529	6.426828981	6.351847575	6.612726231	6.390766085	6.281429328	5.897167182	6.082490735	6.153590634	6.043038031	6.372366756	6.612267466	6.460708033	6.616850307	6.817951807	6.636763757	6.28908048	6.862952667	6.770171963	6.62456324	6.361946627	6.473409812	6.194266078	6.551040656	6.494647661	6.835687939	6.773579323	6.664203594	6.652000997	6.58100987	6.912654606	6.707290513	6.538648088
b4382	4.988126829	4.881227992	5.175164917	5.130041224	5.274575266	5.558773942	5.170743006	5.41166223	5.109929814	4.747019936	5.722983458	5.441147107	5.297446206	5.587571353	5.344709062	5.051892168	5.96997974	5.56946452	4.963069416	5.150062468	5.299117896	5.340329996	4.861011114	5.437391438	5.161418284	5.228534044	5.297320328	5.078710528	5.25467467	5.36109725	5.081675456	5.120227996	4.954251149	5.308757054	5.520983292	5.615156812	5.817041727	5.297420287	4.605363776	6.076503409	4.756972572	5.141024335	4.879405442	4.769602235	5.232935827	4.763043951
b4383	7.002512298	7.484117263	7.271133995	7.245614858	7.031215372	7.417093987	7.522620151	6.964094718	6.880102042	7.130953872	7.60479165	7.398030039	7.327200119	7.443686467	7.448361557	7.134602758	7.541698308	7.590446869	7.599252594	7.394171986	7.605603099	7.614804224	7.574780021	7.364432821	7.758360633	7.849215531	7.813446482	8.05372728	7.973374036	7.766253325	7.938668859	8.128097713	8.024619473	7.840843782	7.804979595	7.727453587	7.91130446	7.581654873	7.92639246	8.172185262	7.807593442	8.041394267	7.999309539	7.947952353	7.640088817	7.886123461
b4381	4.818257616	4.373026388	5.281490413	4.972182454	5.199734844	5.594777655	4.906137565	5.392853639	4.626394952	5.101259738	5.901366134	5.208612646	5.197022806	5.064200097	4.292669723	4.904642345	5.630265501	5.475796634	5.012086543	5.025338722	5.366107089	5.53989252	4.454254804	4.89992324	5.404071115	5.646575586	5.412096777	5.557490556	5.64610977	5.626435641	5.809946257	5.855678504	5.736415769	5.657221991	6.183416688	5.753196409	6.090879215	6.044551417	5.04261042	6.207634546	5.202926348	5.236644605	5.248029534	4.873554006	5.493930958	4.934190854
b4384	8.49073257	8.685034882	8.553917258	8.702086822	8.335070188	8.381561312	8.688897373	8.417632596	8.467338183	8.671167192	8.789890316	8.620251541	8.638366924	8.621701206	8.464478731	8.735454601	8.597737881	8.899913562	8.808153181	8.799503496	8.799562974	8.774806845	8.998649211	8.823943022	8.499475596	9.018640445	9.091969622	9.180770636	9.206580124	8.929720839	8.707838928	9.137508129	9.421473245	8.944986447	9.075905946	9.094744304	9.040700933	8.964290955	9.207338114	8.882804701	9.295595448	9.218903072	9.147616819	9.117407943	8.867209333	9.284626938
b0840	6.739443407	7.43685333	7.29770336	6.853504941	7.235149141	6.985114004	7.379199459	7.237144985	6.988642592	7.089504597	6.386211816	6.372740919	6.308570122	6.619921195	5.881509936	6.776553834	6.49923122	6.238531395	6.887041559	7.0963898	7.012977785	7.143124057	7.086537428	7.379463311	6.849714343	6.235804181	6.484992595	6.701176948	6.974511654	6.452292109	7.035990567	6.877618843	6.68009699	6.730232794	7.114078676	6.927886202	6.883045882	7.133613153	6.67216256	7.247224422	6.679215774	6.621800686	6.904235191	6.549715042	6.935973246	6.908265208
b2511	7.836646565	7.689142403	7.909813175	7.878044133	7.901598684	8.015754289	7.775412571	8.042294727	7.953071885	7.931435824	7.846258644	7.772402116	7.753171636	7.676481649	7.864530604	7.707320006	7.817214663	7.955347505	7.528088562	7.457943712	7.524435844	7.68581966	7.658737048	7.466760081	7.505604093	8.369573054	8.377703599	8.497385208	8.539834776	7.688973838	7.428595692	8.508451217	8.793504025	7.665921977	7.642405963	7.84469951	8.029492299	7.71995583	9.222459396	7.912715302	9.136888318	9.202431539	9.209758213	9.203679495	7.742716841	9.135017186
b3639	7.294319322	7.13161555	7.461421008	7.485086907	7.183553076	7.438151476	7.397088811	7.232009388	7.247850984	7.399146892	7.303476465	7.472196903	7.381663718	7.497304824	7.281008755	7.614289497	7.463934936	7.359225551	7.365065551	7.242241656	7.410823981	7.481557057	7.401421739	7.386551428	7.17378224	7.346796608	7.345719381	7.523998559	7.663466206	7.342318316	7.103904569	7.47774766	7.530503977	7.353501487	7.665658457	7.626329717	7.605032544	7.606719209	7.731151983	7.382479522	7.776509268	7.629486617	7.818227843	7.750718508	7.629697491	7.815480651
b4042	6.936583588	7.250282228	7.156129413	6.82286949	7.154194185	7.146221859	7.243382835	7.043295312	7.107781619	7.283527057	5.231248968	5.944252524	5.624661209	6.316373202	5.825807141	5.705037059	6.363144527	6.160512322	6.186760758	5.822878452	5.278287134	5.618075095	5.814539934	5.815609125	6.442696421	6.234143547	6.194263931	6.248217393	6.145476256	6.490332623	6.364834548	6.252962059	6.91438245	6.252640537	5.939992902	5.877594212	5.922844987	5.866790201	6.034109743	6.375824267	6.141172523	6.258715273	6.400710792	6.028696955	6.366358514	6.181631288
b4477	3.494623786	2.884055187	2.784889242	2.870181028	2.8499268	3.017405982	3.390154473	3.241642785	2.532533074	2.285168083	2.506720092	2.903987209	2.124257565	3.128848086	2.965819315	3.112026948	3.100160846	3.162633913	2.147901227	2.111082489	2.048021028	2.884425121	2.310575562	2.604496886	2.486116959	2.405071933	1.400225937	2.556677083	2.090542012	1.735864944	1.347617895	2.212721581	1.502556593	2.004662708	2.261757567	1.679260855	1.156073769	2.583572295	1.140180616	3.263939302	2.226876497	2.381671028	2.224418225	2.313472946	1.818847604	1.488546594
b4478	2.95106776	3.946496026	3.287072665	3.099778044	3.751570421	3.35402889	4.452241454	3.890520317	3.413181847	3.311863134	3.296143842	3.659384037	2.683769471	3.514154488	2.745071403	3.276247654	3.346837459	2.400993171	2.838507098	3.102581024	3.130504733	2.281838667	2.294445671	3.401427026	2.846715072	3.410918971	3.296370118	2.987312048	3.003052055	2.759377264	2.58241297	2.558782862	2.569091306	2.904389589	2.138366871	1.912389506	2.404615155	2.486686485	3.185130311	3.455462887	2.852546567	3.234712109	2.792236927	3.35822623	3.08378697	3.235551774
b3693	3.884240927	4.002881165	3.896192038	3.768688893	3.556922764	3.40104756	3.934406249	3.634405849	3.471762579	2.928854618	3.514980211	3.226947258	3.878447396	3.750193691	3.839093987	3.030510554	3.794626607	3.73441599	3.615866467	3.663518651	3.295369873	3.39753505	3.225614107	3.690366887	3.002653488	3.46913986	3.119012328	3.786969976	3.837570706	3.641141178	3.105502838	3.404581016	3.500456421	3.478005479	3.886376083	3.850130207	3.612165815	3.326112363	3.242692226	3.711638324	3.762453077	3.17580758	3.593118019	3.810251987	4.048925008	2.958326126
b4479	4.793736299	5.057312488	5.185359361	5.070959907	4.791607976	5.210247545	5.330450603	4.851993543	4.660495547	4.715949244	4.63071278	4.861849437	5.04014289	5.197393823	4.914467002	5.075718114	5.342841081	4.811367082	4.815125253	5.362644634	5.116803619	4.778497958	5.092125871	5.225435234	4.38738268	5.005047304	4.525385354	5.036315901	5.283678516	5.032829922	4.13810059	4.9599702	5.149361029	4.912206269	5.129149069	4.871684377	4.86085855	5.097131696	5.105666084	5.543962806	4.823676699	4.858985438	4.935901938	4.442671467	5.460082067	4.805294904
b3691	2.954277577	3.619015269	3.188537051	2.950372583	3.66379172	2.734120409	4.208264082	3.462891509	2.70663898	2.928512489	2.549415787	2.28619287	2.692529157	3.026333596	3.164508329	2.340257286	3.194281146	3.228267481	2.002580375	2.953135215	2.866719177	2.479492087	1.817269345	2.646758172	2.528683441	2.733827208	3.101143643	2.448847221	2.916071615	1.963066825	2.935696648	2.68585513	3.152742079	2.20263647	3.332143451	1.928800183	2.84102893	2.835535027	2.693158513	2.44088017	2.707021504	2.329337977	2.811340238	3.102905433	1.894766814	3.132411908
b0160	5.621189342	5.997264499	6.072871897	5.615607084	6.106847813	5.647276833	6.116824942	6.023524348	5.567934136	5.765563398	5.977846536	5.858899246	5.993360509	6.175125293	5.859632426	5.976573768	6.122749596	5.504914363	5.693849073	5.729003247	5.81758181	5.691584479	5.767690955	5.76675082	5.807819307	5.855592278	5.754904975	5.811953425	5.632505126	5.739563366	5.708992934	5.718816617	6.011376649	5.644547342	5.972974589	5.815014807	5.901266285	5.912981591	5.766380964	6.373843504	5.474480409	5.446856105	5.55901723	5.556799149	6.123044394	5.511171474
b1200	6.830344996	6.568485807	6.602789207	6.914381541	6.516240821	6.72943524	6.731789161	6.626642296	6.950243671	6.908359403	7.094473825	7.031343957	7.21375538	7.139115247	6.92124651	7.167426445	7.204881029	7.063326473	7.142301892	7.004532214	6.775482068	6.937420137	7.156857359	6.944639626	6.595105887	7.083139059	7.267174557	6.900072527	7.044159722	6.960578497	6.891828762	6.930356087	7.26161999	6.990184467	6.492988396	7.070968493	6.838211725	7.052462822	7.136004277	7.440137749	6.748348042	7.159747417	7.28568823	7.137166286	7.24425768	6.917045082
b1199	6.376882031	5.941119292	5.952004812	6.486039885	6.028180021	6.260040263	5.887591614	6.157051718	6.287168413	6.260177371	6.577391975	6.451712302	6.700457896	6.432389562	6.556446071	6.287971265	6.699420703	6.339747125	6.592297622	6.1434699	5.886565163	5.874150378	6.470063373	5.879771289	6.031459018	6.543638523	6.677704909	6.635080357	6.553262349	6.333560098	6.391630713	6.376457656	6.441668693	6.516665097	5.957585321	6.52411732	6.367345017	6.069800623	6.468888264	6.890315925	6.177236367	6.542527401	6.917442543	6.376022269	6.784149048	6.410220777
b1198	7.170040164	6.857176386	6.887919266	7.054658388	6.865033019	7.100745294	6.836626458	7.033077585	7.157190311	7.045774405	7.299350995	7.357698203	7.293072842	7.408200372	7.211089676	7.50264912	7.510499616	7.460342103	7.139512974	7.074181528	6.987554522	6.946467339	7.148479673	7.051873903	7.150918514	7.327957708	7.477627432	6.959657303	7.034904879	7.230288659	7.26875711	6.997532723	7.263525303	7.168703998	6.832423317	7.107044403	6.98260074	7.15674519	7.189794122	7.459484088	7.150599207	7.368825775	7.259322131	7.186745235	7.397676011	7.04543607
b1201	4.409414754	4.703886374	4.522077549	4.403205722	4.611864779	4.492574127	5.062522857	4.678788507	4.591366004	4.326354244	4.400610133	4.604909147	4.595026897	4.901451643	4.156248462	4.534416235	4.584082337	4.663939173	4.421926877	4.599536002	4.391093304	4.412240305	4.203470248	4.658949399	4.324326285	4.854024216	4.942946504	4.569595947	4.513710172	4.49056512	4.163958689	4.742655234	4.690028802	4.301855389	5.043053108	4.741973625	4.604664801	4.497397051	4.937755864	4.946331099	4.684442883	4.752159465	4.662318943	4.874360193	4.49588625	4.710987911
b3149	7.225874269	7.904413073	7.474575919	7.396915533	7.622772791	7.187016201	7.632316903	7.469196278	7.075432627	7.656953437	7.19252483	7.045413207	7.300862304	7.737106682	7.503504235	7.637280364	7.573155658	7.386712019	7.284554172	7.10996118	7.088303942	6.940553276	7.196251957	7.083428706	6.782481652	6.804995524	6.939088189	7.352892641	7.03534836	7.045657784	6.988677436	7.101939199	6.75962948	6.874531738	7.343520284	7.314312479	7.392328905	7.521862821	7.168995978	7.179780429	7.006512638	6.898129273	7.015697809	6.948245344	7.244874075	7.022949323
b1570	7.221991936	8.337179332	7.766929983	7.188572583	7.759593784	7.285212867	8.075998734	7.67206624	7.326267395	7.741028621	2.941028957	2.841199118	2.754961167	4.198807383	4.352859692	2.547635103	2.202070743	2.964815869	8.352062426	9.242564261	8.868420737	8.796409175	8.223872613	9.034591975	8.880193147	8.14631873	8.053438558	8.035460927	8.209260028	8.079502362	8.935675115	7.981407838	8.135744698	8.1079975	8.780948875	8.447465246	8.51826268	9.015599416	8.037385078	8.874301009	8.152668468	8.056288152	8.040541696	8.096242826	8.609613112	8.251043774
b0231	4.740690341	4.712133037	4.282239033	3.953328411	4.921943999	4.696022333	4.735403475	4.902534261	4.834983875	3.961202229	4.829145483	4.664969744	4.912642534	4.623940337	4.157461611	4.747963936	4.602278965	4.545984632	4.795904166	5.047024846	4.718185282	4.490756964	4.288638362	5.197238376	4.579606618	4.537687529	4.897359469	4.1618303	4.18406088	4.496099535	4.642437391	4.461005466	4.853807074	4.611282928	5.276624551	5.196274586	5.248916195	4.748850468	4.491356317	4.77318733	4.188612986	4.297245814	4.471812629	4.552346211	4.646224166	4.535809396
b3645	3.882263849	4.699068832	3.914022013	3.092197711	3.970086149	3.574948065	4.544857468	4.425273101	4.128488878	3.973728974	3.910584607	2.90297802	3.867516364	3.955552785	3.249291953	3.563529251	4.172352856	4.044307573	4.111149388	5.13740427	4.437523798	4.287719485	4.114245008	4.369332584	3.082926935	3.585106977	3.134385787	3.660429492	3.291664751	2.376300979	3.438411147	3.349776379	4.338825315	3.205574296	4.48060342	3.88262373	4.58535185	4.736249448	3.719905688	3.38157284	3.766164458	3.387385241	3.677224131	3.632519711	3.734333154	3.388234925
b4044	4.83791365	4.627749402	4.750583788	4.521026616	4.820291861	4.505774492	4.988338698	4.881957175	4.920812117	4.617418741	4.727201573	4.581323205	5.083712545	4.963552864	4.448425868	4.141109174	4.885712011	4.773204794	3.915319564	4.565260915	4.03959205	4.182202906	4.358346471	4.743727382	3.882995289	4.728878117	4.644121522	4.70448662	4.422990578	4.022627701	4.16716092	4.403630116	3.981153672	4.191157803	5.208319072	4.773395256	5.132053816	4.803946547	4.461373123	4.161751888	4.128074456	4.251830677	4.105565842	4.442671467	4.235006487	4.008776089
b0799	4.679391739	4.923084503	4.900950623	4.7888176	4.996571983	4.631627622	5.096680799	4.803600775	4.530750395	4.949276879	4.742760824	4.668271188	4.849320689	5.026947215	4.881585667	4.860598506	4.725619639	4.813926316	4.524846285	4.183512896	4.090397936	4.072110254	4.437838889	4.620820898	4.442365492	4.412035133	4.673632742	4.314657668	4.542943428	4.50600828	4.297477811	4.608676779	4.430784161	4.25833764	4.799651493	5.085297248	5.046536908	4.976119502	4.396758467	4.77808239	4.126718782	4.178908336	4.39585817	4.208896168	4.402939684	4.336223644
b1061	6.136460794	6.144561113	5.585454655	5.637707687	6.078081206	5.462297714	6.156728716	5.978419069	5.909610758	6.139955994	6.626512683	5.855015489	5.73344102	5.888654742	5.597688159	6.564952534	5.450013253	5.926109791	6.12869204	5.787005933	5.727544304	5.557951123	5.883708058	6.46331934	7.143008078	6.613366325	6.227924333	6.660104651	6.829233189	6.127744006	6.919123316	6.677475234	6.305799922	6.073349402	7.349670085	6.872860752	6.828423048	6.982589546	6.655662071	6.041331241	6.64507328	6.420193869	6.459521727	6.24441809	6.114184164	6.171576475
b0226	5.633508059	6.124313155	5.475527604	4.949033836	5.779050303	4.926384446	5.953142573	5.70800422	5.129124569	5.46747824	5.243448392	5.040860121	5.454972395	6.023778551	4.798364177	5.049384584	5.258723037	5.338656342	5.178410902	6.083699598	5.766936398	5.850162901	4.700952858	6.413277083	6.729524737	6.0099929	5.607945615	6.112234353	5.857462945	5.780462976	6.173431535	5.9834868	5.469783743	5.681930092	6.381746452	5.909493424	6.054185636	6.359107111	5.586236329	6.497411401	6.038926127	6.174472191	6.215439062	5.843292839	5.697092299	5.993693517
b0055	6.226948534	6.793951566	6.604828613	6.205634467	6.537033063	6.442946807	6.601615892	6.546985469	6.393408051	6.420734993	6.38875956	6.21509739	6.493358764	6.649143172	6.345042957	6.301646027	6.329011423	6.254278778	6.108730905	6.183169734	5.926941393	5.838125034	6.108396839	6.24887393	6.033721789	5.816104878	5.721228399	6.135262751	5.877260003	5.646527986	6.223844084	6.168451984	5.785948965	5.867775863	6.215396967	6.259722809	6.097076743	6.017036768	5.727357877	6.183799461	5.806393622	5.701334476	5.803322766	5.603339278	5.832929135	5.484474269
b0649	3.621830914	4.55390946	3.87925498	3.109804247	4.294748277	3.533599194	4.541001453	4.144964274	3.759135617	3.797158996	3.534342973	3.702681707	4.420503391	4.777094911	3.980364976	4.174153254	4.496667984	4.190753709	3.637121389	3.885374246	3.609949091	3.832523489	3.613373774	4.165334125	3.880262157	3.545657009	3.73755506	3.360006777	3.597810181	2.99107582	3.398252366	3.390425179	2.69321345	3.027025325	3.799541653	3.539139869	3.613743999	3.576747117	3.160837229	4.116210309	3.497745538	3.118019417	3.140285437	3.151675515	2.998875182	3.617557287
b3012	4.384394825	4.700916807	4.175746113	4.201144151	4.519650135	4.255385311	5.000543462	4.473329933	4.796517249	4.09680601	5.145119672	5.267793757	5.092324641	5.660614587	5.565215555	5.844404587	5.589021659	4.793278649	5.557833895	6.235393183	6.592146564	6.487796654	5.898024936	6.46331934	5.340652194	5.0595919	5.2374109	4.53668019	4.962335719	5.695397008	5.558955677	4.649137948	5.485685321	5.606623892	5.739082739	4.585922398	4.878954339	5.531798139	4.407406774	6.081166523	4.851403515	4.10143986	4.637561952	4.305248217	5.645520525	4.828295522
b0207	5.079594326	5.496706565	5.628914326	4.929874598	5.643960636	5.685405851	5.591331887	5.721226469	5.297179396	5.357180218	5.797473074	5.680351572	5.294092281	5.629629128	5.706576056	6.093508306	5.417678525	5.792811881	5.462236764	5.836562386	5.768256876	5.645930236	5.042962946	5.676069555	5.78836683	5.065570608	5.18180314	5.715561626	5.848917007	5.528716779	5.47119772	5.865609622	6.071705671	5.708748155	4.98345569	5.026978111	4.985938063	5.035955714	5.809130662	6.002199854	5.605806586	5.8081548	5.761342978	5.966985626	5.727362135	5.844364163
b0145	9.982986388	10.76056234	9.965876107	9.811366487	10.08787066	9.557737845	10.58562817	9.899033373	9.996446811	10.26137066	10.42453337	10.38305148	10.52694303	10.5673273	10.39796146	10.43238189	10.26708035	10.26107307	10.48768121	10.760306	10.27523652	10.20042266	10.4523828	10.90533313	10.2971951	9.937596329	9.931589004	10.16986011	9.806312828	9.874422003	10.29403891	10.05697185	9.17278418	9.941994764	10.22318389	10.04948755	9.904396676	10.09235126	9.722241117	9.780286664	9.723770346	9.600678929	9.605515162	9.718191745	9.934123886	9.600101281
b2133	7.387715737	7.876434387	7.587546777	7.429221069	7.709274253	7.699183426	7.989164027	7.769925989	7.311533314	7.451281072	7.716707006	7.566740832	7.634268093	7.930695029	7.870690208	7.942627113	8.068262197	7.763065546	7.529373406	7.458398251	7.730516574	7.628385853	7.522171518	7.369894424	7.566889575	7.542962038	7.567857931	7.641140716	7.846199759	7.757874309	7.724728274	7.805065798	7.936057315	7.762065418	7.898634944	7.53783244	7.775571487	7.661387807	7.083692478	8.734209599	7.762191818	7.306542385	7.331524335	7.126328553	8.054932078	7.803799656
b1800	3.785166595	4.160936845	3.829244359	3.655792021	4.0689878	3.515165608	4.561724946	3.855775402	3.626170909	3.798362708	3.36935726	3.439316553	2.979607854	3.732268192	4.189222005	3.656587841	3.80127879	3.194351744	3.13941549	3.781699685	3.310502706	3.124331135	3.269049372	3.411358208	3.818149625	3.812424912	4.102837486	3.474117415	4.175871376	3.808117492	3.73516341	4.069160671	3.642094565	3.806390431	3.604080235	3.160020138	3.283721555	3.425466355	3.80928743	4.363829954	4.023457798	3.808364739	3.554595151	3.529180896	4.326336371	3.943792145
b1799	3.902522693	5.300770337	4.086986511	3.737621992	4.115692288	3.929818716	5.15936806	4.40193813	4.298081362	4.391574782	4.307715834	3.916842353	4.103329551	4.582538702	4.44418195	4.569274209	4.09190968	3.991392845	4.60500081	4.501506932	3.931672257	4.298716414	4.608838623	4.901606791	5.376921264	4.883274294	4.883830693	4.7306267	5.407280948	5.240691038	5.155169202	5.027985167	4.806955915	5.049443727	4.469624662	3.88262373	3.822379251	4.024133519	5.138590865	5.54241424	5.456505103	5.233324539	5.345511169	5.287849889	5.255410387	5.380856039
b0894	3.948761327	4.098600804	3.620656339	3.894040167	4.034005769	4.087066781	4.622347395	4.129743075	4.156615197	3.793907861	1.835067917	2.498206156	2.345167294	2.782783343	2.272395979	1.75057269	2.493847525	2.493137807	2.564485853	2.824611407	2.165753689	2.495504451	2.586328962	2.972793534	2.450221634	3.418912255	3.807324366	2.650869358	2.925639805	2.684048932	2.737471979	3.043546409	3.42541056	2.771355683	2.612799118	2.794637322	2.910896582	2.680333679	3.736171995	3.863301466	3.62040555	3.632862203	3.986879556	3.759765547	2.916384435	3.668671686
b0895	3.535134091	4.02833342	3.926922842	4.207751624	3.79006841	3.681281308	4.503242556	4.163290318	3.863934043	2.825387265	2.043406433	2.67899614	2.331058547	1.913383551	2.470352858	2.136915355	2.055303217	3.028421959	2.47917052	2.58020094	2.048021028	2.319060688	2.490812554	1.429713029	2.486116959	3.090698404	3.28445818	3.01850727	3.03033205	2.819679888	2.281635755	2.966530533	3.345853221	2.572851908	3.301113299	1.977042117	2.405925495	2.583572295	3.770078923	4.020239147	3.822436558	3.564294581	4.109956851	3.263539538	2.991314149	2.930212243
b0896	4.358652553	5.166824799	4.75646369	4.580139234	4.879036322	4.600914137	4.985910884	4.885453826	3.95872227	4.293237723	4.056562749	3.466594791	3.59212436	4.509712353	3.564840972	3.649725331	4.032013116	3.491378513	4.04845325	3.686406306	3.500328095	2.476748719	3.966944897	4.261114843	3.768278123	3.865907407	4.090307562	4.156879758	3.950446762	3.273998903	3.591622485	3.873646043	4.065598272	3.863199744	4.476876962	4.236924694	3.529150744	3.550502524	3.885583839	4.96831985	3.969932867	4.253529886	3.967005822	4.351071247	3.566730209	4.044571367
b1591	5.960819407	6.33710933	6.092038385	6.031203699	6.197377403	6.065409583	6.210767394	6.276118992	6.016185702	6.033739092	5.90269875	5.924447219	5.867761541	6.184559461	5.781524827	6.003894312	5.728344402	5.910515445	5.588876804	5.576186143	5.611476416	5.545619694	5.567875671	5.579250876	5.739247161	6.237977566	6.220803245	5.696478051	6.026558247	5.702067571	5.524212621	5.678957077	5.860802944	5.431972266	5.696464828	5.738319122	5.6723406	6.08056092	6.236732234	6.146680919	5.846597692	6.037564082	5.761761571	5.98896598	5.830030588	6.025149735
b3702	8.036323611	8.353835395	8.367912396	8.266228326	8.291517574	8.261557526	8.259970481	8.257438791	8.074630808	8.365806332	7.804085089	7.897082482	7.908112906	8.309309488	7.935374059	7.666150724	8.174170295	7.767738764	8.035250434	8.06256711	7.866720158	7.869669183	7.977591259	7.976712449	7.846376518	8.018095432	8.006575504	8.246874759	7.899519759	7.77550041	7.86900627	8.173440856	7.786011525	7.760847928	7.941161137	7.830030658	7.906961182	7.880141762	8.017431008	8.319643164	7.932419464	7.956180629	8.042327339	7.997741502	7.992693447	8.039341359
b4052	7.902659143	8.15611514	8.256402693	8.085281115	8.05556201	7.991385059	8.063359679	8.045191937	7.928623563	8.249772495	7.911110892	8.016956338	8.110287474	8.219638901	7.979055958	7.946492855	8.152187122	7.980607406	7.595934863	7.373556256	7.47853325	7.632836316	7.619314019	7.405656434	7.918506376	7.763650612	7.779188967	7.997964123	7.885565664	7.744230673	7.844133372	7.970002686	7.860872739	7.728951331	8.008429747	7.95640474	8.026652662	7.909614433	7.775363714	7.915193365	7.844416909	7.798397015	7.792958716	7.775251714	7.733606685	7.669433173
b4361	5.985510976	6.461311476	6.305065896	6.172892238	6.322633007	6.156370758	6.34971395	6.281383743	6.047118469	6.204845623	6.023969984	5.924831185	5.962317158	6.223041877	6.009096873	5.76473909	6.279280245	6.021574591	6.603959848	6.375362392	6.561785991	6.457352626	6.465023563	6.428104126	5.639048661	6.230316961	5.951383657	6.257173715	6.158469095	5.682845527	5.823854911	6.297400386	5.89136082	5.438363667	6.386164406	6.061487988	6.269166449	6.207286636	5.989016053	6.375824267	6.455391257	6.220237252	6.299714308	6.17971455	5.752840251	6.269103788
b0184	7.60469111	7.929498167	7.66846132	7.551436039	7.749461756	7.601338521	7.808479139	7.714926894	7.591805365	7.691625097	7.270330227	7.272610229	7.272863655	7.51870917	6.887639727	7.227145474	7.258174066	7.217526914	7.226695975	7.31179638	7.200554905	7.161491394	7.265422797	7.323247307	7.253207115	7.49551413	7.42527548	7.677093257	7.402183593	6.975134916	7.231887292	7.539582566	7.429137191	7.060988981	7.267792208	7.151947565	7.196898149	7.230018978	7.911789943	7.074550646	7.779505039	7.904386691	7.93738976	7.877407187	6.837577526	7.753630603
b3066	7.788366879	8.054564757	8.047792626	7.854524611	7.936451556	7.90726227	7.913509712	7.911436978	7.852355488	7.963440136	8.066953409	8.096273163	8.148983965	8.300623508	8.146820152	8.082202668	8.250392866	8.16529678	8.198410709	8.135858663	8.145192188	8.195063654	8.211115343	8.270899285	7.985880178	8.953542627	8.952256095	8.864148393	8.747011379	8.030518507	7.959833411	8.936185478	8.94666864	7.984838796	8.251994198	8.282124386	8.256520396	8.287112986	9.61297172	8.172460986	9.604549767	9.634185959	9.627068694	9.541472656	7.939583747	9.647442863
b0015	8.789998068	9.019240916	8.982110828	9.196624092	8.275048455	9.180191718	9.104160845	8.540801412	8.855544298	9.050489271	8.793145683	8.810534827	8.811459085	8.650858076	8.318801931	8.216182973	8.721535273	8.731660371	8.436095783	8.219528929	7.986015984	8.125155702	8.44445192	8.23974946	8.113810071	8.288622678	8.335981509	8.762657991	8.766473347	8.476065891	8.31960899	8.80268099	8.92552674	8.505180798	8.322205145	8.469424131	8.558094882	8.410103542	9.06227778	8.514218005	8.963679284	9.174778589	9.062335287	9.162594134	8.323891038	8.888858871
b0014	11.31482736	11.27658565	11.36958413	11.68416364	10.80691947	11.42630434	11.32266877	10.90293514	11.40236908	11.46835345	11.38028147	11.31102407	11.22864568	10.90809565	11.28017126	11.09257689	11.01091044	11.3779717	10.66223093	10.46378201	10.33060768	10.50787271	10.74399245	10.36789443	10.72148439	10.37682893	10.34461112	10.84570004	10.76405069	10.95430925	10.75998131	10.84444173	11.08480022	11.01188092	10.82938808	10.89268243	11.15583753	11.02890039	10.51418799	10.63605425	10.55060325	10.59669761	10.5381533	10.54909666	10.77928138	10.5255761
b3701	7.872363381	8.074142892	8.110953099	7.906880109	7.933817991	8.005344884	7.938864368	7.891463725	7.782414861	8.036592396	7.586151169	7.514338602	7.629538528	7.810526196	7.396824589	7.316777653	7.693578185	7.285820891	7.613814991	7.578109089	7.556544343	7.610304418	7.549831558	7.788647435	7.644376564	7.784122125	7.794484233	8.003415284	7.660858444	7.421731329	7.531156436	7.83080317	7.714663446	7.580401972	7.802782561	7.716693723	7.540312989	7.655608586	7.699149732	7.950480498	7.83099544	7.791276017	7.760892441	7.775142869	7.69423377	7.706116729
b0215	6.798262128	7.323940771	7.318236071	7.063994678	7.126737207	6.9980465	7.255082591	6.975344532	6.876539723	7.286619409	6.836693457	6.868669754	7.112066279	7.166411841	7.229110976	7.326093932	7.124129056	6.888223335	7.175779669	7.45490944	7.359063786	7.177508327	6.995804563	7.359072182	6.932392577	6.783377722	6.507630936	7.341727346	7.165555675	6.842569289	6.863701227	7.306895976	7.100663791	6.896404573	7.339160021	7.172801664	7.138068691	7.483125958	6.811391609	7.209370783	6.77842228	7.110005387	7.065088162	6.985435757	6.96334419	6.93034278
b4362	6.21860025	6.409342344	6.539477271	6.032399024	6.430938001	6.184805197	6.531156337	6.35630471	6.137039103	6.117018827	5.947888567	5.973439285	6.085104751	6.129599443	5.965629723	5.817780715	6.355701356	5.749232602	6.523371799	6.481294812	6.801142805	6.728295601	6.494216433	6.813397531	5.339747245	6.175592129	6.212493785	6.431922441	6.254086094	5.483369402	5.658051985	6.386689192	5.950369652	5.706468137	6.225901442	5.840407901	6.47365647	6.120752186	6.288516253	6.318188911	6.297157118	6.361884111	6.237780341	6.111972299	5.861450699	6.326116355
b0470	7.70822201	8.062402732	8.049042442	7.712355477	8.009165783	7.927968354	7.962790162	7.92802732	7.558674364	7.892996427	7.149819848	7.175606295	7.261227886	7.545271444	6.769387486	6.802079509	7.454608043	7.128741122	7.188876171	7.186881686	7.026560792	6.939715989	6.965225642	7.331955579	7.059677687	7.488021257	7.508759204	7.546540866	7.322395972	7.064541314	6.973503652	7.498780901	7.306954725	7.017131992	7.082899164	7.032055115	6.917135453	7.078871832	7.157227081	7.47769131	7.137390881	7.255880422	7.20984109	7.162467819	7.102853527	7.109685448
b1490	3.675888223	4.494063434	4.690652135	3.942030334	5.080543679	4.125530441	5.181483522	4.809347058	4.071904738	4.006352695	5.194102142	5.574351315	5.526080567	6.275722544	5.703819786	5.576998982	6.200849697	5.484145833	6.307608837	6.670820022	6.597420123	6.676287136	6.349272068	6.508998836	5.223733021	3.552056087	3.100444836	3.128273431	4.18587663	5.491585825	5.615370197	4.109350762	3.733379874	5.563710866	7.225890301	6.94307902	6.851230268	7.224646708	4.437636942	5.643403914	4.408336648	4.177483345	3.963419296	4.249495251	4.985379177	4.261138919
b1489	3.172725252	4.209644174	3.725352327	2.977457416	4.216361682	3.466140703	4.477808373	4.097447619	3.356524859	3.233951997	4.012768554	4.448208746	4.431801914	4.95168679	4.245615916	4.358741992	5.08199733	4.141591688	5.093330699	5.128616897	5.441855194	5.323472986	5.204249529	5.267240164	3.792332483	2.917229465	2.903189965	2.323644943	2.179169798	4.165539521	4.530151468	2.918546335	1.273835903	4.324145811	5.681911314	5.367012235	5.511082425	5.870441287	2.938496949	4.479501079	3.479767434	2.574687571	3.367850474	2.966524558	4.083083509	2.967333163
b3544	9.209253382	9.286885652	9.63530464	8.925790542	9.206510312	9.845815183	9.344288617	9.313109379	9.191516385	8.668353992	9.571588889	9.375023577	9.292451458	9.572417513	9.772183691	9.684180058	9.86621895	9.610625105	9.777158262	9.772744908	9.899920619	9.868195222	9.861999083	9.714541366	10.41284463	9.937800735	10.07024581	9.479570978	9.679012204	10.0895442	10.37329124	9.493027245	10.18676578	10.04286792	9.788016508	9.970130135	10.2858815	10.25505906	9.428149429	11.25111782	9.857492135	9.584465041	9.583389117	9.399331129	10.38574716	10.01252118
b3543	6.6125238	5.519031065	5.763848239	5.227884604	6.19448803	7.140662707	5.786070602	6.655847248	6.4789453	4.632761364	5.729392898	5.478171458	5.121557469	5.354887134	3.838831105	3.794562156	6.203899842	5.341475416	5.853839235	5.637547644	4.57265205	4.734744943	6.205421172	5.206381706	6.785197103	7.40472007	7.533011222	5.658917814	5.699819161	6.000531699	6.613849444	5.54642231	6.560270987	6.148421863	5.052977602	5.434975844	5.603980633	4.905075769	5.873646617	7.356184772	6.119028934	6.001381016	5.871502368	5.836327195	6.151244489	5.732262752
b3542	6.299512454	5.86883195	6.224333108	5.677316067	6.254799251	7.05037027	6.171742475	6.325417339	6.314860583	5.415003909	6.037169906	6.006217392	5.87071113	6.32542918	4.883015803	4.377011902	6.592854003	5.690845421	6.444910341	5.922362928	5.071089841	4.877732947	6.82072911	5.867536688	7.07621246	7.106484817	7.12361197	6.531404497	6.272786311	6.629251047	6.925948557	6.168849177	6.55307241	6.698479281	5.924775503	6.083860846	6.284112448	5.324181845	6.316464931	7.691333252	6.484417571	6.47757378	6.366710631	6.310265457	6.407877568	6.323850841
b3541	6.541166644	6.384946844	6.902426795	6.158594636	6.714229214	7.443713404	6.506463171	6.914529188	6.613762748	5.849464346	6.527253598	6.354499809	6.351463407	6.914440324	5.514612402	5.51872322	7.107081899	6.383390614	6.807364411	6.434527253	5.569020035	5.810728927	6.881619774	6.419164355	7.390578937	7.413051205	7.652586638	6.640442144	6.663295081	7.175361058	7.167089704	6.461099566	7.301012229	7.122617306	6.294204434	6.556835982	6.803726557	5.942323314	6.79481501	8.072380641	6.913629532	6.798735059	6.743088641	6.672435582	7.128499553	6.93510057
b3540	6.778188981	6.75677405	7.282858669	6.619517885	6.784086025	7.54567286	6.786879184	6.994351374	6.627214528	6.421956577	6.749817163	6.53566696	6.744960735	7.210393467	5.148395723	5.677583233	7.288803847	6.361935246	6.983721617	6.88746035	5.739910899	6.017777463	7.058905122	6.315492294	7.502300481	7.39228795	7.735891845	6.854633428	6.739873611	7.210859199	7.280514482	6.615115172	7.342723692	7.267521766	6.690858636	6.865181808	7.057465467	6.695737644	6.587130499	8.157600112	6.851455396	6.830823062	6.844310005	6.860075032	7.234800322	7.024574399
b0812	6.068748071	7.452237122	6.927089957	6.054966053	7.576275402	6.768909651	7.239132617	7.466862454	5.899268482	6.147723487	6.203841667	6.658539412	6.882127442	8.660322428	8.057253307	8.102606763	8.41555781	6.54887012	6.526302041	7.1337747	6.742953765	6.683216991	6.543456153	6.996637578	8.395239188	6.23209614	5.984021025	6.713385732	7.516981107	8.529612336	8.800939416	7.694170083	5.998313853	8.478133445	7.286732411	6.756674771	7.117211423	7.480524644	6.182042504	9.489001791	6.925811233	6.181062604	6.126146161	6.060277217	8.312677048	6.922736135
b3860	8.583099431	9.153985858	9.160279664	8.719845466	9.171765869	9.052265869	9.078206208	9.148736251	8.745113531	9.008076227	9.262513964	9.004007259	8.997157138	9.402618819	9.78001484	10.43324249	9.194467086	9.429212993	8.67851789	9.048508753	9.102897134	8.980667304	8.680411213	8.894835576	9.81866312	9.328589847	9.31790254	9.510081325	9.291793353	9.18432924	9.534945098	9.415191626	9.47414632	9.171704798	9.298138712	9.351005696	9.645258212	9.723773794	9.357804993	8.964368363	9.175990029	9.105134063	9.113486489	9.256327921	9.278012205	9.222422845
b1185	6.792236027	7.143508283	6.921271538	6.658412778	7.141642276	6.635617264	7.025743179	6.943370278	6.594222934	7.117337033	7.090856124	6.993061571	7.20932547	7.395823466	6.784158704	6.655876846	6.975722955	7.028754176	7.157757601	6.608858448	6.923861941	6.6625809	7.184270496	7.01285267	7.480748856	7.218150013	7.138380627	7.377629605	7.063090511	7.355062702	7.685954433	7.245022789	6.431806064	7.394637883	7.211939173	6.503401012	6.542581254	6.616938506	7.303351254	7.126020537	6.72328543	7.028316012	7.020838582	7.318920379	6.845610697	6.557461065
b2893	7.145853343	7.25999359	7.573522742	7.436096532	7.286192598	7.665534152	7.108551951	7.476083598	7.232742906	7.336959491	7.922307527	7.579529077	7.437422122	7.752020397	7.890295324	7.939412358	7.953984052	7.993238397	7.632057469	7.351648445	7.450157258	7.519049835	7.510305738	7.455121019	7.146888893	7.364005103	7.511649529	7.514046519	7.545892123	7.409369083	7.183740697	7.610129218	8.035678595	7.322245523	7.833517892	8.026456106	8.105528704	8.201268463	7.373629681	7.859939472	7.716654721	7.682765776	7.596024444	7.513913842	7.483682711	7.840135756
b4136	6.14931744	6.257253841	6.330346848	6.156395227	6.560947059	6.574118734	6.431465037	6.490413896	6.143109724	6.005640578	6.328068858	6.255658701	6.194177364	6.547532239	6.105249298	6.161288904	6.598504805	6.370289103	5.740378311	5.230892705	5.592261681	5.515014949	5.782899998	5.608224765	5.673206255	5.985385123	5.914838248	5.738932074	5.869613349	6.015440279	5.706543223	5.815035186	6.054463302	6.056348932	6.287867145	6.031231451	6.11241157	6.065141177	5.652531927	6.335414155	5.729572889	5.694891685	5.662667088	5.728657158	6.243301137	5.614270311
b0604	7.40899706	6.462998567	6.390937066	5.908415221	6.615152507	6.298381641	6.401097659	6.512232663	7.693768168	6.113281947	6.049260744	5.868709464	5.766162909	6.14131599	5.479017494	6.127668062	6.193960654	6.089900208	6.364394963	6.393870949	6.607245255	6.483290702	6.354524202	6.422653506	5.6766776	5.794924895	6.037141692	5.883810632	6.026558247	5.944039672	5.886814186	6.094140619	6.72369687	5.976757851	6.737715925	6.581316218	6.688505155	6.696326044	5.775898261	6.048191345	6.050075152	6.015912532	6.075136857	5.537401639	5.522488412	5.788900326
b2366	5.118255127	5.984678518	5.481402015	5.22296824	5.418636857	5.252764789	5.824098041	5.437071748	4.947598383	4.971267646	5.238097755	5.184250979	5.186904774	5.450232347	5.123105876	5.314355468	5.592358914	5.333296422	4.609141565	4.571231059	4.720771031	4.692803407	4.279338408	4.527040306	4.486810454	4.574704932	4.682052859	4.292491612	4.641878864	4.504343009	4.669414592	4.427309217	4.637648948	4.421764238	4.392599582	4.618108713	4.707952413	4.834744737	4.786381949	4.962000795	4.802175738	4.924823374	4.707819293	4.62621828	4.715576094	4.56533223
b3887	7.134360708	6.420339266	6.386163155	6.000508895	7.517591543	6.729880096	6.422100558	7.304356813	7.219128085	6.005702536	6.511720756	6.393295641	6.462178569	6.540296342	6.51922396	7.544365672	6.601846934	6.503502703	6.27924133	6.354193767	6.395221549	6.813404018	6.202633461	6.52077675	5.918638905	6.996841828	7.262731378	5.726748007	6.069819014	6.549644828	6.271329003	5.966095181	6.669915472	6.465878835	7.168094418	7.190142343	7.004527357	7.367074512	6.396551486	6.946748505	6.539286532	6.57326737	6.547657009	6.51689041	6.754978565	6.574196942
b1634	5.076039078	5.536025836	5.143385983	5.101735413	4.682660638	4.831848792	5.639213252	4.755724534	5.021722321	5.116045289	6.006429126	4.859196007	4.948046959	5.117187895	5.12756141	4.363196147	5.042485802	6.011524315	4.747923635	4.061731888	4.191821063	3.786272471	4.220571949	4.645556397	4.096070152	3.989471847	3.811978917	3.965088788	3.927723191	3.645169173	4.105503037	4.141256104	3.531599139	4.013119445	5.610651583	5.522993822	5.866228256	5.70978142	4.378770474	3.785907866	4.580181739	3.916519151	4.009300262	4.202843504	3.833197749	4.445802067
b3496	3.268516905	3.632656533	2.83179456	2.790605542	3.024247339	3.278341831	4.033814877	3.164413653	2.881936389	2.438529804	2.789141794	3.518618851	3.368924305	3.712482305	3.164032955	3.0267759	3.836107996	3.175298164	3.620783438	3.868809262	3.461773352	3.593500649	3.529320243	3.82523985	4.253759661	3.491274097	3.063273473	2.802846138	3.368169308	3.267694275	4.213565459	2.326474665	3.245904589	3.249861424	3.328071424	2.961756438	2.206425575	2.743933905	3.060049267	3.041958695	2.75451196	2.598982413	2.751848948	2.774570475	2.718008909	2.87329312
b0709	5.324997826	4.073426493	4.970402883	4.894768801	4.971902688	4.88794941	4.37676924	4.956647729	5.406377132	5.087615551	4.111853253	4.069495627	4.461756549	2.808486649	3.047358843	3.194687567	2.764837231	4.559347037	5.334670035	4.771137082	5.262792824	5.01260772	5.295126865	5.035048845	5.228886483	4.69811327	5.138104006	4.69102992	5.184621711	4.65117047	5.123263984	5.087648787	4.671790197	4.546415903	6.018843365	5.818050734	6.369994294	5.567194362	5.017111278	3.52232977	5.064185442	4.947427964	5.051665128	5.35811307	4.498937324	5.155595709
b4049	6.194541596	6.801867005	6.429956168	6.131031316	6.274374698	6.032056991	6.615733057	6.211874447	6.253069417	6.480753184	6.263004967	6.525348239	6.534112812	6.783013619	6.368528058	6.668466927	6.457387096	6.333007562	6.569679279	6.627148081	6.542513654	6.620575806	6.424487364	6.793496454	6.410944127	6.47733683	6.33565902	6.76352747	6.736409738	6.462777827	6.602625071	6.789841053	6.411210124	6.406887014	6.818454746	6.987481696	6.766653769	6.821979162	6.713532665	6.625660175	6.61098952	6.835287928	6.789987987	6.934958901	6.632386524	6.790238789
b3260	9.761891558	10.12896358	10.05280267	9.82450962	10.03513373	9.713963475	9.927533147	9.960403953	9.771255631	10.19336113	10.06492137	9.960932761	10.10846865	10.16584308	9.816362936	9.854038744	9.842562424	10.01568939	9.603342117	9.839116418	9.65059887	9.647499983	9.591967839	9.821457908	10.04743156	9.717941581	9.725361645	9.743579199	9.506645585	9.644059719	9.966248242	9.67155428	9.417965496	9.672907183	9.824059669	9.927532738	9.879369948	10.0231495	9.87061687	9.577763109	9.728167007	9.821340872	9.912100005	9.808096617	9.756615929	9.697339504
b2140	5.257268458	5.783648228	5.404153022	5.408084745	5.246873064	5.319780173	5.698617411	5.146033194	5.264491579	5.571162562	5.767067366	6.017940937	5.608043759	5.876576617	5.004761108	5.652998661	5.619847303	5.696205525	5.713026791	5.132961657	5.703178482	5.465277167	5.65790373	5.769697016	5.410409208	5.133297742	5.428304228	5.483045159	5.44346472	4.856658324	4.917582794	5.215771404	5.204640261	5.038480307	6.534136816	6.654186311	6.584985236	6.462112452	5.258698169	4.92343221	5.420364023	4.684182381	5.080649954	4.983274171	5.356280665	5.017766541
b3640	7.620297855	7.878994474	7.717598725	7.697718652	7.653156806	7.715626708	7.821745058	7.523262445	7.770066828	7.974571301	7.383583881	7.596265597	7.619733471	7.956238602	8.330552114	7.593711085	7.786230996	7.630610356	7.495330634	7.278211296	7.024339502	7.19032704	7.585668332	7.597834021	7.829796217	7.694286422	7.732646534	8.039908594	8.078295323	7.769528611	7.819865422	8.012850257	7.932926971	7.799808022	7.914081693	7.989072345	7.835629287	7.61473278	8.299811616	7.738992278	8.149476829	8.145251061	8.244349396	8.339348111	7.864916394	8.086813108
b0173	6.454065368	5.953242437	5.6549562	5.091165354	6.480124102	6.038560207	6.095652318	6.523741239	6.484468988	5.554742841	5.884490924	5.393909009	5.865113351	6.168133179	5.353825441	6.004727116	5.991511873	5.798685985	5.443728575	5.758598847	5.429214274	5.48132446	5.279144039	5.704922249	5.4530969	6.575186589	6.681590953	5.56488557	5.696418394	5.431313567	5.587866543	5.548032953	6.189767325	5.306909471	5.812461438	6.006841703	5.921740924	5.974604584	6.286985646	5.799233993	6.053845103	6.166319366	6.376590099	6.086809636	5.362268624	6.240242222
b0420	6.994323013	7.786322599	7.58985302	7.577752699	7.16258304	7.488100035	7.715235221	7.197678973	6.972982092	7.596868451	7.433397448	7.664573587	7.629624089	7.767168701	7.369804776	7.273848073	7.656968035	7.482031361	7.503339893	7.386354551	7.015088569	7.236792867	7.532658446	7.386527621	7.566135286	7.140236319	7.125637535	7.734733282	7.553065656	7.462635531	7.574158623	7.713278184	7.595425348	7.494350768	7.367264215	7.234031245	7.220468322	7.019580859	7.360750968	7.558722667	7.299024375	7.438226183	7.434474664	7.364326077	7.40205684	7.294334636
b1533	6.138113554	6.914578153	6.224485661	5.544519468	6.801914885	6.154967643	6.839255791	6.740706301	6.066084022	5.698372785	5.590649124	5.532780939	5.757266124	6.363853989	6.067076601	6.185657863	6.404314154	5.812394366	6.040110252	6.140268963	6.109227554	6.012669455	5.64257467	6.281122613	6.00544814	5.635329407	5.840855296	5.556293712	5.530711088	5.606393644	6.360987943	5.522225367	5.850051929	5.616244775	6.057338523	5.550854737	5.553809331	5.829079839	5.661303517	6.651795514	5.594103414	5.740550486	5.763629807	5.962284981	6.232837777	5.763596783
b2578	3.857444723	5.124105669	3.960739389	3.98167035	4.363126803	3.531967953	4.600450703	4.3864116	3.520957404	4.205617927	3.325286153	3.250814423	4.165782073	4.529797174	3.692963827	3.934059773	3.900307032	3.759122273	3.947448893	4.396769553	4.330059261	4.082009323	3.677492415	4.881943583	5.423633022	3.785949238	3.885911261	4.331223593	3.736635208	2.881413827	4.917664459	4.066968817	3.650875775	3.972801751	4.083865065	3.738417809	3.231535206	4.357297981	3.771377608	4.254761231	3.591477619	3.630152729	4.220996219	3.22446429	4.024815117	3.631016314
b3076	2.703907816	2.943890129	2.265637751	1.931002019	2.832059612	1.983407149	3.6496801	2.50199363	2.700086413	2.110206062	2.584264471	2.352884056	2.292373102	2.469679592	2.430772075	2.865664291	2.369515511	2.405145232	2.386391602	2.496642858	2.360277624	2.120487895	2.103488631	2.755695192	2.636463617	2.571120904	2.76437203	1.801967354	2.134398144	1.994354187	2.370895405	1.966921861	1.834974471	1.973725297	1.81887021	1.302758438	1.506380818	1.890843144	2.65371135	1.699828309	2.37934317	2.507959864	2.642094642	2.423208132	1.594755208	2.47791504
b3077	2.030607197	2.171836896	1.279711849	1.222508601	1.435938188	0.857761377	3.180010131	1.259419959	2.273220742	0.0	1.050537422	1.68936524	2.229298965	2.013671331	0.0	2.501835864	2.158867674	1.670638648	1.746966451	2.475001101	0.896221665	1.0675973	1.895207939	2.166554252	1.03764029	1.307010869	2.459497502	1.781286373	1.47987334	0.713524076	2.063712823	1.521627888	1.814104029	0.915431647	1.850566438	0.0	0.882502867	0.0	2.360091479	1.494824294	1.66295537	1.40733817	1.957025442	0.0	0.0	1.407923504
b3075	5.266670986	5.090381866	5.462652635	5.232297041	5.522918458	5.308527287	5.367296065	5.286783416	5.212144895	5.146178207	5.432433518	5.560307981	5.55544976	5.255892486	5.177981018	5.221254009	5.373772505	5.169616341	5.119655575	5.362485679	5.090943029	5.495212123	5.022783549	5.256840865	5.34092131	5.36725327	5.45705324	5.153609667	5.333544346	5.422613122	4.889499931	5.068502375	5.152407943	5.358685807	5.362094419	5.095955744	5.20466817	5.0558169	5.37357962	5.339782125	5.102591536	4.999272715	5.35323574	5.166467632	5.555919829	5.249962032
b2209	5.524469655	5.296931301	5.099656168	5.309458303	5.213336036	4.983917764	4.965831585	5.598848626	5.437586346	5.538075009	2.982261877	3.732080817	3.866093595	4.151994365	4.581951267	4.621207945	4.212875099	2.813378009	3.808535681	4.525387061	4.074679719	4.535290239	3.842827522	4.092205243	3.543464089	4.385557054	4.8386385	4.155830614	4.773433776	4.128349771	3.290184489	4.232374937	4.594623761	3.665657537	4.547598406	4.982798576	5.370415208	4.984448144	4.619811599	5.448526198	4.56052643	4.147916326	4.135814556	4.147927879	4.641641353	5.107552739
b0290	1.225604591	1.517522018	0.366307724	0.855854759	2.038201906	0.0	2.134214992	1.703756896	1.220629514	0.0	3.4185285	2.946845497	3.262578861	3.662328084	2.861256292	3.005928959	3.291151453	3.319008967	2.291331022	2.733894936	1.379275797	3.484076658	1.929664199	2.758679662	3.892935369	3.606767603	3.386699301	3.395369564	3.466783079	3.339336851	2.886497529	3.448641227	3.413964731	3.33198933	1.039299696	0.689155449	0.0	2.368830028	1.32557431	1.409442292	1.211496097	0.586657263	1.209720352	1.073058057	0.0	0.586971211
b1850	7.657087555	7.970041136	8.217184684	7.713612946	7.921787847	7.833883547	7.790625233	7.942081467	7.55137534	7.995091665	7.959801617	7.835068715	7.881518862	8.162603839	7.876004073	7.446111643	7.799673639	7.892534689	7.560339063	7.364544528	7.394091909	7.363020282	7.638526978	7.307005377	8.371127031	8.561262265	8.410752529	8.700407241	8.326512153	8.251765288	8.199616336	8.550902677	7.944486321	8.304317316	8.080958167	8.040070592	8.229740373	8.029524307	8.297051088	8.503667968	8.525598224	8.366104793	8.189600526	8.362313603	8.57452752	8.436257482
b1851	5.423892942	5.917059507	5.517254613	5.342523209	5.619000355	5.28996106	5.822884483	5.608049905	5.545456969	5.143831737	6.245748904	6.035139291	6.057766828	6.136276425	5.554690012	5.644420204	6.069678741	6.194614798	5.308342218	5.855531306	5.423531789	5.42338505	4.930455454	5.862833715	5.840732157	6.25830596	6.164176487	5.931312973	5.927531889	5.796777119	5.675523419	5.917058286	6.032892935	5.871182517	5.990303278	6.301543868	6.448114362	6.256124799	5.839484104	5.905185273	6.038880891	6.067629443	6.066946872	5.942300581	5.969174186	6.090456101
b1019	8.726659513	9.574992144	9.212808665	7.488345472	8.506355169	8.39988246	9.414292864	8.588737447	8.827868921	7.926452685	8.391269309	9.127056114	9.080631043	9.304400093	9.644026685	9.692081859	9.421669613	8.348324735	8.385732492	9.015674676	9.752024006	9.673068266	8.290324536	9.322053281	6.482261422	6.448825291	6.431254648	6.809613059	6.646804472	6.686526727	6.651577396	6.700057429	6.824401268	6.685463394	8.043263992	7.443005997	7.418753783	8.301025065	6.728032595	6.462093688	6.699978556	6.750737118	6.742250927	6.538516051	6.578533667	6.751667831
b1018	9.419425345	10.17091931	9.877622875	8.292524292	9.236420207	9.014502426	10.15099311	9.325630106	9.556259084	8.683916859	9.212580118	9.86640034	9.819570885	9.937213321	10.4859063	10.69991114	10.06401607	9.271754876	9.200285411	10.18689127	11.01439138	10.94252034	9.249362457	10.26578026	7.486465236	7.442521342	7.295549021	7.797673958	7.743836113	7.576653244	7.789397857	7.6479846	7.908357298	7.672905451	9.694664693	8.957044687	8.907551799	10.14294676	7.513675134	7.310805652	7.731172585	7.734322625	7.730015457	7.355778844	7.656979028	7.601998004
b4147	10.3033764	10.41334884	10.46420002	10.41602875	10.28661758	10.10508387	10.32622294	10.21310646	10.23806272	10.7809053	10.17002192	10.1205938	10.20120237	10.07906347	10.31829178	10.14360429	9.90062148	10.12495921	10.43435862	10.29232912	10.21705598	10.30271933	10.38259755	10.28560169	10.62052754	10.49113115	10.43012206	10.82254041	10.65659142	10.33523804	10.69129388	10.82580302	10.3941397	10.4080303	10.51926965	10.36349556	10.31861997	10.3212855	10.77888048	10.11261079	10.56762516	10.61189886	10.59522879	10.7051329	10.46186415	10.53777162
b2267	5.161052984	5.391590413	5.447965987	4.917665536	5.372411467	5.423905901	5.435934173	5.559637409	5.630741563	5.069314675	5.486343872	5.539686355	5.706161211	5.819864988	5.226217184	5.70350813	5.220719396	5.479059616	5.42897056	5.762745513	6.124803269	6.046925476	5.409484899	5.761520347	5.817144034	5.205620481	5.257792078	5.616964442	5.804786008	5.595888518	5.717984062	5.227010988	5.713559015	5.445689766	5.912572323	5.807334567	5.765744111	5.816430473	5.24964239	6.594515183	6.212558804	5.714400989	5.564609921	5.351795986	6.236401074	5.862359849
b2266	5.555423776	5.898392608	5.83279551	5.329884687	6.204336256	5.742967622	6.117049768	6.263967943	5.624331063	6.064976987	6.344541755	7.167322275	7.254973467	8.046162541	7.571799466	7.591329627	7.854106145	6.823643747	7.454741168	7.598279342	7.748393239	7.695538419	7.23189249	7.940207827	7.815539744	6.429420137	6.246522213	7.316870124	7.33394488	7.882503447	8.00241801	7.350324096	6.655526477	7.896984336	8.010157627	7.192949054	6.37288238	7.237014987	5.180340306	6.603816937	5.892742234	4.793437309	5.4036593	5.313265654	6.153833051	5.080138408
b3209	6.100981657	6.461833197	6.905482066	6.658412778	6.150208044	6.907362607	6.351554106	6.332907772	6.337999412	7.14120872	6.96490926	6.818199922	6.849305773	7.081113759	6.452178935	6.68598299	7.129283343	6.791221124	7.230493486	7.229070125	7.030891631	7.224533748	7.271034502	7.098647175	6.295902775	6.491724202	6.521892839	6.883325129	6.319163785	6.749668829	6.550135355	6.707355535	6.481660496	6.889411978	7.26152666	7.301936996	7.144313142	6.981839003	6.559187499	7.530718676	6.712318462	6.352769497	6.511701039	6.405980355	7.087137158	6.835513147
b0938	1.071803787	2.920996179	2.712147403	1.917687334	2.932214886	1.599584535	3.435693208	2.682818334	1.498618262	2.601035448	1.879409096	2.413668714	2.026925301	2.262736926	2.631480866	1.969422567	2.760903424	0.0	3.345431344	4.2516223	3.641831546	3.340965528	3.710151127	4.127483613	2.836731219	2.661241105	2.858510122	2.719753382	2.241524909	2.070460279	3.012681482	2.748356344	2.866582655	2.505520972	3.157052331	0.876270068	2.8662803	1.391772531	2.152191295	3.536890885	3.410006657	3.21138076	2.000978878	2.655747902	2.416764341	3.100770627
b0939	2.038567557	1.568756025	0.937588149	0.513400447	2.425803941	0.0	2.06375272	1.131884751	0.434134356	1.299653703	0.0	0.579993977	1.157429526	1.009665407	0.0	0.0	0.0	1.671370358	0.588353673	1.674529559	1.409323312	0.0	0.660969144	0.803738964	0.744550776	1.940136379	2.951682316	0.476027143	1.102902599	0.0	0.0	0.848215728	2.08022748	1.095568896	1.417261399	1.197057956	1.390806142	2.049785578	1.372958337	2.344690838	0.94554544	1.042138386	0.547900035	0.0	1.07912135	0.613516414
b0941	3.530763538	4.409734706	3.201548126	3.050317028	3.583559279	3.490328678	4.483470939	3.874464008	3.414889683	3.40338727	2.778035822	3.085614427	3.065589408	4.215255928	2.917692674	3.559755945	3.961648074	3.061625672	3.18997202	3.620694773	3.644688881	3.624955795	3.006091773	4.251653162	4.156406712	3.146724937	3.387704403	3.202141302	2.558972171	2.674332298	4.014823949	3.618629499	2.653836176	3.451731486	3.488160881	2.500877805	3.077802237	3.866484725	3.375697002	4.301424938	3.612082901	3.717049937	3.418113439	3.110621482	3.052006922	3.598877262
b2685	6.739650972	6.42745984	6.869733133	7.117602484	6.57321286	7.33513473	6.640199087	6.742340621	6.751430975	6.654269832	6.380218487	6.62400196	6.494395977	6.520402935	6.211141714	5.777296464	6.682397437	6.034585027	7.204119497	6.895708328	6.781684049	6.906695202	7.340108453	7.203226523	6.244624755	6.640023969	6.765030472	6.888834796	7.186729079	6.669196581	6.083097972	6.964348422	7.10123205	6.588002018	6.70491978	7.151680528	6.931140283	6.87683299	7.740345937	6.797194417	7.892471199	7.773197082	7.979033599	7.659517335	6.680269902	7.971172767
b2686	6.090742551	5.992348789	6.016602824	6.021182823	5.934926961	6.382146256	6.196950554	5.922330651	6.051840598	5.982514689	5.162892548	5.783639559	5.663826144	5.770985656	4.857582714	5.256287697	5.789186377	5.202037622	6.232406656	5.866148207	5.668405486	5.810377335	6.462910292	6.151007461	5.7055463	5.730595783	5.805131955	5.869376516	5.955245793	5.624739072	5.600051289	5.834825843	5.696257965	5.536498452	6.017103172	6.021882226	5.857434447	5.676293288	6.733431012	5.649015244	6.789198695	6.764858099	6.692209341	6.709329771	5.828648508	6.746429487
b3673	2.278054536	2.320236307	1.05969075	1.180148613	2.083534747	0.387847257	3.053384698	2.062187509	1.622899253	1.594774729	1.602607819	0.884524864	0.766738657	1.727085802	1.912857147	0.915941586	0.73026133	0.50097538	0.674991591	2.291581946	1.206724173	2.114179581	1.023481541	2.844771514	0.848595674	2.186065809	1.834696865	0.549344484	1.239269583	1.148278308	1.934381237	0.775296059	1.542917151	1.007847973	1.237263362	0.0	0.410905334	1.720913144	1.361703507	0.757444047	1.06835142	1.361096628	0.34898605	1.025325956	1.213127153	1.173677817
b2368	2.024174068	1.235971956	1.409295964	1.194617503	2.649613472	0.393969849	2.703771975	2.308024959	2.26646416	1.744493445	0.871413042	2.056063265	1.050393203	2.082130976	1.931831266	1.890779759	1.227516148	2.498044375	2.623511167	3.009176428	2.661503153	2.134058135	2.645531064	2.335454275	2.222902155	2.32051897	2.827321234	1.529619312	2.265925123	1.313886943	1.40147845	2.281933312	2.553562719	1.716753554	2.23102192	1.560260037	2.296743142	2.36925831	2.069157107	2.648954922	2.71899455	2.068400351	2.448276886	2.648579852	2.510363468	2.534669596
b2367	2.078062366	1.884005405	1.490177875	0.475000283	2.318942114	0.776084854	2.646013917	2.136412319	2.276085686	1.22248233	1.527285277	1.452982496	1.531390756	1.585866838	0.68573534	1.608266947	1.599258831	0.970267976	2.152250083	2.222312157	2.007806421	2.369006633	2.315059334	2.438663242	1.659183719	2.410760289	2.43111541	1.477402893	1.855974612	0.806930794	1.923868519	1.589407296	2.22797078	1.20009773	2.720017825	1.869267619	2.232621521	2.05361997	1.552892823	2.464449314	2.05922041	1.772264254	2.128118305	1.762033159	1.822872265	1.667085138
b1193	6.736984942	7.343781488	6.964534246	6.651393707	7.161199534	6.753591514	7.203545241	7.295916508	6.88993362	6.953667825	7.26592183	7.344536403	7.448775525	7.781683682	7.258429927	7.501057457	7.424872665	7.270721016	6.75290955	7.104574417	6.907445895	7.125198069	6.77685296	7.227056005	7.478877737	7.348526251	7.463364404	7.663454096	7.371114567	6.820582251	7.272990555	7.549260677	7.436121992	6.986713472	7.125420071	6.800514614	6.656266146	7.187959979	7.414615757	7.346735901	7.052003467	7.345202592	7.345331757	7.498001391	7.297902975	7.000629143
b2945	4.757939537	4.41507369	4.755790739	4.958331642	4.793897645	5.044706078	4.452444946	4.754338731	4.760717877	5.060390569	5.829847568	5.344548349	5.51052282	5.039447213	5.273142044	5.306295976	4.835747234	5.730274805	4.855925816	4.46016747	4.933460731	4.625471883	4.897771568	5.067347102	3.064727724	3.500270046	3.187580813	3.309583778	3.07004148	3.428628331	3.715810617	3.933856928	3.170492064	2.770754984	4.810347891	5.018062189	5.287912621	5.214141592	3.150995448	2.760963971	3.472328079	3.588343814	3.208633173	2.632043155	2.436501816	3.38665427
b2779	11.67017966	11.4184868	12.15463236	11.82333235	11.95768335	12.01834195	11.30195003	11.9835425	11.62509303	11.89916616	11.40290201	11.35321661	11.36841311	11.2238173	11.34972748	11.10723257	11.25632697	11.46348304	11.46765139	11.02408107	11.89233498	11.87941687	11.49420306	10.97909827	11.67318933	11.98142585	12.01844254	12.32693603	12.15322962	11.71860867	11.56593242	12.29551351	12.33400976	11.69027688	12.01529866	12.06761119	12.30127588	12.16845868	12.64080972	11.91039777	12.7706239	12.71058301	12.70133251	12.64910282	11.9804428	12.81043978
b0596	4.756198543	6.9908835	4.918684032	2.812487007	4.179853578	3.671632961	5.960623717	4.421833168	5.015479024	3.208183648	6.330013239	6.292183819	6.408827663	7.532118657	10.02094776	10.29775895	7.375705821	6.435896671	5.58034124	7.735994562	9.647469304	9.443348816	5.372048146	8.132269858	5.401326808	5.515435445	5.558499529	5.434626828	5.721995468	5.575237369	5.991986777	5.417620277	5.716618976	5.632851273	6.474555107	5.402743577	6.449392773	8.965100542	5.502354345	5.104692756	5.879319245	5.993546299	5.70672505	5.431567253	5.87071915	5.666918749
b0595	4.462008169	6.825229641	5.177852127	2.642815782	3.75739598	2.966405852	6.161693846	4.094620702	4.747050063	2.197803708	6.33753161	6.456825916	6.654614676	7.677873723	10.49781099	10.79867653	7.684403886	6.525774093	5.85432278	8.011672845	10.15781628	9.868883697	5.72321766	8.800019863	5.785891032	5.786150043	6.000157991	5.88813036	5.541053586	5.972889482	6.185989589	5.693701974	6.373539371	6.157997526	6.687473642	5.288224774	6.695496772	9.244039002	5.84230318	5.200142754	6.211505726	6.153830082	5.959542684	6.061380972	6.389725416	6.381774746
b0593	4.550580024	6.743510411	4.074280387	1.478177626	3.142698906	1.667029333	5.914906311	3.356972449	4.483988889	1.602141524	6.068031831	6.291029217	6.279581221	7.535384133	10.48117034	10.5707868	7.417670398	6.013202821	5.815219148	8.528053188	10.242439	9.977129231	5.747654878	9.161117706	6.201992842	5.854690112	5.812001409	6.102444121	6.182790531	6.137092636	6.708638414	6.039300335	6.357473441	6.218300827	6.820639276	5.375484716	6.391601178	9.505544869	6.075527363	5.541434893	6.409607913	6.362007347	6.081804195	5.990968469	6.459691161	6.288981735
b0583	4.402718945	7.255698169	5.042551065	2.846262352	4.002284175	2.993116544	6.374351561	4.339878715	4.846845203	2.80158909	5.26751011	5.682647104	5.598747742	6.912039091	8.091597303	8.768291429	6.773072905	5.143016091	3.90947625	6.407106104	8.31194421	7.947219905	3.733751027	7.074292456	3.724062322	3.308611002	3.356889047	3.422221165	3.588256391	1.730987466	4.223487457	2.684130195	3.05283378	3.086790889	3.529794127	2.411796768	3.893232505	7.09565932	3.301387737	2.631136385	3.039515985	3.384423416	2.736012193	2.086089772	3.528486584	2.906137818
b0594	4.179175877	6.222917927	4.128132656	1.923601701	2.846683634	1.896286929	5.654685809	3.277425788	4.476774542	1.737881508	6.005444876	5.973597807	6.424440206	7.298267041	10.24551717	10.42424523	7.311097572	6.123647986	5.666963232	8.279917195	10.2536727	9.976636182	5.812638712	8.90565062	5.897699502	5.419436973	5.785022347	6.05077532	5.702103593	6.020232745	6.155808676	5.704010363	6.084981943	6.039787881	6.449482442	4.960553603	6.41941619	9.200515591	5.920899401	5.044306065	6.052296113	6.22154378	6.100905628	5.789963401	6.269163117	6.204511356
b0586	4.351773689	7.113941476	5.193269932	2.59069587	3.996395671	3.185412055	6.222950877	4.059559555	4.572481991	2.927543696	5.600858077	5.821854518	6.021253523	7.386188651	9.195371125	9.218042927	7.053404014	5.768516756	5.882703096	8.191634398	9.921444642	9.685782637	5.867394957	8.740620436	5.756832688	5.604668866	5.713837883	5.87825649	5.577686564	5.718267492	6.243093858	5.589774272	5.907838626	5.693223359	7.23512882	5.61930108	6.840813428	9.489728583	5.645921473	5.33305906	5.690694855	6.009087356	5.771652699	5.469272803	5.910725935	5.810126109
b0597	4.111976135	5.813963174	4.404420568	3.043939041	3.599716663	3.296974617	5.325607982	3.335035816	4.042550332	3.211288012	5.257594158	5.123269555	5.212634731	6.426549398	9.467186154	9.518495718	6.323582665	4.760364087	4.908313366	7.62941337	9.453643211	9.20036114	4.149919377	8.144359237	5.142658788	5.359462538	5.411778486	5.173767685	5.245823551	5.242267665	5.691968825	4.913910458	4.82512565	5.182298964	5.378762333	4.212256485	5.270301629	8.290253566	5.275956234	4.890347535	4.946292299	5.402989173	5.383098787	5.506382914	5.441410161	5.242045981
b0591	5.544364644	6.77423341	5.964975374	2.991937474	4.639649454	3.851966815	6.437520646	5.041103591	5.749571384	3.763083382	5.821984637	6.375480286	6.335090414	6.825894772	6.735233071	6.811302385	6.812758239	5.980456766	5.24849272	6.410388527	6.928533288	6.608581959	5.349980811	6.68777233	5.663460255	5.370215114	5.227844236	5.821005351	5.465430504	5.31177309	5.787412399	5.528575573	5.642396458	5.296631406	5.690088915	4.6191665	5.213723957	6.728341171	5.645961206	5.295089352	5.357819504	5.547509702	5.502325809	5.318489664	5.322875175	5.185498666
b3613	6.774446866	7.592798074	7.664955897	7.360683407	6.978148785	7.535204637	7.365630174	6.980637394	6.704367934	7.76928604	7.409143152	7.313834384	7.687670098	7.838636629	7.453441455	7.408511383	7.482749061	7.245307055	7.599774586	7.844963265	7.576242903	7.70327497	7.652263822	7.881464976	7.307450305	7.113165981	6.766042448	7.746771686	7.560857585	7.474792553	7.374562898	7.812132051	7.478165065	7.492368219	7.426001181	7.420666505	7.469609699	7.6396176	7.574213279	7.87716693	7.629805148	7.666279981	7.586690042	7.426784162	7.616824061	7.650350506
b3404	6.338165027	7.071616737	6.642993025	6.648879713	6.606372095	6.754564972	7.066693738	6.583316716	6.272919541	6.764107968	6.472192483	6.245229033	6.396600645	6.48046526	5.834440494	6.400924569	6.490021133	6.346393274	5.9204398	5.901234741	5.522581988	5.60732819	5.952055304	6.334383122	6.041743635	5.724901065	5.726953677	5.732291741	5.674172146	5.773572036	6.043907489	5.770828282	5.608114705	5.854679409	6.345730412	6.074708475	6.397945663	6.228341926	5.916429439	6.044639309	5.971143049	5.915452306	5.973579532	6.044199847	5.952101764	5.821354771
b2927	8.573708482	9.028610226	8.8547724	8.505430523	8.685076153	8.535894292	8.459737846	8.636927231	8.548177615	8.815954656	8.494442215	8.395852877	8.456774836	8.403061551	8.601147031	8.616338481	8.336485702	8.376409459	8.673107205	8.445046909	8.589141587	8.798760582	8.695447124	8.480322071	8.361412761	8.440671178	8.534277423	8.465952221	8.285416587	8.216577255	8.153805152	8.382910982	8.385723059	8.235317078	8.219434477	8.339665628	8.419008036	8.631285188	8.327623004	8.22600187	8.223585483	8.36701314	8.33711166	8.313645793	8.43625651	8.314404774
b4114	9.110913431	8.813788089	9.183740356	9.322246259	9.036085774	9.445215218	8.866321275	9.116439047	9.230834193	9.061336039	5.214382229	5.810143958	5.803973293	5.885016536	4.307387306	4.623882591	5.927416561	5.443086871	5.528330914	4.411521873	4.362136635	4.247852475	5.536425406	4.59944258	3.649194286	3.09507815	3.885331945	2.972569233	3.223311915	2.686558181	2.995677964	3.379209567	3.213956633	2.336026112	4.198514806	5.032980819	5.681931753	4.18306608	2.579889777	3.16403803	2.663922743	2.78244022	2.416756046	2.748866454	2.523943092	2.57984468
b3546	5.249747631	6.324462998	5.679625341	5.188479677	5.71590837	4.935192676	6.286054398	5.765190769	5.384994386	5.658973412	5.654539021	4.231338799	4.648289992	4.90367173	5.39098025	5.454997485	4.589787416	5.622912556	4.727222878	5.114861404	4.79688427	4.603944887	4.717916359	4.895777639	5.483944755	5.012924439	4.81626182	4.963085321	4.753646127	4.131960671	5.269144952	5.003174684	5.164230138	4.412848196	5.059578254	4.930675358	5.355263107	5.442153254	5.123660219	5.181979793	5.080888877	4.989326536	4.866631598	5.04032554	4.943821593	5.086742875
b2566	7.957885883	7.932847189	8.232495005	8.02957204	7.98071864	8.189170619	7.848684008	7.937696704	7.906018057	8.117516053	8.515297624	8.343489021	8.426372557	8.540115649	8.337007031	8.355014458	8.427779102	8.471502001	8.172639114	8.184313809	8.201782539	8.082112433	8.290256018	8.099437275	8.040505067	8.258353462	8.231133366	8.478590541	8.367131212	8.155314179	8.213091885	8.4973784	8.276420562	8.186715108	8.239384703	8.312971204	8.347483688	8.255747193	8.326016608	8.425162089	8.451338091	8.428318636	8.467313626	8.420921671	8.217208881	8.344307612
b0156	9.1727719	9.734963286	9.122212073	8.690808174	9.718818678	8.817798048	9.595452779	9.471917087	9.155795639	9.329651223	9.073115317	8.965410293	9.250972307	9.511058258	8.669832292	8.887760636	9.18638514	9.107841151	8.944845509	8.94151984	8.48915736	8.668793642	8.814905957	8.957437672	9.149219945	8.850383992	8.298417695	8.8001772	8.390915533	8.500271978	9.054374131	8.528596108	8.226343366	8.623829828	9.581062874	9.205081932	9.10919133	9.419418778	8.719705487	8.580607682	8.457099123	8.579337691	8.543929691	8.833599495	8.536041484	8.543219996
b0981	4.041084241	5.032901701	4.447547437	3.883337013	4.412331616	4.280529327	4.998619721	4.354891961	4.062486085	4.480803003	3.858690782	4.082688341	4.022360807	4.870736245	4.217900839	4.178821419	4.684423321	4.050552875	5.06239427	5.064241528	4.879204591	4.642064571	4.888459027	4.998154796	4.861596076	4.328827051	4.337949814	4.778634733	4.728879111	4.216313675	4.476125276	4.863136319	4.0979241	4.381413971	6.767039954	6.676906576	6.572313709	6.560707173	4.676117589	5.014634363	4.759008394	4.340825758	4.674340565	4.717856577	4.591045224	4.412765685
b0982	2.850590462	2.75177077	3.115466604	2.815804874	2.976017046	2.749261135	3.373795379	2.619558101	1.909565364	2.832175663	1.055525522	2.948627904	2.496259169	2.667268048	2.639112387	2.509769264	2.828933514	3.445169985	3.852322279	3.992624036	3.715619995	3.715481192	4.123339714	4.120486022	3.778104638	2.572207385	3.53242949	2.834734791	3.945775466	3.015244404	2.888268596	3.195758037	3.772552256	3.174503117	6.184284545	6.250134867	5.834138261	5.813475853	3.344246675	2.888841728	3.281660715	3.219992164	2.912533674	3.787594253	2.831144601	3.753268017
b2451	2.349762198	2.302458362	1.717345857	1.438102584	2.324477434	2.04402295	3.284956814	2.145812534	2.228525965	1.560191813	1.022653096	1.415010718	1.873574858	2.29303437	2.585548508	1.698537969	1.918823961	1.787932533	1.005083774	2.327384476	1.409323312	1.635789951	1.60122368	2.452520543	1.75093502	2.437468707	1.663047131	1.7429195	1.445208305	2.099632169	2.022506903	1.263920547	1.775378326	1.218727227	1.809896242	2.187441647	1.661294558	2.253545539	2.152191295	1.736021012	2.084305516	1.512851853	1.82405857	1.8566808	1.07912135	1.042621701
b2441	2.998383426	2.494015435	2.156940587	2.750108946	3.057577014	2.329221134	3.464844508	2.866803054	3.073734364	2.327129526	2.393351849	2.677923914	2.765144048	2.813851138	2.357627365	2.161042352	2.751397898	2.510031505	1.200154933	2.134098623	1.832198637	2.090464566	1.763947196	1.343250864	4.685662141	5.225894598	5.390586673	4.918144744	5.055980527	4.876186752	4.635461295	4.950706516	5.32677253	4.870165427	2.055735103	1.999388509	2.20891265	2.380860198	5.042702397	5.726986001	5.465639525	5.100315439	5.43108241	5.437641733	5.54212635	5.491189936
b2440	2.719131527	2.501761621	2.656817353	2.891384879	3.4323667	2.570268775	3.622369307	2.733642823	2.6492971	2.278511575	2.264351735	3.271196266	2.245801846	3.122056248	2.648617256	2.361972693	3.155704239	2.581313201	1.760589448	2.334463183	2.423340028	2.444401852	1.721193752	2.656491935	4.375934225	4.696589526	5.091866036	4.9960309	4.95206387	5.03601432	4.624424809	4.785505931	4.983610054	4.718329151	1.465239447	1.829793534	1.997255051	2.313895243	5.037522675	5.802849207	5.23261247	5.159959355	5.257383929	5.170073223	5.342885094	5.258845274
b2458	1.8220012	2.166861421	1.981295911	2.085864829	2.255019736	1.285440568	2.570456525	1.876900448	1.775481057	1.229759835	1.535284252	1.210635959	0.861696618	1.006809285	0.941522045	2.035428523	1.545578013	1.773332399	1.918598102	2.81816928	1.874752894	2.135700306	1.381048387	2.943129655	1.736490261	1.937455979	1.412206233	1.38939941	1.370365295	1.828245165	1.932885601	1.801944807	0.0	1.361947282	1.884008439	2.043733468	1.695801729	2.415618226	1.500402542	2.07663673	1.544675985	1.675160354	1.186176951	1.383284519	1.342659642	1.500367529
b2455	1.270766523	1.818990375	1.15084003	0.891280207	2.157749591	0.832675138	2.715073322	1.625286768	1.635336228	0.572630319	1.022653096	0.561865065	0.916959265	1.436495236	0.415213326	0.458682744	0.638054751	1.264132066	1.005083774	2.100381848	0.870315591	1.790288012	0.368010863	2.241259493	1.427516655	1.880368993	2.539832624	1.358815656	1.284425971	0.865127183	1.239572299	1.48640336	2.081011275	1.158723353	0.354410874	0.71927829	0.345254739	1.528204504	2.152191295	2.425166345	1.728918433	2.151421294	1.82405857	1.8566808	0.875435438	1.372925091
b2453	2.324087802	1.870280259	1.661517997	1.468805316	2.22062971	1.508917353	2.510657266	2.284575578	2.421379682	0.656103089	0.0	1.570163486	1.458971784	1.592952088	1.365312813	1.469430277	1.722671229	1.165022706	1.757161419	1.844275423	2.091552721	0.50093329	1.61373018	1.865348496	1.76391313	2.350746391	2.23219481	0.75990321	1.431192585	1.670913358	1.590112992	1.750957933	0.0	1.229266817	0.72960606	0.466693891	1.187854928	1.988829108	0.95572351	1.249444535	2.003325134	0.0	1.39935953	0.426820972	0.729038005	1.525584631
b2452	2.423612394	2.541459521	1.36235452	1.563776029	2.248872158	0.674246767	3.163745134	2.08334444	1.852541919	1.259299624	1.363900466	1.539450692	1.753177737	2.120131765	0.818138636	1.192007715	1.184473966	1.587293897	1.592914957	1.973223006	2.161635956	2.075693965	1.87180736	2.887298247	2.282973631	2.509081612	2.106200587	1.966876972	1.85937177	1.933469144	2.171324415	2.072777188	0.0	1.80532392	2.681845063	2.341356736	1.662500141	1.813699836	1.898814207	2.585306689	1.513034679	1.642075519	1.756459219	1.874444968	1.690738259	1.898774575
b2454	1.534070095	1.405618109	1.01691535	0.0	2.558403206	0.905627593	2.000420763	1.999220037	1.867990527	0.0	0.0	0.0	0.581448007	1.397833278	0.0	0.0	1.518616047	0.66682885	1.180750345	1.154271888	1.256411975	2.784954021	0.572803779	2.045020251	1.707769565	1.865838365	1.774828329	1.569297653	0.567032097	1.249346012	0.0	1.228173166	1.23529694	1.372775102	0.55296713	0.0	0.931354348	0.610496162	0.53058944	0.574140126	0.829098959	0.917184593	0.827733013	0.57399364	0.552511504	0.917626634
b2438	2.059215897	3.806316257	2.144089205	3.033271708	3.487107762	2.610416192	3.787992875	2.483106478	2.151768698	2.141938203	2.277941803	2.321401065	3.655347806	2.967830334	2.913364004	2.864993973	3.000991317	2.299666471	1.934395809	2.025609577	2.681367817	1.982995865	2.08990238	2.047636088	4.245811211	4.413396989	4.53833943	4.333420141	4.739819435	4.476885429	4.103697279	4.28477824	4.693116931	4.251348748	1.7403204	3.193942099	2.471497105	2.433061726	4.290276871	5.23829182	4.399826242	4.343077006	4.351823022	4.305679832	4.781678638	4.49414359
b2439	2.538287022	2.976820577	2.552833773	2.213153183	2.768603384	2.441035441	3.304616949	3.207462074	2.722824332	2.038938297	2.612739058	2.715189789	2.434248657	2.628122729	3.015904044	2.064291097	3.016820475	2.945658892	2.247626756	2.687178035	2.651808504	2.639376173	2.032323639	2.711819678	4.244831512	4.400405444	4.676050416	4.330869424	4.891846085	4.693915957	4.140585965	4.504850613	4.040236637	4.443488643	2.791538262	2.539141652	2.755233596	2.504978038	4.162849479	5.278443457	5.023026581	4.719755203	5.063042165	4.463963214	5.068150852	4.751177887
b2457	2.516800318	1.880935596	1.96867745	1.01474946	2.419800647	2.241718326	3.254614912	2.187802241	1.813533621	2.499161828	1.399346088	1.708359717	0.0	2.496888158	1.372029706	0.0	2.314331276	2.117112645	2.380749479	2.480273609	0.0	2.433848707	2.550089698	3.573457224	2.89502152	2.956375324	2.15056699	0.0	1.901269734	1.976153428	0.0	1.5395764	2.27712913	1.235563249	3.192991818	3.18627269	2.13400639	3.348487318	2.599812052	2.99236491	2.706454717	1.819380312	1.680808754	1.257689215	2.658541461	1.179811415
b2456	1.249490782	0.0	0.0	0.0	0.0	1.823015738	0.0	1.294004762	0.892045916	0.0									0.0	1.475668006	1.229958217	0.0	1.272942585	1.494388503	0.0	2.273366005	1.740263188	0.0	0.0	0.998881248	2.107355239	0.980641351	0.0	0.546909619					1.841477326	1.275332217	1.08981079	1.19597411	1.088153883	1.275070359	0.0	0.0
b2461	1.163381121	1.402406893	1.225682592	0.0	1.377946506	0.0	1.966201682	0.521677288	1.834880288	0.0	1.003231018	0.761672527	0.0	1.277568116	0.0	1.672008828	0.0	0.0	0.0	1.649545864	0.85388484	1.019661774	0.0	1.063826123	0.990736926	1.724164518	1.930944245	1.947343141	0.0	0.677981843	0.995721702	0.664314359	1.748230655	1.07575178	1.783882567	0.0	1.368318771	0.940038885	1.350644858	0.889339043	0.0	0.0	0.0	0.0	1.393633299	1.350611939
b2460	1.091068705	1.265817564	0.0	0.0	1.065793461	0.604694281	2.314958854	2.193565301	1.789812422	0.572630319	0.0	0.561534034	0.670538143	1.560246282	1.222207697	1.319664736	1.688554226	0.765886754	1.005083774	1.674529559	1.409323312	1.635789951	0.660969144	2.241259493	1.597582404	2.159615243	1.548296661	0.476027143	0.0	0.864664336	0.748597336	1.137772073	0.0	0.0	0.63870114	1.842147336	2.085595735	0.703179438	1.372958337	2.501389003	1.256331559	1.372348452	1.726735642	0.662303657	1.689521881	1.372925091
b2437	3.185963456	3.677951183	3.021334639	3.297654169	3.172757323	3.11041253	3.662507885	3.645855549	2.824916833	2.193153292	3.209649254	2.526227568	2.306354109	2.776082768	1.874731632	2.697825524	2.713910178	3.370623906	3.124459434	2.874380893	2.930643106	3.004547291	2.593732609	2.899568933	3.668277677	4.012575939	4.064018199	3.670478645	3.502798536	3.849464363	3.912963773	3.970727812	4.188093044	3.715176083	2.346000935	2.89986826	2.413053619	3.021184824	4.166725041	4.671128698	4.286758278	4.047544736	3.893234476	3.905214571	4.315909055	4.078909952
b2462	0.0	0.666244417	0.0	0.0	1.71556819	0.0	1.412163772	0.698057584	0.793727795	0.0	0.0	0.0	0.0	0.0	1.257246426	1.356398744	1.110696646	0.0	0.0	1.337241595	1.106598316	1.303211772	0.0	0.0	0.0	0.0	1.00271348	0.860331377	0.0	0.0	0.0	0.0	0.0	0.480573118					0.0	1.14900595	0.0	1.074893713	0.0	0.0	0.0	0.0
b2459	1.977765842	1.435249731	0.84260112	0.0	0.395993118	0.537281767	2.624960898	1.615970543	2.12007068	0.508193615	0.0	1.405928918	1.018456092	0.883421411	0.0	1.558401959	0.567364379	0.684496818	0.905185568	1.820956616	1.542874632	0.68603472	1.328247942	1.555134001	1.469678469	2.01025661	1.632756296	1.242149851	1.587288462	0.779805403	0.672630744	1.457951416	2.386658503	1.216535259	1.297963654	1.089982897	0.959247675	0.630783747	0.945254782	1.825484688	2.081952866	1.510852283	1.592994592	0.0	0.571229886	0.548680341
b2369	5.226840478	3.066150925	5.743856608	5.194354012	5.063832075	5.242116192	3.046379231	5.224189327	5.302819804	5.59315797	5.610141371	5.686581939	5.948850493	5.397453137	5.634643527	6.096798122	5.031960407	5.636901851	6.231589491	6.027346951	6.945400497	7.101442315	6.36794195	6.213237536	6.3966341	6.767371694	6.799303593	7.336304144	7.093634552	6.087150421	6.338970652	7.178361405	7.489528271	6.33627391	6.769123375	6.58759695	7.022419043	6.924171108	6.620612204	8.454963586	7.694152727	6.922532185	7.059115298	6.84196474	7.976461239	8.008438914
b2370	3.826965542	2.733752624	4.120080133	3.757304151	3.895397329	4.022778493	3.277668259	3.755818762	3.951412709	3.915043599	4.142858777	4.340786497	4.219539961	3.908637529	3.808570086	4.502990513	3.821246181	4.431775836	4.844754283	4.722769099	5.565779458	5.667077146	4.909732846	5.039788977	4.70575784	4.745861637	4.788094564	4.5946607	4.343685693	4.445500494	4.751457876	4.383676455	5.184167629	4.430682291	5.53825538	5.465242925	5.597663909	5.501061015	4.010278294	6.303339718	5.243915206	4.382859711	4.406804055	4.246416391	6.156076457	5.269689067
b3006	7.975732633	9.278619682	8.595539849	6.390062655	8.050887704	6.952195818	8.923468814	8.023306475	8.161742277	7.372746089	8.371563074	8.445819581	8.660026425	9.223180446	9.99650484	10.09375685	9.027421089	8.291989533	8.453808482	9.214861363	9.718534628	9.451550886	8.393397063	9.255751251	9.251228456	8.690875286	8.747558454	9.266689394	8.829432398	8.738642927	9.307817932	9.205416066	9.066275309	8.691101622	8.847309717	8.468083827	8.794847752	9.771222723	8.87107251	9.15870425	8.979095133	9.039143297	8.978500571	8.893761602	8.875564635	8.944006792
b3005	7.807681532	8.975232912	8.367734106	6.024442439	7.798344513	6.626586411	8.846381082	7.780809216	7.913534686	7.185101424	7.828472846	8.024070339	8.324205256	8.817112773	9.572610284	9.8888392	8.399853749	7.884115357	8.07153057	9.309198213	9.528979362	9.473014934	7.892039707	9.620890289	8.911102289	8.400293996	8.261101675	8.797887854	8.622345538	8.243494256	8.880541286	8.689064915	8.533100264	8.197890209	8.483839082	7.838805993	8.256231449	9.586810875	8.583245491	8.488714065	8.544179457	8.601832434	8.505239117	8.537558992	8.394738499	8.526232728
b1844	6.430829005	7.161706846	6.88592943	6.067652889	7.00382397	6.724429717	7.088883455	6.839682885	6.132289513	6.552450934	6.32756888	6.394457249	6.408372563	6.871263664	6.567628566	6.395020679	6.779639562	6.605879138	6.310575823	6.375253076	6.341248181	6.332564914	6.23754183	6.532622346	6.27646672	6.535915719	6.526537644	6.768443402	6.661933414	6.421903401	6.376642236	6.56413594	6.31510806	6.162294608	7.049851288	6.627406078	6.585636521	6.383088587	5.983929073	7.36755015	6.495292462	5.653916382	6.045580464	5.926882682	6.462496601	6.251631129
b3094	6.817916279	7.403236068	7.079432547	6.854095111	6.974879679	6.75195658	7.527929283	7.000229535	6.76200556	7.055941081	6.848854074	6.913256421	6.85730053	7.30142801	7.260899578	7.131767409	7.099189782	6.973612921	6.830633477	6.68184947	6.625798899	6.808320466	6.706457765	6.877022249	7.319111417	7.192658233	7.254959846	7.321485184	7.261809792	7.099257454	7.128225932	7.398873696	7.169491845	7.025440036	7.064330228	6.908447419	6.961210059	6.988419738	7.641840093	7.414000408	7.531688575	7.495401575	7.495593537	7.549480347	7.343027474	7.559952312
b3093	3.373835305	4.776416654	3.939172447	3.634372484	3.980400272	3.360750368	4.854520368	3.878154059	3.535474326	3.23824238	3.646327813	3.592718901	3.645976282	4.319883303	4.380158854	4.102716169	4.295416283	3.83356795	4.899380911	4.820050937	3.62487514	4.016695381	4.724586161	5.001204036	4.093527436	3.532346309	3.781373847	3.902248451	3.778729474	3.168428569	3.904651136	3.827745115	3.146820057	3.264200508	4.031180975	3.17535681	3.198877955	3.76116568	3.488749256	3.134955121	3.40862442	3.23030171	3.205910437	3.353772753	2.87394528	3.23114107
b0954	9.821684607	10.39297897	9.802894599	9.923444698	9.741065873	9.609730101	10.27618046	9.668222665	9.684833942	10.27226106	10.0463616	10.15598237	10.24985911	10.21597524	10.04461926	10.10099488	9.944554462	10.05064986	10.19363296	10.02342797	9.726222438	9.738620398	10.10831199	10.12597877	10.86830167	10.62233195	10.49570203	10.84639888	10.58181259	10.15720803	10.79937396	10.72867745	10.21200908	10.247716	9.434161108	9.437581058	9.160473707	9.519960237	10.41037535	10.01352683	10.14135234	10.47693201	10.51052422	10.34743884	9.951072415	10.11351666
b2323	9.471677045	9.598622515	9.296910333	9.14075326	9.434696	9.56898495	9.581802487	9.554805845	9.400497193	9.463124067	9.369135013	9.277877884	9.290649962	9.105847494	8.971985829	9.10808541	9.161729953	9.354397697	9.218975099	9.054220684	9.173378578	9.176397354	9.250541602	9.032231414	9.544350938	9.532955195	9.607255583	9.506110972	9.557405157	9.337216035	9.488296352	9.499001048	9.84326174	9.318330696	9.27375719	9.181702394	9.006447201	9.096354709	9.444972509	9.927830216	9.898496321	9.968995364	9.906195285	9.602598073	9.497795471	9.886473022
b1092	9.520707647	8.975438373	9.219444126	9.263585774	9.250847977	9.518798193	9.039478913	9.246473872	9.561331397	9.318240637	9.602462058	9.637536809	9.576737636	9.395702352	9.471946648	9.448293753	9.403341874	9.515539438	9.165325593	9.014782412	9.321488457	9.346823489	9.331119965	9.053053274	9.263440034	9.152313837	9.198272192	9.239918221	9.267712801	9.51170002	9.351509339	9.250809249	9.72205176	9.451479652	9.273733115	9.423103689	9.395919078	9.285344407	9.443600491	9.436669474	9.389229827	9.545758913	9.532546356	9.468822955	9.541468651	9.395508313
b1095	11.31526045	11.17618411	11.33480701	11.31814283	11.22419138	11.34370762	11.10103264	11.24697172	11.31271923	11.44243221	10.20970875	10.18403394	10.1561777	10.05103895	10.24830714	10.03936031	9.992799669	10.21697278	9.869808631	9.728779698	9.994451341	9.929899646	9.865544154	9.78017016	9.716699898	10.33849802	10.32014713	10.40846138	10.10041732	9.63551574	9.764202945	10.28506599	10.32005033	9.647085398	10.11591734	10.09597902	10.12211929	10.07188522	10.53368057	9.76753746	10.375258	10.4646338	10.4344359	10.51642736	9.775078619	10.29546946
b1093	11.05456432	11.2743782	11.07412179	11.01588848	11.00639253	10.86018558	11.19755422	11.05979421	11.0041702	11.16353226	11.09171772	11.00548842	11.17377333	11.20524968	10.98903602	11.34805521	11.03815097	11.13498766	10.9222578	11.07563897	11.14800399	11.08367204	10.79356014	10.93776248	11.30679167	10.97028235	10.86152091	11.14422201	10.92914449	10.97711317	11.30906785	11.04456391	10.85558895	10.99214416	10.97455576	10.90107706	10.81243597	11.21101301	10.90919589	10.81601174	10.75536177	10.92631705	10.87458835	10.86762273	10.87162334	10.71122336
b1091	9.239430943	8.599836346	8.709410571	8.64312865	8.965986331	9.141024646	8.69995203	9.098812053	9.214772261	8.836207347	9.133304504	9.101141637	9.127642268	8.922509016	8.415760749	8.846253835	8.986226817	9.131688144	8.811637129	8.430981758	8.785752896	8.799538611	8.850381994	8.457774132	9.010165901	8.739194237	8.726458113	8.667956292	8.919828783	9.013372203	8.960515604	8.749718624	9.04289543	9.062581688	8.955548847	9.090408024	9.068740189	8.925665758	9.196686033	9.056197727	8.995196063	9.279510565	9.168626216	9.245003749	9.136240802	8.908949093
b1288	10.76660099	10.39310298	10.69382867	10.82661575	10.53067738	10.59122466	10.46074004	10.46915463	10.72659421	10.76901138	10.59990796	10.79341668	10.73759683	10.44831499	10.68501491	10.51056475	10.53178456	10.61292143	10.65185861	10.20818793	10.4490334	10.58510261	10.6510826	10.25149118	10.26676974	10.61999939	10.62702638	10.50512709	10.46991331	10.48792987	10.29496392	10.55114525	10.45293085	10.48191474	10.39958484	10.54600262	10.55968676	10.35079834	11.01523636	10.2248714	10.46961097	10.8943526	10.96592251	10.89593558	10.41812627	10.49719417
b3963	8.070769821	8.902379876	8.39666189	7.999602865	8.379568422	8.052051029	8.786711148	8.300994454	7.938841503	8.180679667	8.069229833	7.802319617	8.055925441	8.366142005	8.95836836	9.208662207	7.985176988	7.949510514	7.986975267	8.236024361	8.015726611	7.95382529	7.944604895	8.394830501	7.659672742	7.591884367	7.519049904	7.752754263	7.574511862	7.370737433	7.594638275	7.668259135	7.658923286	7.424404952	8.275604041	8.066612486	8.095161944	8.10948123	8.002422509	8.242031444	7.834580288	7.934586667	7.996471666	8.040114767	7.970722096	7.855599786
b0180	9.392835775	9.546686457	9.461660704	9.326159309	9.626424618	9.260623743	9.555805268	9.530846164	9.468677725	9.347224752	8.649947603	8.812826828	8.875690028	8.877185827	9.033154555	9.53089983	8.931831237	8.914735516	9.214333643	9.843819007	9.699237955	9.816832948	9.129696018	9.554015673	9.568910154	9.937596329	9.921713888	10.10988855	9.768843089	9.201726468	9.522563503	10.04441294	10.39285951	9.145213715	8.999985962	9.127282181	9.197363543	9.714746932	10.07526427	9.272080138	10.0076495	10.04784438	10.10016704	10.00808518	9.194771134	10.04433093
b3845	3.748544892	5.2259832	3.794996411	4.150148442	3.734255816	3.54549171	5.627500515	3.762847822	3.820509927	3.859665274	4.203086125	4.93428278	4.680052424	4.431759932	6.157544976	6.51220372	4.70905095	4.019304755	5.502604197	5.843189359	4.057261792	4.199374841	5.685651371	5.644284923	3.932219241	3.470265961	3.235792463	4.02968776	4.139455456	3.918194702	4.052794557	3.997315692	3.42514313	4.07847035	3.469411485	3.833262089	2.780354108	3.628059146	4.604891158	4.320460094	4.840034267	4.333801667	4.337965562	4.637663615	5.179203304	4.864304514
b3846	3.970301789	5.406783097	2.898191337	3.877799279	3.122698989	3.171683617	5.900938725	3.649956813	3.966316563	3.189260588	4.319374018	5.162298947	5.136329924	4.701251326	6.571332096	6.969561214	4.617144198	4.422957575	6.038339838	6.082267155	4.379832886	4.470416659	6.080868769	6.095922307	4.460890893	3.588092431	3.359438334	4.17456138	4.810964973	4.402579519	4.382620521	4.429075206	4.001939101	4.261497062	3.38703888	4.185602617	3.108826347	3.54481021	4.917496514	4.821428266	5.251722659	4.517334216	4.929210564	5.000050174	5.660490149	5.142283401
b1805	5.6692207	6.979081296	6.086378648	5.834350226	5.777904246	5.931911472	7.007139765	5.916619998	5.651487708	6.256771115	6.108335086	6.170464276	5.98089693	6.312716038	6.486941379	6.503336205	6.232826845	5.947334608	6.791237776	6.655931837	5.843096583	5.956141069	6.721813644	6.659411864	5.847391958	5.953246481	5.990062969	6.249745691	6.240695959	5.512308975	5.926102803	6.322583133	6.064535857	5.558146728	5.787275246	5.992646389	5.936271057	5.934236044	7.387078101	6.224334756	7.383428941	7.171139084	7.353422955	7.329666263	6.071550365	7.375567151
b0221	3.322763199	5.26399832	3.681022503	3.952386511	3.478942532	3.627743581	5.363959263	3.471381982	3.147781222	3.836913096	3.983194654	4.37109713	4.431356541	4.632689043	4.21907106	4.463968791	4.756992695	4.04443543	5.457391629	5.315175019	4.485268883	4.181505792	5.509398224	5.351162418	4.69201974	3.623673462	3.903787053	4.606964929	5.065902755	4.896485692	5.055486152	4.796783006	4.802761776	4.844055832	4.445420758	4.356560525	4.03303402	4.743507649	4.689532585	5.659042739	5.051692927	4.803022972	4.621118616	4.50753593	5.504903923	5.139044019
b3081	3.720633921	5.083948728	3.309051637	3.352444951	3.557134806	3.405260424	5.196377638	3.277913528	4.097111584	3.294147484	3.526595864	3.83269503	3.694086498	4.271592932	3.600999768	4.05484623	3.936840164	3.920100568	4.892994885	5.241835898	3.297101627	3.554306565	5.023330219	5.127702828	3.27763089	3.337246134	3.465659843	3.258633151	3.199959243	3.496337107	3.387961476	3.042868858	2.95270452	3.479750982	2.767496237	3.1112065	2.771576229	2.590444963	3.546990414	3.761634109	4.040282591	3.325319473	3.47496873	3.186315897	3.972892493	4.13624352
b2342	3.712046094	4.53998352	3.170792903	3.468592294	3.453184655	3.310551672	5.114275038	3.086836436	3.479252583	3.340765995	3.941306633	3.980752944	4.01946846	3.865566805	4.554560049	4.82046415	4.119403875	3.895888549	4.805420261	4.807256415	3.541223458	3.379138225	4.811115694	4.988353856	4.081051207	3.213734248	3.7134609	3.930086272	4.258823159	4.21681426	4.059279244	4.248671684	4.705175079	3.7318207	3.178214585	3.750582414	3.092281121	3.514246955	4.281478728	4.493934157	4.660734386	4.401628553	4.307399862	4.49350774	4.930463583	5.107989801
b2341	4.047602313	5.214602951	3.509032242	3.864765139	3.947837749	3.444005278	5.615135845	4.094620702	4.13310159	4.05544548	3.945715575	4.462282073	4.235084154	4.603151042	4.694377303	5.171600264	4.304116664	4.240070558	5.387787381	5.346882032	4.332767573	4.095436797	5.251248721	5.232780835	4.431489876	4.27675217	4.31580638	4.509033212	4.592486938	4.475392251	4.455767179	4.508374639	4.805865255	4.510248082	4.090810468	4.455623578	4.081302267	4.223256205	4.737224547	4.995410114	5.199956006	4.524422067	4.610804894	4.600622737	5.131347395	5.121952226
b1701	2.560236595	2.125057321	1.962031889	1.86626529	2.295870554	2.078306352	3.371955024	2.564887569	2.379081048	1.490426964	1.119496209	2.339033139	1.468188234	2.42356285	1.436123648	1.693177621	1.851266979	1.995597868	1.441990576	2.33596728	2.252398793	2.102257759	1.797846796	2.605228625	1.593081528	2.703533059	2.231028166	1.939149691	2.224163293	2.170516113	2.254541303	2.085117581	2.151621739	2.02563613	1.413963772	1.250960618	1.914890979	2.07668985	1.459354811	2.905721022	1.719291474	1.208821037	2.147851832	1.958024195	2.224607673	1.942385143
b2344	7.481825112	6.749326889	6.711951401	7.318289348	6.612718421	6.831361118	6.967137426	6.539985796	7.561623922	7.328396473	8.695825356	8.914625305	8.821056242	8.178348993	8.71777773	8.815256133	8.330335109	8.839734103	8.13274166	7.809887572	7.543267855	7.541898738	8.223203209	7.655542454	7.298236064	8.068139096	8.167899368	8.018042268	7.961959259	7.400262778	7.417464126	8.03437783	8.417045677	7.449687568	7.12696975	7.578632792	7.353027408	7.268845666	7.541799558	6.421882677	7.470632028	7.363549352	7.417608279	7.448543986	7.302573703	7.585969985
b0443	2.452734836	3.628544238	3.178251676	2.957519237	3.222734092	2.48031971	4.208517406	3.763134887	3.52372741	1.440671964	3.241114907	3.091964176	3.049452677	4.110266745	3.005116967	2.920942229	2.556892751	3.26556495	3.645797268	4.038039192	3.284122331	3.599817802	3.198449661	3.348075224	3.391886196	3.659443195	3.478721595	3.408480195	3.711960142	3.038049635	2.531447399	3.005830991	1.940074376	3.114347701	3.879508466	3.489904512	2.74596317	3.126875435	4.427252895	3.354481131	4.302622681	3.812071103	4.299654502	3.354078541	3.556763973	4.22624668
b1187	6.965573518	7.727279641	7.298975032	6.767282367	7.367739092	7.055135095	7.432368714	7.31801758	7.089766667	7.519006308	7.289723423	7.082658767	7.111668924	7.438457455	7.068508326	7.360872118	7.109728071	7.160367427	7.034519131	7.377542817	7.012359797	7.042511016	7.024457139	7.406494896	7.045042418	7.106349533	6.936803559	7.427404177	7.183662374	6.961914117	7.104490699	7.25887053	7.140491257	6.969779822	7.337435314	7.031450908	7.158108258	7.279113098	7.647220272	7.227598318	7.120223885	7.231115413	7.533069299	7.491319051	6.949501269	7.196912457
b2912	5.097714564	5.586691349	5.205263032	5.146943589	5.807062803	5.099626518	5.482910091	5.580367508	4.978581172	5.330923399	5.357426401	5.272788478	5.255003317	5.864922174	5.285862786	5.32837836	5.773361785	5.266787476	5.003087387	5.959987892	5.461373454	5.27134406	4.8449281	5.753553715	4.882182582	5.265897757	5.070252752	5.568871386	5.148881319	4.79476083	5.326302925	5.441288238	5.535930662	4.813909135	5.93776149	5.641285584	5.533756295	6.267641106	5.536256522	5.973885568	5.236597391	5.2826479	5.278158508	5.490359967	5.274476816	5.356966748
b2925	11.19055519	11.08198995	11.47265813	11.19396812	11.1515687	11.41740393	10.88704479	11.20796818	11.22290487	11.2662215	11.05167724	11.12179937	11.09238907	11.00001817	11.34500532	11.17232354	11.1027046	11.15154818	11.23043309	10.82680384	11.51779698	11.52448376	11.27444284	10.83156399	10.79053514	11.12736389	11.21037182	11.01031739	10.95231896	11.00531905	10.78688577	11.01359726	11.42442405	10.98912969	10.89731972	11.08161991	11.21879612	11.03551161	11.20150221	10.85270459	11.25122996	11.25110669	11.24006746	11.19614598	11.31354143	11.33133571
b2097	4.323875661	5.33377303	4.482690217	3.75887656	5.058043924	4.401360861	5.339635779	5.03439001	4.636612643	4.46684984	5.048245689	4.838532129	4.953823663	5.682970219	5.357904146	5.263776873	6.041725711	4.812269979	6.908918217	7.127595341	7.298400363	7.237182358	6.853985231	7.335896691	6.727512889	6.062149733	6.082258682	5.800980153	6.353524343	7.009547287	6.937571555	6.345753873	5.859674247	6.806977216	6.999766852	6.575437933	6.582128374	6.844152687	5.020008218	6.919510604	5.361875885	4.723704052	4.843851662	5.037787184	6.328694528	5.427786651
b4232	8.228082133	7.868786287	8.16603329	8.310890497	8.06527657	8.064564056	8.213696168	8.026533764	8.277917072	8.412106763	8.638935843	8.432747704	8.39695069	8.25836248	8.380288821	8.847409853	8.194220634	8.579706317	8.488153007	8.516024038	8.627592062	8.596365974	8.568186485	8.528789839	8.364534896	8.415445063	8.433360053	8.692658219	8.778645385	8.491687321	8.530034634	8.77522817	8.637405935	8.467147099	9.070245249	8.993508509	8.940117011	8.831625607	8.714209236	8.596874088	8.918201552	8.419066143	8.459070393	8.604038648	8.657121279	8.999892122
b3895	5.670995457	5.81589534	5.914679834	5.692833693	5.836351198	5.671308877	5.830068546	5.992759774	5.77574813	6.039981327	5.706182413	5.971100671	5.766036774	6.201812198	6.777010827	6.854840112	5.870169048	5.813932988	5.599004627	5.399489413	5.481519199	5.611706198	5.641444078	5.605795921	5.624607488	5.243926323	5.572523783	5.709882092	5.595559001	5.050419952	5.947186009	5.287900676	5.641831952	5.41412794	5.963709871	5.673930555	6.036356214	5.820467633	5.23195829	5.767383119	5.263399034	5.297916094	5.345600758	4.903683615	5.492546368	5.030036155
b3891	6.596526139	7.373007223	7.172438446	7.109737646	6.947393437	7.399307674	7.31977798	6.997840544	6.509507284	7.177945477	6.911236958	7.280785376	7.142468077	7.308108034	7.848620359	7.510296214	7.268608447	7.063395656	7.246914693	6.888563407	6.553432196	6.683925827	7.065196395	6.834499942	6.742644862	6.79420495	6.732925731	7.410541081	7.130458133	6.749783015	6.896338291	7.507669366	7.19044326	6.726338818	7.177652291	6.99282643	7.084268591	7.083703138	7.227135029	6.976531887	7.350045924	7.337321686	7.368408865	7.381933171	7.049320879	7.230928428
b4079	5.046400779	7.115045075	5.601803122	4.955692441	5.742146666	5.058755886	6.907178227	5.570808608	4.874895324	5.712402724	4.511492338	4.53005546	5.075111493	5.769702558	5.258682426	5.336198079	5.202432288	4.73671876	4.152611106	4.756504533	4.601319267	4.452415304	4.30763118	5.083077483	5.218682163	4.860581552	4.843166486	5.251129443	4.709205918	4.401964879	5.245454472	5.092408025	4.501590905	4.355065191	4.134477926	3.421834479	3.51435188	4.15640305	4.706859779	4.6763736	4.71520392	4.444356385	4.661458525	4.480613711	4.087565152	4.67781238
b1474	1.925444238	2.415491365	1.462980282	0.756232089	2.445888404	1.421592082	3.34441712	2.078711875	1.875189302	1.697924679	1.181237673	1.403643902	1.607051077	2.334702566	1.724718972	1.446117245	1.884129083	1.775005191	1.326316703	2.233426019	1.717466025	1.776959706	1.5886577	2.148786291	1.669173082	2.278760175	2.185934572	1.661355658	1.917977797	1.709871779	2.15383525	2.338958091	1.516572353	1.525434671	1.269604351	1.692868856	1.696783048	1.960943562	2.102937004	2.209162879	2.141445922	2.102174768	1.913140527	1.827608498	1.883999495	1.881817515
b1475	1.883532194	2.899614664	1.965031813	1.430367776	1.72798647	1.798246258	3.250230171	2.456578947	2.208047294	1.889621415	1.669614239	1.327814183	1.742997949	2.393087989	2.23326055	1.754520708	1.866381985	1.688398392	1.583543762	1.962771052	1.85891391	2.293018091	2.228912425	2.660600914	3.259279219	2.755630612	2.480658014	2.718748564	2.587190465	1.203337521	1.886890138	2.604032639	1.189620558	1.767949342	1.868131272	2.027234394	2.403088626	2.58065891	2.692723258	2.491286719	2.856562849	2.782761698	2.330777259	1.915642328	2.313811196	1.423081057
b1476	0.933540705	3.094005316	1.980942881	1.719797292	2.695244388	1.420406619	3.187238358	2.612488596	1.528242998	2.048918611	1.982063154	1.605415069	2.061819978	1.853931976	1.949140912	2.074311859	2.529204585	1.323938329	2.412480983	2.862904617	2.521168688	2.650445033	3.282908426	3.945437833	4.639428568	3.077959781	3.56623818	3.850574922	4.189646746	3.476687413	4.266790614	4.040939934	4.195878573	3.654525852	5.05664067	4.400546387	4.907944971	5.225201822	3.928140729	3.756086735	3.849729116	4.128196973	3.846819424	4.000795864	3.938570277	3.490553603
b3894	6.103267907	7.209325762	8.482870835	8.302388874	7.967494345	8.620933784	6.77835185	8.033312495	6.097077286	8.284808646	6.845263772	6.980462881	7.242779303	7.087673293	7.501754734	7.362090223	7.086877836	6.870354956	7.235406864	6.899215516	6.331159967	6.686455143	7.166650434	6.861549257	7.189869136	6.810606327	6.783621966	7.287551184	7.147641688	6.939863857	6.973931593	7.422926801	7.240595343	6.758731373	6.341434931	6.870380545	6.885136175	6.840332194	6.880513573	7.470309253	6.957047149	6.969255049	6.917622896	6.788162754	7.29743688	6.989698221
b3893	4.109051173	6.342536236	7.515127413	7.201633894	6.953736174	7.606452611	5.665720568	7.055168876	3.760818399	7.291659788	4.793025992	5.190756958	5.292388933	5.149005762	5.372568835	5.189221934	4.904991705	4.846931095	5.664311326	5.109189161	4.95611922	5.16806283	5.650900928	5.512009345	5.669609253	4.714385261	4.704363668	5.800084288	5.65940027	4.939466469	5.326994371	5.939382066	5.175996499	4.743535131	4.776659013	4.864885931	4.824002503	5.054266431	5.154229829	4.90670391	5.180743553	5.250094601	5.026947217	5.183013631	5.52303351	5.10320954
b3892	4.680346643	6.545408437	7.243518562	6.916813465	7.019291146	7.313235773	6.033663706	7.024669048	4.479904015	6.968442495	5.165528102	5.218572993	5.624093465	5.292043823	5.848981443	5.750470103	5.143709749	5.030883255	5.59220485	5.71751155	5.448010335	5.593986427	5.540494834	5.397451991	6.135978084	5.441216198	5.128714001	5.331215999	5.793692519	4.949397808	6.067282812	5.618645317	5.263573151	4.622439181	5.146670805	5.429366758	4.860600842	5.238144762	5.052034417	4.965022193	5.052810674	4.972659159	4.958091187	4.934567459	5.310668085	4.946454376
b0518	1.348263737	1.848437647	0.824117914	1.28632034	2.273363294	0.728900612	2.974635928	2.325241201	1.983787617	0.495814529	1.291275982	1.380409074	0.997736241	1.157971622	0.35698208	0.395153156	0.303486102	0.0	0.709953974	2.131870615	2.088371667	1.618083823	0.793893458	2.733022063	1.096282228	2.019443156	2.337297656	0.579145009	0.56899726	0.758351383	1.101622563	0.881827574	1.604055729	0.909191132	1.741531992	0.626725949	0.541181887	1.865283627	0.739137271	1.441971188	0.256820123	0.531879085	0.473881219	0.316375388	0.554161709	1.08083075
b2525	8.046106847	8.449727635	8.240874294	7.459633772	8.030146239	8.092493078	8.565899636	8.121814788	8.226672489	7.76028249	7.811581435	7.949362448	7.946118876	7.930334446	7.720750385	7.56844823	7.98738216	7.713817423	7.70215579	8.177629164	7.966526172	8.279382394	8.020255731	8.463791878	7.701323134	7.99727742	7.9302121	7.836126229	8.006814617	7.788248353	7.501387896	7.77385332	8.662203029	7.73121276	8.806757225	8.08977266	7.963197393	8.204304998	8.331478955	7.844930186	8.386733781	8.248873129	8.5112178	8.452637132	8.055461167	8.413362689
b1385	3.747520144	4.487372259	3.361962176	2.765708158	3.985368423	3.425820376	4.544032821	3.966886716	3.58605476	3.550552101	3.276649987	3.62829469	3.751670945	3.685598305	2.726611941	3.434260736	3.861659215	3.201800048	3.827464887	4.404397114	3.951206587	3.888386911	3.996267366	4.232387665	3.988094289	3.992171251	4.316901437	3.807244935	3.554851966	3.872732905	4.108216443	3.819504673	3.711225427	3.857002064	3.609707151	3.496315625	3.539654243	4.126060371	4.237181717	5.209543251	4.311053719	4.345817622	4.513221832	4.562597325	4.377757298	3.96660708
b1384	4.176185469	5.901383228	3.783041306	4.078633719	3.835105663	3.918366193	5.996515852	4.230443174	4.26505936	3.939784673	4.14853091	3.926267401	4.358891824	3.993357594	4.587090917	4.543962634	4.100469643	4.174318979	5.23550978	5.931106662	4.641170118	4.474390485	5.495966577	5.711993293	4.385030492	4.013487472	3.923361748	4.167295576	3.929320567	4.106438991	4.627785327	3.902676587	3.756243864	4.112958151	4.577179992	4.616979222	4.882225635	4.634975312	5.098616485	4.857830565	4.470162797	4.72485268	4.467177228	4.690883401	4.901280748	4.455697831
b3408	5.014431295	5.549756369	5.555544438	4.374317811	5.205820954	4.975373577	5.237441497	5.401547872	5.153504609	4.000147504	4.597436372	4.422948103	3.957051957	4.455594244	3.199198531	3.641769293	4.031839138	3.797126188	4.773775965	5.209353971	5.551273265	5.602494324	4.490041014	5.479577529	4.908318595	5.083483721	5.065979239	4.498293129	5.703072517	5.181160692	4.583035959	4.870484762	5.345084837	5.118531596	5.615091216	5.202490357	5.848198377	6.551899268	5.44056004	6.035567559	5.250243133	5.384334901	5.706093747	5.678830081	5.139999628	5.819692188
b3409	6.326968148	7.461875352	7.160401343	5.818496999	6.408658736	6.436791955	7.389909677	6.575521117	6.357371943	6.043532014	5.609911981	5.604790919	5.440809776	6.367092766	5.956910165	5.692324577	6.536713512	5.679068838	6.319313423	6.40850033	6.253048748	6.436190999	6.341929538	6.517571067	6.695068627	5.811114384	6.182765557	6.236684504	6.849071504	6.570325125	6.480630421	6.927522044	6.279886413	6.586165863	7.119626403	6.854320361	7.519217301	7.557799055	6.698635595	7.650890681	7.095557944	7.06503799	6.876239526	6.894962343	6.963471703	7.004287887
b3410	3.847207257	5.868285856	4.320375021	3.771886825	4.861286212	4.285873577	5.358989875	4.779693295	3.636872233	4.195217206	3.72032505	3.237735459	2.642230526	4.300884566	4.932212245	2.43805229	2.566921024	1.617708663	4.24013295	3.805955054	3.637625683	3.220886127	3.50184506	4.222522216	3.456240438	4.073048792	4.174372363	3.183105451	2.959970135	3.048658034	3.175709559	3.0164063	2.528194873	3.469249425	4.258966958	2.271742066	3.788031499	4.543804004	3.145583291	4.190798554	3.737865366	2.048796735	4.004643748	3.505153145	3.648001382	3.381138444
b0584	7.213190906	9.942217293	7.664315154	3.131833943	6.013199685	4.472659154	9.056811336	6.279799996	7.746159352	4.349339792	8.652005582	8.932940191	9.062215919	10.06899621	12.13838246	12.75408947	10.08749892	8.86127443	6.60313226	10.03718026	12.30266072	11.99581876	6.480458063	10.42235365	6.210799441	6.041093777	6.336543287	5.966513331	6.031798668	6.018737665	6.744275197	5.509082029	6.785803276	5.969840858	7.135116229	5.353581311	6.76464798	10.39339497	6.210449592	5.401172203	6.075117383	6.689315283	6.324736942	6.125234918	6.168609829	6.276771604
b0592	5.516435757	6.666231341	5.977170902	3.917295323	5.303629594	4.24415696	6.518896624	5.372307074	5.678680257	4.46512159	5.966462152	5.964758474	5.96931488	6.837275414	7.661855461	8.281438563	6.541969801	6.039167377	5.636786901	7.030280372	7.736007652	7.333319219	5.751154616	7.455121019	5.44714386	5.429810994	5.415004362	5.91598148	5.767858775	5.62916997	5.765673219	5.548622336	5.731316923	5.383473588	6.647784245	5.890401158	6.437615548	8.096725774	5.574513912	5.648535983	5.570619164	5.675762684	5.881317348	5.623296668	5.745453154	5.964051105
b0588	5.971492247	7.324333138	6.680615889	3.793839768	5.508449839	4.80090313	6.915469032	5.526689481	6.036470914	4.776487858	6.304913761	6.697243776	6.807169942	7.282725762	7.267989596	7.149362427	6.867188459	6.321051612	5.241101593	6.897032331	7.449727363	7.19032704	5.507667992	7.202133956	5.688311511	5.114302384	5.161048214	5.722462583	5.268003175	5.003613924	6.004665144	5.318544519	5.267008809	5.254608534	6.129147099	5.397402741	6.191931727	7.291108525	5.329571483	4.704232905	5.643524101	5.360953315	5.417140483	5.558012988	5.430312731	5.192331261
b0590	5.720129931	7.278323113	6.311579467	2.861864111	5.112803631	3.853621471	6.905256077	5.225363991	5.932752068	4.552263381	6.082324859	6.205971271	6.542285381	6.976866536	6.308318375	6.42094112	6.484781101	5.958421932	4.756342355	6.158595618	6.294743385	6.407913621	4.91777674	6.371015871	5.22283738	4.910790049	5.208630279	5.263943643	5.213195569	4.274797054	5.557779624	5.414917609	4.069862038	4.716572954	5.598726677	4.35147994	5.436443344	6.561454026	5.116416837	4.821428266	4.987370573	5.20499356	4.954625463	5.264533963	4.91396069	4.808613107
b0587	2.796519867	3.053823623	2.137429195	2.52671384	2.998878344	1.552803434	3.227792319	3.379057041	2.584720558	2.93274989	3.373669844	3.500216419	3.120324686	3.674713486	5.611415562	6.167689789	3.45732511	3.61817473	2.791287342	4.589151947	5.59996892	5.373140028	1.95533086	4.561761079	1.628456246	1.741258411	1.992892597	1.144444389	0.438807925	0.817780738	1.635240797	1.798414974	0.999937536	1.464958661	3.782018096	2.63265091	3.374762619	5.802792516	1.209384861	1.817792783	1.443373214	1.400187228	0.893687261	1.288445724	0.0	1.569739654
b0589	5.051495483	6.817780476	6.107355404	3.41535795	5.191973086	4.193743153	6.46161979	4.837191004	5.34743662	4.267218704	5.435907872	5.777295866	6.03213735	6.642464447	6.255923654	5.962766987	6.157178308	5.754992446	4.232545118	5.760426227	6.03966542	5.810651089	4.770496729	6.38813761	5.085847201	4.471338412	4.397688932	5.301183183	4.709643379	4.471931485	4.945997832	5.092135137	5.230205759	4.435562032	5.349279808	4.490331218	5.065832651	5.939875653	4.706194735	4.226203919	4.434236823	5.053144431	4.941045892	4.8786903	4.098154686	4.530171267
b0585	3.295205688	6.571907732	4.254502891	1.047410652	2.925033138	1.201356946	5.481072074	3.076326222	3.350727252	1.333518637	4.715973779	4.653729807	4.822314562	6.469683498	8.357127413	8.484938865	5.860957118	4.785686797	4.762928818	7.788061312	8.883527768	8.500516069	4.345533748	8.423844294	5.076140059	4.875216375	5.045651819	5.110705298	4.572136467	4.317103346	5.494481743	4.812580642	5.087094866	4.363450596	6.267678003	4.715390095	5.959230851	9.038508802	4.761661008	4.392405405	4.739354518	4.910901871	4.782407433	4.488597532	4.558668592	4.725995405
b2610	8.262796425	8.078516631	8.189467489	8.05536551	8.254081944	8.173315424	7.973949537	8.253281837	8.311457371	8.229272062	8.103358126	7.936356187	8.01775852	8.122592476	8.075906659	8.102931533	7.956572721	8.08331617	7.980044153	7.79981462	7.97050628	7.983095537	8.047607499	7.893195261	8.002045166	8.310313382	8.336003043	8.279326094	8.155721069	8.014819662	7.893577358	8.281648068	8.256207923	7.974412501	8.19158311	8.34052063	8.281732504	8.189982783	8.525202353	8.2737486	8.529138401	8.608356669	8.57907978	8.49482981	8.229283282	8.43008793
b2731	3.486657659	3.928726954	3.847300076	3.335167409	3.956132463	3.752987447	4.205757877	3.895263928	3.630068591	3.153313289	3.945026283	4.121350807	4.120824488	4.486006768	4.214984428	3.50662165	4.320049543	4.055192638	4.04195296	3.959530063	4.025481232	3.836340167	4.221935251	3.963707007	3.60717732	3.807322424	3.951774736	4.063693849	3.903656645	4.083519225	3.770134174	3.777410681	4.546626503	3.539979094	4.535448285	4.100183917	4.108575256	4.297427077	3.795484943	3.678875474	3.943149985	3.756888394	4.119227106	3.633434789	3.428821592	4.16998754
b0150	8.055896165	9.795428941	9.066568087	5.318650398	7.299527652	6.432102269	9.365429225	7.5280046	8.318294622	6.479827781	9.411676822	9.559401926	9.599920049	9.871329312	10.0760437	10.12622675	9.978634016	9.495718212	9.068053688	9.670289141	9.546401254	9.568792514	8.982605115	9.802087814	9.056713993	8.501150646	8.594628117	8.937790368	8.687208338	8.490770071	8.983565193	9.05158511	8.77070293	8.595298018	8.975254433	8.983287325	9.663492914	10.11324556	9.145650141	8.542034839	8.905434616	9.27808499	9.104464209	9.119363443	8.610577052	8.949570299
b0153	5.322430106	7.108974101	6.207646779	3.289217808	4.926732853	4.042875261	6.64513165	5.127368216	5.523370761	4.06144046	5.833171704	6.020181957	6.389066895	7.098566747	6.670226689	6.738195199	6.466730353	5.983985393	5.679977813	6.177835135	6.176545266	6.19225573	5.499273021	6.532827066	5.954911455	5.477909156	5.571254213	5.502201348	5.169067447	5.10037406	5.907994239	5.582854711	5.04585864	5.252896234	5.919851555	5.694805092	6.309160115	6.512128215	5.427212384	5.096610392	5.249425498	5.475710553	5.4327076	5.634437127	5.187969235	5.281663244
b0151	5.849933395	7.386459834	6.836254048	3.573349332	5.255098464	4.784777451	6.910111094	5.484101265	5.869091425	4.342541778	7.020163486	6.969745736	7.123849018	7.550681142	7.55963893	7.405054644	7.56441134	6.935497387	6.58849459	6.905930289	7.040395827	7.269283549	6.547404287	7.189414266	6.405921601	5.902230616	6.222371103	6.568271479	6.014058762	6.10631855	6.186113828	6.637737913	5.853399541	6.21645789	7.009786486	6.634708665	7.171777808	7.405323889	6.558401995	6.348559236	6.223322506	6.461521699	6.418317386	6.205114346	6.461409266	6.080452436
b0152	6.034856746	7.596656464	6.748083997	4.101304979	5.630107684	4.39920498	6.977142356	5.561686943	6.044540113	4.563703282	6.800870945	6.733074595	6.916950405	7.3321308	7.318665616	7.450512019	7.257458172	6.889690398	6.313802414	7.09057242	7.414705522	7.139927386	6.024629742	7.258815949	6.589284421	6.17613286	5.998903665	6.179408267	6.142782984	6.072860234	6.542251888	6.117526075	5.955846194	6.000527769	6.70204584	6.092149423	6.9001514	7.512644429	6.001225399	5.8099275	5.900276974	6.073591098	5.923394843	6.007763839	5.720441731	5.77783077
b1102	3.165279016	5.203205566	3.456250671	2.273861081	3.637890426	3.001731154	4.859884981	3.475186523	3.401394274	2.584434688	3.561378133	3.805033345	3.98254615	5.385607617	7.515642162	7.518938403	4.93569843	3.878603561	4.216703256	6.614286035	8.005934111	7.524204776	4.413121953	7.038893518	4.475019263	3.726824756	3.896767456	3.759433115	3.61272903	4.070719893	4.7532775	3.918631698	4.370399414	3.881768904	4.618524753	3.39652738	4.423154869	7.126375693	3.850143022	4.560970895	3.652512812	3.963531396	3.615182157	3.587181083	3.845575571	3.610277823
b4367	7.024919602	9.448861366	8.264366345	3.913648079	6.670206696	4.701286621	8.866933777	6.734400263	7.393400964	5.157067487	7.768943865	7.689062273	8.079870211	9.016394223	9.676510512	9.589659599	8.599147372	7.978321839	8.291223044	9.437551186	9.659951562	9.608163768	8.031219734	9.707745704	9.671445665	9.086354926	9.024643215	9.457337749	9.423969066	9.092655197	9.601653563	9.49095309	9.201053142	9.228324904	9.132960607	8.22071628	9.032047745	10.01128998	9.436257284	9.656975576	9.324423185	9.56029493	9.359716079	9.337362638	9.456253183	9.393346368
b3361	3.88916886	4.061634666	4.086105124	3.94765625	4.553760421	4.013769066	4.17999355	4.679215713	4.215364586	3.812107857	4.153683825	3.944821332	4.609632703	4.665984926	3.470528581	3.981948171	4.351074938	3.893236467	4.611642484	4.476845062	4.99315022	4.366586111	3.29207943	4.710007289	3.994318798	4.189536132	4.324927633	4.228376386	4.440162313	4.491729747	4.803010442	3.85857113	3.823019116	4.237638333	4.307611736	4.463972173	4.00977101	4.692710022	3.522222466	4.321722198	3.743755197	3.267883718	3.263754833	3.391717618	3.662086036	3.802908526
b3915	7.324340735	7.784549512	7.60399632	7.18854842	7.651218436	7.523191871	7.794412876	7.738582854	7.404366512	7.019977711	7.240169549	7.450531742	7.31957073	7.801206472	7.878239963	8.272910517	7.896656491	7.267305101	7.12891455	7.477649962	7.512033762	7.219231377	7.185586505	7.459878857	7.365306737	7.389874937	7.284617521	7.362360214	7.296570698	7.195276305	7.393531412	7.319181987	7.244608067	7.166379543	7.613471805	7.672451708	7.725280754	7.609814912	7.493717968	7.815491226	7.440917221	7.397294246	7.389185747	7.346016817	7.373248453	7.280819527
b4317	1.919667869	1.884518149	0.857768083	1.242072041	1.931126581	0.873127139	3.226757056	2.140666481	1.778266866	1.115940668	0.56308758	0.993958285	1.402742876	1.0110998	0.548935283	0.603726573	0.825570325	0.0	2.775083267	3.550241451	3.288247714	2.809222942	2.661269083	3.961395409	4.6507736	3.054741542	3.161922546	3.033500226	4.274532975	4.408428405	4.721139609	4.358516421	3.326892744	4.62549584	6.354062606	6.752939445	6.486645322	6.396910611	3.667975092	7.435092617	6.021570954	3.847457858	3.772597553	3.841805638	5.542843347	5.906282622
b4320	2.838151469	3.74937487	3.323853169	1.871126806	3.33144853	2.978372909	4.067260402	2.990377204	3.242052309	2.369206071	2.890171733	2.937471418	3.533885351	3.871955663	3.294465938	3.098002635	3.269771846	2.266866598	3.626673806	4.34441998	4.216892933	4.249667625	3.260619944	5.013513538	5.023083873	3.062658744	3.778471657	3.339101537	4.398107097	4.238397101	4.569486739	4.529379694	2.252859701	4.678605901	5.840079577	6.166922498	6.001298341	5.966326504	3.49834496	7.220639915	5.277625088	4.09238393	3.941589751	4.186747827	5.334863545	5.413235782
b3261	10.318224	9.980558989	10.34088687	10.15039916	10.41608586	9.919288046	9.932819914	10.33325944	10.2615679	10.28433284	10.35291898	10.1889701	10.32768175	10.1578907	9.799204999	10.33029665	9.778443912	10.27255519	9.760616565	10.15816334	10.087357	10.1101471	9.774774157	10.20028895	10.00669695	10.14967652	10.14558203	9.776543442	9.824618266	9.936559042	10.13052605	9.767056217	9.652076558	9.995313149	10.18080946	10.32678326	10.26660686	10.57099738	10.19359375	9.577682343	9.914456624	10.14713576	10.24046848	10.12111221	9.866324553	9.957657003
b0805	3.210168768	3.93102781	3.119862136	2.451128057	3.216078105	2.125000175	3.992326894	3.208372086	3.377470724	2.571442503	3.479477624	4.020751543	4.304323853	3.765316643	8.006925391	8.658759667	4.122992917	3.5843293	6.660713966	9.115387778	12.40493981	11.99896436	6.648969786	9.697838077	6.09507055	6.339119825	6.411475547	5.861744227	5.906936633	6.258312905	6.743347566	5.446690881	6.649305537	6.334006711	5.941366391	4.39736677	4.95865057	8.435955501	5.817881956	4.791867653	5.74608184	6.321684285	6.250636531	5.901106469	6.385974185	6.093907992
b0041	2.355197864	2.27404795	1.688144502	1.558659229	2.217254012	1.942745161	2.684847154	1.993948617	1.954980405	2.037521745	1.524842325	2.011909526	2.254440203	2.320019524	2.39193707	1.605753093	2.336064779	1.82832773	1.719111188	2.936067885	2.465644314	1.83131561	2.526624354	2.135683813	2.026944737	1.952671392	2.024037663	1.475005635	1.853267005	2.244192836	1.798037454	1.828067369	1.304557737	1.251246567	1.598527428	0.667676848	2.152668796	1.441289958	1.770980162	1.64271411	1.425515941	2.28033697	2.596306707	1.642410807	1.597568756	2.417644727
b0042	2.056157052	1.629254737	1.09549703	1.541563072	1.394808	0.828639944	3.305796343	1.686942753	2.300040379	1.063013284	2.026505797	2.185021907	1.86651243	1.493773644	2.452056745	1.691818257	2.362807251	2.047163745	2.248662696	1.89636375	2.233442695	1.855069058	1.450130986	2.115671068	1.00510556	1.933711849	2.407240725	1.736108924	1.191301735	1.339119117	1.334087917	1.317011726	1.139797743	1.641090229	1.411501395	1.769096727	1.773101008	0.953177637	2.187368201	1.850335957	1.771907004	1.366697675	1.769696508	2.417305967	1.619701797	1.36727289
b0043	1.973997219	1.425223642	1.501131933	0.950492556	1.57911067	1.094896635	2.682952623	1.911497611	1.880147344	0.845823006	2.000351406	1.84685729	1.196445954	1.516848602	0.447621625	1.604749973	1.776957074	2.02088729	1.547237169	2.531787691	1.325138056	1.340723465	2.060005394	2.9843933	1.981610121	1.908127701	2.304355307	1.436633391	0.955884881	2.567711541	2.118067369	0.905805262	1.465854213	2.625598805	1.497060273	1.933751001	1.615738285	2.253545539	1.290108656	2.359660603	1.007260918	1.450677325	1.176246421	1.948628516	1.49613605	1.451273139
b0044	1.61652818	1.244593949	1.314639005	1.624628238	1.873801229	0.0	0.0	0.787464985	0.0	1.12936843	1.417824502	0.0	1.286434246	1.127813987	0.0	1.495504784	1.23393722	1.434976313	1.155331142	3.022278231	1.229958217	1.439573132	0.0	0.0	0.0	1.341302131	1.740263188	0.0	1.9230384	0.998881248	1.408441879	0.0	0.0	1.507825792	1.237263362	2.053457681	0.0	1.339688459	1.196534089	0.0	1.08981079	1.19597411	0.0	0.0	1.236439218	1.196503564
b4207	8.950849259	8.432804633	8.764506427	8.850034766	8.740816652	8.79312623	8.474176937	8.702188968	8.931883139	8.841413661	9.047696775	9.161598726	9.099817832	9.088933178	8.622894494	8.8216863	8.967032412	9.081299261	8.66631629	8.298707873	8.691726972	8.654079621	8.814905957	8.304852674	8.308580781	8.801060201	8.788081291	8.667414676	8.935018392	8.564616943	8.297570821	8.748796198	8.759656527	8.517191042	8.579387936	8.710602776	8.525055708	8.646514046	8.318047901	8.618342218	8.43632533	8.303451365	8.437560161	8.323824844	8.745881299	8.427485794
b3347	10.03274773	10.58427203	10.29259396	10.26395741	10.25276121	9.942164345	10.45047825	10.21987342	10.03651673	10.45323419	10.58602369	10.00442261	10.08592733	10.27745515	10.58298767	10.70482207	9.989764892	10.65342625	9.780859909	9.955440628	10.06298507	9.973760653	9.699535947	9.709636537	9.471196763	9.406049081	9.341772009	9.765972264	9.546841325	9.278441966	9.500047596	9.641295315	9.566179438	9.321725424	10.50319045	10.46911607	10.68184868	10.82195701	9.27123161	9.499093632	9.30698364	9.220231127	9.173398084	9.204784603	9.177258883	9.358251569
b0028	7.491648934	7.436550415	7.224021923	7.505352108	7.318488492	7.388068465	7.58987215	7.295791031	7.514451031	7.16123772	7.052786027	7.215304532	7.033856745	7.277825049	6.463866125	6.466807766	7.394181741	7.068206991	6.854045499	6.579139413	6.78621117	6.831393421	6.870893821	6.675187189	6.992587877	7.345891028	7.62029994	7.493002037	7.498401397	7.025035071	7.049468897	7.388294647	7.36252921	7.204643264	6.998259305	7.141149913	7.199061359	7.170461078	7.584903479	7.846152154	7.549449801	7.447163297	7.689199219	7.462800948	7.490221142	7.30457684
b0684	8.749007893	8.833933997	9.286786676	8.981826622	9.227371894	9.003136095	8.859857658	9.212498467	8.795320536	9.028203556	8.919330791	8.931649803	8.958470483	8.941448143	8.825620505	9.073429969	8.762720381	8.935723273	8.722390257	8.832895326	8.81091945	8.794480021	8.715920028	8.597708923	8.878013276	9.247912753	9.272406518	9.395657205	9.329512369	8.850155179	8.965274589	9.360147	9.41260028	8.871151909	9.416856592	9.23907886	9.394456527	9.555492276	9.320399208	8.888943296	9.149125438	9.123240435	9.259609408	9.244122362	9.142525045	9.227280768
b2895	7.448483414	7.910037467	7.623016346	7.153797588	7.640203621	7.17532105	7.800230879	7.573428449	7.449215779	7.649970198	7.304228846	7.26552883	7.478581732	7.727220254	7.784623664	7.847071379	7.35645413	7.578772929	7.07764774	7.296893789	7.016088293	7.058193091	7.185715162	7.261294523	7.490735326	7.452622153	7.418734891	7.685968613	7.491684629	7.163347199	7.672163209	7.522536608	7.336094363	7.277072684	7.509781931	7.191435767	7.243495482	7.342805412	8.032715207	7.574913758	7.552897948	7.829740434	8.00885893	7.824322214	7.644062337	7.780114683
b1072	6.991362582	8.473225167	7.049109544	6.103011156	7.154672905	7.100474535	8.236856047	6.945927814	7.045250318	6.106206372	8.476552613	8.961503279	9.100994534	9.561780892	8.149360397	8.799412745	9.369890391	8.341598029	7.717052469	7.85210147	7.648453943	7.309848192	7.438436308	7.167440282	9.174555608	7.409320574	7.300091557	2.855231722	2.94755324	8.807404639	9.225227772	3.114384037	2.975957809	8.931666316	3.468615845	3.741447811	2.626779626	3.17259916	2.60254743	3.448635434	2.788483841	2.847350449	2.56402045	2.717461335	2.661298374	2.730553192
b1073	7.72614475	8.871141773	7.998663024	7.059536517	7.087187001	8.039323491	8.941385707	7.256778517	7.584304627	6.906094889	10.05583485	10.55450407	10.62132808	10.77969688	10.02565546	10.28801429	10.93001031	10.02884784	8.623217691	8.977630955	8.801392259	8.84138463	8.586859089	7.941147234	9.928580481	8.437571371	8.518785219	3.822600489	2.763729246	10.18681074	9.953643466	2.513667118	4.111903953	10.22644372	0.954241185	2.09232301	0.933820566	1.639100823	1.477404304	1.566665327	0.0	0.919623998	0.0	0.0	0.0	0.0
b1074	7.099775156	8.049420793	7.108243096	6.502111949	6.532877842	7.482096678	8.119154033	6.561467809	6.8582338	5.782679535	9.213446214	9.719478092	9.728346557	10.02998617	9.076712243	9.069408093	10.11724673	9.199645451	8.004086236	7.954094567	7.724595377	7.790548402	7.791829829	7.321621818	9.253476405	7.877680373	7.851475368	3.078191105	2.799641161	9.531669723	9.084138479	1.622247095	2.720420508	9.52030593	0.0	0.0	0.0	1.062596554	0.940108957	1.007314424	0.0	1.503898903	1.379314854	0.0	0.974075821	0.0
b1075	7.744676476	8.828584651	7.918618397	7.318705887	7.422553046	8.07894778	8.979221032	7.340120905	7.666801351	6.814489781	10.10563825	10.73657517	10.67921835	10.84126431	9.970583412	9.834733571	11.12537722	10.08023943	8.824999712	8.789445773	8.970289793	8.763717149	8.754297604	8.109826602	9.980077336	8.611632808	8.693516039	4.166213125	2.49338614	10.41872479	10.17008866	3.522696904	4.668118944	10.47876658	2.127754603	1.204053413	1.398479843	0.0	1.876905341	2.354644977	0.552819169	1.048521761	1.924339804	1.744385281	1.928220234	1.049007089
b1076	8.160979082	9.18163609	8.426782146	7.787455245	7.693381807	8.678915833	9.332295946	7.68970573	8.086361047	7.310056844	10.43590196	11.08950453	11.03475659	11.07785292	10.26268162	10.4778872	11.45805162	10.54701457	9.226878557	9.249302651	9.527325343	9.271883193	9.252847156	8.387142478	10.30001813	8.815369418	8.96744419	4.135809915	3.115922788	10.76343943	10.3732875	3.547683818	4.555230083	10.79402334	2.466568687	2.883656257	1.935783218	2.77297259	1.91444854	2.52042266	1.882895683	1.913718591	1.982056664	1.59918921	2.285897466	1.791547554
b1077	7.124583255	8.061116726	7.153540956	6.664069977	6.390773688	7.716586928	8.163669552	6.648098163	7.034331442	6.124522608	9.517817434	9.996238456	10.00168175	10.11409716	8.61540961	8.667795959	10.31212105	9.300665676	8.170345947	7.864526633	8.074718333	7.786859727	8.103991269	6.916218846	8.986429651	7.623238912	7.863675238	3.4808654	2.396139709	9.663564945	9.122762716	1.848458359	2.458809553	9.651029769	1.842267539	2.53643052	1.589045335	2.169717299	1.982903408	3.006312838	1.655099862	1.79037065	1.837441003	0.623860157	2.206778892	0.577371156
b1078	7.40709074	8.270433701	7.546976127	7.023887069	6.967641689	7.80517272	8.380336001	7.065984743	7.409700179	6.266941834	9.58313076	10.33123167	10.24406435	10.28435166	9.006706996	9.481161792	10.58879062	9.512082044	8.485994456	8.580968797	8.835527056	8.556087877	8.39016341	7.843118987	9.391186891	8.053132077	8.054847178	3.387371582	3.036485031	9.899894861	9.591124558	2.898851838	3.476777118	9.947449175	2.698763167	2.991666613	1.966749768	2.460719806	2.113110476	2.962085038	2.111208133	1.27771454	1.963168186	2.637698139	2.99701395	1.755224999
b1079	6.267841446	7.112685163	6.484695802	5.943066846	5.887396125	6.805458903	7.266137181	5.679637815	6.116982526	5.139660311	8.343030713	8.972385168	8.892310331	9.00516824	7.823870151	7.600435674	9.410130777	8.336126302	7.182761351	6.824021493	7.2171158	6.822068293	7.085715215	6.522526003	7.808489674	6.681379056	6.513587307	2.784242623	1.724897622	8.448419622	7.99106972	2.206850269	2.904031744	8.406702687	1.409592597	2.071901002	1.383222509	2.040482295	1.645754086	2.349655132	2.498111408	1.645078102	1.513872294	1.740034923	2.121868859	1.645717238
b1080	6.144391207	7.210425511	6.318458936	5.633452539	5.877368705	6.651492918	7.19377953	5.822919748	6.075622859	5.262325119	8.07945891	8.73442106	8.544644673	8.975674811	7.585007781	7.750662723	9.165281655	7.99961966	7.08969085	7.037198021	7.104227919	6.890918251	6.966916647	6.568508914	7.747345942	6.454793891	6.496032838	2.585218123	1.977106838	8.046285474	7.906037787	1.83170013	2.359147375	8.105546839	2.581339576	1.407614734	2.546008056	1.769513652	1.600806893	2.546913543	1.619144758	1.429271968	2.274869074	1.992730362	2.296564045	2.017771981
b1082	5.608298991	6.77243888	5.84982988	5.297432405	5.373677866	6.047472219	6.871910637	5.35982435	5.395017844	4.942581108	7.518813598	8.252717883	8.17995822	8.391627946	7.146807097	7.380191607	8.438194477	7.5551941	6.81494393	6.989329407	6.976532306	6.897161883	6.853579582	6.355258783	9.412901219	6.246235792	6.302602459	3.002951845	3.104917751	9.928308952	9.547495012	2.906510147	2.704712391	9.875252281	2.693692538	2.981851214	2.709667002	2.729480777	2.524220357	3.203546465	2.751230687	2.465502553	2.705589171	2.386596151	2.46308443	2.63344522
b1083	6.112761693	7.193022659	6.529460636	5.84039377	5.913278201	6.407765425	7.116851861	5.857662691	5.995046614	5.18960465	8.016924994	8.629763413	8.6655245	8.885785912	7.707576993	7.990386657	8.985062362	7.880164903	7.260068754	7.435155904	7.553521416	7.539694559	6.956042201	6.679518156	9.962064092	6.935182826	7.009763449	3.970451801	3.68140532	10.52638294	9.96630574	4.079441334	4.140558038	10.43644341	4.369541568	4.019693656	3.820797354	4.318267827	3.983687215	4.51545008	3.999041316	3.620855344	3.900831048	3.747669668	4.084650897	3.983636483
b1071	4.806799494	6.578646332	5.434772506	5.028441458	5.090319001	5.699640654	6.283500354	5.134986686	5.000838401	4.854066095	7.044673834	7.581221798	7.712016444	8.151395177	7.137240424	6.933313665	7.911386103	7.191935705	5.933462135	5.914620248	5.711701035	5.584025942	5.366017408	5.262564041	8.439091541	5.803356618	5.77856831	3.904321238	4.332559486	9.076699026	8.527216862	3.743740467	4.034611722	8.785577035	1.871689807	2.030932935	1.84091023	2.807126023	2.261999308	3.224862779	3.45271171	2.872481931	2.107391411	3.424636086	2.658541461	1.179811415
b1070	6.128826443	7.308200484	6.413392848	5.51129733	5.79709388	6.041353868	7.060980582	5.992759774	6.082996534	5.69639636	7.908492813	8.546612644	8.734361699	8.961236908	7.710797676	8.290022933	8.885939607	7.976751397	6.829596016	7.166865365	7.054911392	6.715273744	6.776032494	6.411077409	9.348553962	6.638389766	6.517852619	4.177387394	4.121781038	9.850595925	9.488296352	4.209209932	3.568069027	9.873887118	4.082236306	3.278714971	4.119846571	4.469050084	3.549279555	4.497236532	3.574242548	3.309790608	3.662800635	4.143514003	3.719861948	3.655196
b1879	5.298563372	7.026655058	5.895237426	4.988242151	5.24945996	5.518237739	6.819739794	5.444401842	5.322072629	5.018960817	7.396424111	8.024635922	8.156639679	8.618200103	7.454167679	7.563009631	8.266623036	7.447254396	6.538887464	6.660705113	6.391452616	6.11516493	6.305601625	5.964197238	7.359550295	5.337185614	5.374854756	3.000420124	2.849457884	6.868352965	7.297546679	3.005830991	2.563312507	6.975278999	4.752285286	4.240052354	4.494783544	4.781897022	2.137596539	3.700874348	3.214925582	2.249633711	2.759465246	2.657998017	2.730314146	2.355010169
b1880	4.92361978	6.354750587	4.846752623	3.483390509	5.085500096	4.742350043	6.244460861	4.785007048	4.862988212	3.962220198	6.472626049	6.991438254	7.286920876	7.962427205	6.735092043	6.877824019	7.46767006	6.54664746	5.577768453	5.82795739	5.453991936	5.324052778	5.057901452	5.24410292	7.473496446	5.180653513	5.097551566	1.655660767	1.461651935	6.844427018	7.34273369	1.303126769	2.569091306	6.996935128	1.604821102	1.367153959	0.993595165	1.341965193	1.707833987	1.277541163	0.886398499	0.404457775	0.884964028	1.04813889	1.01419656	1.389021944
b1891	6.425712834	6.772315839	6.783030157	6.443316299	6.460193225	6.672453087	6.896064853	6.283968162	6.60926294	6.356339375	6.804684383	7.566789397	7.550412643	7.738859552	7.293866409	7.876041564	7.520226669	6.831756863	8.11663187	8.222449111	7.954063802	8.007766111	7.906045099	8.158684219	7.539353249	6.848699693	6.885423835	5.153317195	5.161172449	7.760995756	7.471036121	5.751255975	5.750382251	7.798587281	6.194765411	6.497262584	5.875165745	6.255315448	2.279641021	3.621229185	3.147029815	2.278852117	2.840163279	2.571584223	3.384595863	3.012261487
b1892	6.008281707	6.788705065	6.542549827	6.279424334	6.098296652	6.307001672	6.519011327	6.190280212	6.030261302	6.302108738	6.427966403	7.106919713	7.378783119	7.597539043	7.279957479	7.218215736	7.299413943	6.544167443	7.624807938	7.782770545	7.389881964	7.476028699	7.491792824	7.606301712	7.057457156	6.478160845	6.113333167	5.236231229	5.191137669	7.284779946	6.992426063	5.20793707	5.802467106	7.247952704	5.611635897	5.91802737	5.695730843	5.679398697	2.360091479	3.335067475	3.325917337	2.623861883	1.888477701	0.0	2.089088161	3.364742797
b1878	3.904710016	6.01344227	4.290894064	3.532391177	4.351424222	3.987116916	5.535539705	3.689294102	4.090066491	3.360266433	4.107735355	5.118213998	5.168043279	6.03928629	4.836047853	5.09352732	5.449135493	4.57031698	5.060897825	5.126664343	4.980427045	4.397685717	4.29905014	4.642334952	6.415538757	4.483871543	4.250170268	1.260005544	2.02578658	5.896979702	6.132868617	1.279708013	0.0	5.958794561	2.315932342	2.158237063	1.962646181	1.085376866	2.519446576	2.633443355	2.575744007	0.0	0.86803367	1.02905599	1.993307584	0.0
b2321	5.980487964	6.123230188	6.335962491	5.907959349	6.300672052	6.067259457	6.291738399	6.206502954	6.114773177	6.205609902	5.989020491	6.225245922	6.064290557	6.400686194	6.242706914	6.225808509	6.168697721	6.182128565	5.955182551	5.836368308	5.752646983	6.115432579	5.793818849	5.685115399	5.873540125	5.776020019	5.752982193	5.700232616	5.928224835	5.706734392	5.823557359	5.864802894	5.855885911	5.770303273	6.114798033	6.326760947	6.182944614	6.093575981	5.470295888	5.958918329	5.679494544	5.24628141	5.448009665	5.436135555	5.644373507	5.994470993
b3288	8.006322167	7.765251524	7.999176376	7.940488196	8.025777783	7.852829115	7.702314381	8.0134833	7.973680196	7.923239657	7.887059346	8.038374427	7.932235519	8.070533665	8.198638133	7.999443659	8.020031379	8.092117809	7.944545724	7.644758603	7.763213422	7.918052184	7.879803218	7.828934172	7.582237938	7.934204942	7.95637449	8.047205322	8.070652446	7.888437372	7.403311328	8.108897097	8.038372508	7.772946656	7.810732595	7.725183821	7.890283921	7.589634325	8.576283982	8.007562904	8.528229848	8.555878553	8.547707624	8.515641774	7.752557178	8.583628057
b0904	7.182589621	7.406922333	6.874419604	6.768941007	7.153162557	6.782066019	7.572323942	7.276327226	7.141439088	6.269429131	7.343650059	7.274465402	7.14386947	7.286528501	7.055331952	7.339906582	7.430400832	7.424737807	6.836609071	6.747105893	6.629539029	6.474816028	6.893841312	6.906411678	6.552562028	6.68169507	6.896491555	6.299020258	6.927344908	6.147114455	6.372006242	6.349743932	6.176806033	6.170476364	7.170721914	7.162467584	7.304360038	7.183916574	6.389310891	6.832989631	6.072260852	6.222417184	6.186127765	6.179945917	6.24136999	6.223344041
b2492	3.33805907	4.542223356	3.297162056	2.655603785	3.950868437	3.264558883	4.302957547	3.734919935	3.190400752	2.73122475	2.612536215	3.438112283	2.434051035	3.520776691	2.57561272	3.601235675	4.01527804	2.882080925	3.45842309	3.837170736	2.88565648	2.638764663	3.64760621	3.981529332	3.466692489	3.053264921	3.69364325	2.961509346	2.398372114	3.138794243	2.845558688	3.106270935	1.875920389	2.588604797	3.9759905	3.408712289	3.027500489	4.180957008	2.920968662	3.705649419	3.29342785	2.645059496	2.481208427	3.474614493	2.485532673	2.920921658
b0048	7.444279138	7.314509755	7.383651871	7.026725191	7.315595155	7.132856457	7.416088228	7.1153764	7.468623051	7.467660109	8.492266161	8.320540058	8.497595911	8.178576587	8.06464518	8.777850199	8.081944223	8.46960362	7.131157216	7.702677067	7.351200716	7.660915383	7.218071319	7.831734088	7.674991316	7.342271322	7.35892996	7.424811744	7.561452125	6.83011868	7.677972927	7.434090944	6.977869942	7.053443714	7.385078244	7.496708361	7.356800743	7.261947012	7.673020547	6.264107199	7.215316759	7.427823154	7.355987222	7.558068749	6.999287909	7.142549725
b3058	5.008102803	5.397541569	4.730083447	4.570914362	4.977569285	4.794102055	5.386988437	4.817617968	4.792743261	5.215301323	4.68990065	4.946497931	5.251624191	5.061898013	4.017618582	4.653157936	4.719513203	4.716166496	5.027324834	5.102804709	4.459727897	4.395589301	4.530559987	4.650444027	4.512044506	5.033315878	5.122129659	4.672987623	4.578931794	3.983452699	4.045059682	4.705345392	3.730010333	4.451699731	4.66499159	5.146915836	4.286689642	4.413682942	4.403676454	4.84388142	4.730191912	4.332314558	4.465467903	4.843450737	4.779349711	4.869443777
b2315	7.278806136	7.125387353	7.219388824	7.141687031	7.132466188	7.347566239	7.154046198	7.085188551	7.103712807	7.093550335	6.939465401	6.969510468	6.997151899	6.906246239	6.81277735	6.884873879	6.730991804	6.855019739	6.79476241	6.626772908	6.372310296	6.333949347	6.826795704	6.493352321	6.827076574	7.285117928	7.283100892	7.286767946	7.387783055	6.68989764	6.788694592	7.248479353	7.559651753	6.853610688	6.860771716	7.073899406	7.01825136	6.768951927	7.488281011	7.029034385	7.645654344	7.600519025	7.648067846	7.621718661	7.075586186	7.75031469
b0529	7.921159231	7.911369842	8.385893344	8.311310636	8.127006311	8.318701205	7.934851536	8.076338588	8.03794958	8.306541831	8.351513168	8.301376714	8.280953608	8.303413526	8.154534838	7.767470069	8.324737019	8.351442032	7.871633205	7.517506495	7.858538547	7.836244556	8.054834354	7.614719994	7.758485602	8.445080803	8.430931448	8.633235225	8.478148633	8.352195608	7.800892625	8.617669867	8.53535237	8.288661053	8.219980049	8.292042194	8.412626948	7.84773968	8.357565789	8.334585771	8.40882374	8.435537889	8.427812664	8.273851208	8.423630465	8.50794166
b2153	11.06624712	10.40181882	11.9383066	11.45930169	11.76099886	11.83065385	10.31737984	11.69493755	11.16529465	11.5929474	11.25386163	11.07805723	11.20309622	11.36443265	11.33911363	11.30217498	11.21775541	11.34695487	10.58686042	10.65323303	11.2016117	11.16480578	10.61490635	10.63769485	10.30694548	10.57832663	10.63100871	10.60621513	10.37596424	10.46297171	10.17988665	10.58491774	10.71974282	10.49436525	11.02621193	10.78054112	10.95677734	11.02764217	10.10175905	9.998414787	10.02589309	10.17060624	10.18835078	10.09309123	10.42063322	10.02984713
b0142	6.622524857	6.297406066	6.837185664	6.405342372	6.742353766	6.686999832	6.291609382	6.642217788	6.323306579	6.446618556	6.664602532	6.737540293	6.586791446	6.964792316	6.028862692	6.712355648	6.691519261	6.37320723	6.433357894	6.203002481	6.648255826	6.608509105	6.143510647	6.145473002	5.566766154	6.223507439	6.304913444	5.580411958	6.159087948	6.201396946	6.035955017	5.524525987	5.788363358	6.29549182	6.649179549	6.873711921	6.64177663	6.478707747	6.080257276	6.295755797	5.871634746	5.865922868	5.800239341	6.198207635	6.378224875	6.046764194
b1606	4.743673597	4.628233766	5.144230516	4.267523397	5.171192152	4.922243207	4.904636544	4.831623902	4.712966951	4.900041702	4.791488536	4.9340582	5.001048653	4.967175132	5.218871748	5.501659958	4.964576383	4.950671521	5.235261784	5.270646536	5.40164997	5.292735105	5.001557209	5.351131022	4.32336707	5.102974887	5.279656969	4.785020828	5.009344795	4.638835292	4.909721573	5.121104129	4.944077511	4.828625041	5.432242595	5.2249622	5.560833573	5.323014	4.922803812	5.889561795	5.154307219	4.820460966	4.550095178	4.454857718	4.915117769	5.610489858
b3177	6.415293423	5.912479497	6.02412283	6.331212649	6.085282908	6.254344766	6.130054459	6.066205524	6.278756294	6.231283115	6.259269502	6.118462676	5.935205035	5.893216419	6.057420641	5.988367076	6.272609322	6.197915194	6.006402368	6.367487481	6.192203271	6.131867934	6.030997675	6.065390251	5.97748423	6.511247616	6.616226331	6.526252511	6.518267907	6.033419686	5.867357104	6.497498016	6.641014291	6.115442204	6.366464036	6.425873739	6.440412308	6.42041795	7.020607461	6.486491285	7.080685854	6.990105807	7.081656244	7.081118736	6.908700541	7.010782042
b2303	8.079018897	8.188118225	8.511976818	8.272899905	8.490793695	8.304494519	7.841479485	8.565582895	8.191233205	8.361520669	8.233533496	8.131209913	8.351683793	8.440073166	9.10163855	8.796118482	8.450736866	8.376852284	8.306066661	8.652224582	8.37946044	8.292223662	8.317657242	8.46284463	7.989114691	7.937595659	8.059521259	8.320108151	8.208705063	8.12948527	8.212183289	8.446074267	8.169139779	7.973426397	8.533025938	8.348707493	8.354353802	8.583515772	7.918070049	8.405623602	8.348714104	7.898621801	7.935989688	8.072285951	8.621051144	8.361841929
b3924	6.962888809	7.523204977	7.502647494	6.675520734	7.876013288	6.934803368	7.430455978	7.722594985	6.951181448	6.956173523	6.849622827	6.747336809	6.83140284	7.222792172	7.74556671	7.956924343	7.107137398	6.835718772	6.444962407	6.747363848	6.989423689	6.709458009	6.518197226	7.052373142	6.741661605	6.656121722	6.507699411	6.738883877	6.48320716	6.881257017	6.951098818	6.598370479	6.842898671	6.639013059	8.362633775	8.00748515	8.102796898	8.296567099	6.729199167	7.124773628	6.515612021	6.838990818	6.977608604	6.850871446	7.243964985	6.616492014
b2374	1.822573671	2.668991003	1.610954788	0.782010805	2.562705341	0.908044933	3.024934197	2.173146179	2.184712442	1.066016455	1.950910633	2.042066328	2.569223797	2.703884885	2.424370605	2.190689768	1.992879156	2.370948324	2.605497997	2.662332622	2.416003108	2.185234361	2.636394249	2.589969799	2.012261584	2.657804173	3.052230834	1.94614771	2.283081558	2.156102789	1.877104447	3.07285195	2.686797692	2.207165044	2.794495239	2.420200886	2.882114357	2.285988092	2.97094195	4.558586759	3.219287511	2.367623717	2.566892243	2.392345456	2.726783813	3.434859454
b4154	4.593220803	5.350178491	4.825297957	4.851230477	4.843944631	4.959066434	5.582068411	4.63962432	4.594674725	4.470955796	5.311282874	5.189205633	5.389042011	5.494910164	4.868748441	4.41532662	5.693009763	5.048788511	5.552098259	5.366874894	4.444921668	4.719940841	5.693255939	5.453617375	4.900039243	4.91375254	5.001061556	5.129672087	4.873324318	4.754118839	4.535459086	4.88732219	5.547581829	4.945226564	4.966103722	5.059896029	5.540276506	4.772069606	4.360290075	5.619745595	4.595477482	4.174655194	4.128666557	4.304889512	4.893146969	4.647478477
b4153	3.961084302	4.812482694	3.877374169	3.727552783	3.865426827	4.16249383	5.07286016	4.263581154	4.151112908	4.327660901	4.543480248	4.328341524	4.337332414	4.782856781	4.234632774	4.237450196	4.783749734	4.442235005	4.590020033	4.628128026	3.771267677	4.354630123	4.668022517	4.338270945	4.098384298	4.15893916	4.498340839	4.153979212	4.484121723	4.569196306	4.401871402	4.534020854	4.845778489	4.386114702	3.990393509	4.575403622	4.599391467	4.459176706	3.771377608	4.956873667	3.6434506	2.714674261	3.296355373	3.22446429	4.292693708	4.22624668
b4152	3.324357538	3.99459803	3.627412314	2.967010441	3.502948154	3.479334226	3.698433086	3.773224056	3.453974482	3.392459776	3.579322417	3.360174111	4.456427468	3.8014145	1.748681112	3.832500964	3.679324505	3.872148423	3.754534756	4.524889122	2.972754638	3.280615368	4.50044654	4.706741275	4.048673738	4.006598102	4.303443135	4.299372273	4.414551953	3.573188716	4.424586092	3.781776572	3.934844116	3.978600583	4.070086154	4.090975024	4.264045567	3.601019267	3.241225253	4.366626885	3.902255367	3.616694413	2.751132855	3.040827845	2.568397244	3.617557287
b4151	3.652099703	4.373026388	4.190128842	3.222573948	3.993115444	4.108062902	4.645836741	3.901103126	3.307484275	3.738913389	4.863248596	4.5948937	3.998060642	4.682054453	3.508889766	3.283960657	4.633029513	4.59618484	4.434264877	4.388781059	3.906338461	3.877670431	4.758320612	5.278092532	4.373670667	4.410081145	3.499190483	4.575146813	4.612989164	4.086296169	3.69160927	4.410038728	2.865432718	4.643056581	4.435237791	4.844424237	4.980913845	3.432717084	3.628607983	5.036512975	4.030960372	4.13132047	3.561909428	2.739939846	3.809328287	4.132206315
b3844	7.724661871	7.468755611	7.578049565	7.088117919	7.9568405	7.627958053	7.478367991	7.988030988	7.770372125	7.262130656	7.50584554	7.479678799	7.650931821	7.770288351	8.220459171	8.35708434	7.557011702	7.511020791	7.50594869	7.426163193	7.341596342	7.369736696	7.434784557	7.46123826	7.739898948	7.99317269	7.910655755	7.757492589	7.812712984	7.708064393	7.776965122	7.616671024	7.763713689	7.702575374	7.589335257	7.32778152	7.456661835	7.476714267	8.046643054	8.203226129	7.908990074	7.983609808	7.930671898	7.961107392	8.08130565	7.941649412
b3370	2.040346379	1.809688637	0.0	0.923710084	1.102491168	0.0	3.124038124	1.600082566	2.109617514	0.0	0.783807161	1.16935953	0.697126143	0.328630655	0.432888899	0.0	0.663250103	0.795319556	0.61199179	1.544438212	1.291710511	1.981383986	1.15031366	1.902419234	0.437893705	1.656169625	1.595037611	0.864680446	0.0	0.0	0.0	0.275101407	0.0	0.376808361	0.369828572	0.42128599	0.648395808	0.991757627	0.0	0.384898196	0.0	0.0	0.313096768	0.384793718	0.0	1.078782701
b3371	2.547886782	3.245218681	2.822064401	2.432811635	2.907316263	2.585435302	3.506864297	2.458580729	2.907876985	2.325434697	2.255398952	1.716646771	2.451045598	2.74130891	2.592965778	2.840476913	2.480036336	3.271324322	2.706750189	3.463179769	2.819898652	2.279970358	2.318435963	3.116838773	2.905350032	3.025471976	3.447608433	2.787450688	2.614057406	2.66766314	2.821767708	2.636765864	2.709624203	2.404105709	2.666851384	1.872337113	2.117578698	2.981137352	2.095343239	2.321694271	2.604792324	2.517228664	2.875788572	1.925455291	2.576115074	2.844511541
b4474	2.941852535	3.907056038	2.621733295	2.509392378	3.398331519	3.083579884	3.817516365	3.178229405	3.263231846	2.570260547	2.767056	2.327859628	2.90671505	2.999837363	3.548476862	2.871958444	2.730277811	3.119956912	2.964553034	3.071662753	3.231774076	2.912297566	2.149426727	3.549403887	2.476588816	2.661690232	3.12513699	3.261194279	2.961480503	2.711291399	2.625810774	2.602039159	2.348287298	2.368204132	2.923456275	2.808638639	2.59093264	3.163307989	3.029216199	2.681563782	2.176265705	2.195147345	2.776876335	2.152237748	2.625285602	1.882162479
b3374	3.011968533	3.786189858	3.154214828	3.172551006	3.668769155	3.364611097	4.144837237	3.667358425	2.981617254	3.720774769	3.064722175	3.112848415	3.394140481	3.813277336	2.192907977	3.172869212	3.383170199	2.045541624	3.559886222	4.408127044	3.44107174	3.290461346	3.135134361	3.83982821	3.492762493	3.151424612	3.386266743	3.52049057	3.280281151	2.616609813	3.501892177	3.088479437	2.758781267	2.681816984	3.452616329	3.35565182	3.276986035	2.724573561	3.571352634	3.808655913	3.393702461	3.250150882	3.332981312	3.444473717	1.993307584	3.099885884
b3375	6.021382179	6.291339617	5.964553951	5.68417186	6.02146352	5.73953492	6.278736602	6.137792043	5.847179517	6.189007463	6.078399354	5.87040671	5.973890447	6.001980793	5.947844646	5.867748064	6.079710917	5.738670061	6.016628864	5.852058133	6.179338217	6.007441069	5.895286559	5.932277023	6.135769443	6.121781854	5.919617319	6.240446477	6.276337965	5.830345611	5.544191158	6.090810553	6.174359738	5.761545957	6.223153561	5.77948374	5.994335912	6.032347371	5.954053715	6.368067429	5.939741957	6.130906112	5.915644018	6.08847316	6.011117585	6.056712522
b0356	6.344151641	5.119222581	6.245429518	6.281096834	5.956015333	6.274130623	5.442774317	6.00239912	6.334762417	6.044785367	5.878717072	5.863135459	5.836876753	5.617592396	5.758628473	5.446253894	5.812977189	5.584326961	5.196381059	5.364756648	6.065775014	6.079911174	5.359706305	5.275167501	5.766202664	6.811415928	6.940037227	6.820824826	6.972289804	5.754444951	6.005978387	6.825494519	7.074872469	5.67921382	5.911037729	5.680315442	5.755105725	5.245716593	7.091883716	7.206452167	7.267995787	7.153333649	6.592980618	7.139702728	6.536641639	7.262155283
b0355	4.941661871	4.298704278	4.778849502	4.947681248	4.708973239	4.59856007	4.303130401	4.690480159	4.876315224	4.655173388	4.846708316	3.746213639	3.901855681	4.631889017	3.611530498	3.696657146	4.119255834	4.654052455	3.732399895	4.138055718	4.679616347	4.96153334	3.363749969	4.398038633	3.87265	6.0392458	5.98612224	5.98190164	5.846360528	4.347097792	4.22895176	5.769881292	6.294112185	4.262093957	4.434716679	4.437904406	4.330335634	4.434193532	6.076208882	5.673440671	6.104443453	5.935094319	5.464711622	6.373234003	5.174871389	6.203877413
b0357	5.206984486	3.636044827	5.070109304	5.023529561	5.023085082	5.482241282	4.263239442	4.657833539	5.425315074	5.254668389	4.565306702	4.344977658	4.645327418	4.614462781	4.020059875	3.836852817	4.797138885	4.789927793	4.425693102	3.988094979	5.229078981	5.127233344	4.707534686	4.015402295	4.541332396	5.638290521	5.837302852	5.448233327	6.024358689	4.811691904	4.440562984	5.606706328	5.525702434	4.590018245	4.72778777	5.010599237	4.238789493	4.334165226	5.743462888	6.314013853	5.587994657	6.007080422	5.355762096	5.683216364	5.00597392	6.008005254
b0172	10.37436836	10.58820424	10.58604148	10.26720373	10.45906829	10.30289302	10.45228686	10.37413596	10.30963423	10.65013768	10.45334115	10.31833984	10.51776446	10.63475562	10.73350224	10.81805102	10.30790768	10.48418952	10.18729925	10.56604404	10.35550581	10.4703042	10.15492004	10.68255848	10.70944439	10.53203867	10.46060184	10.79497236	10.48555793	10.19569012	10.67712185	10.79999116	10.55008674	10.27886475	10.65445171	10.56287691	10.55372563	10.81902374	10.36328228	10.32073407	10.52776943	10.44184777	10.45527164	10.39129319	10.3835036	10.45311613
b0239	6.308029081	6.958787825	6.88875641	6.814832223	6.699764091	6.92321743	6.952480124	6.645171178	6.34652528	6.909680468	6.642130001	6.686762113	6.655532591	6.853491195	6.868195719	6.37290708	7.092515386	6.782265618	6.414874371	6.019322682	6.018160442	6.103015064	6.303564881	6.425008405	6.312980218	6.462042917	6.341411835	6.727688964	6.553591848	6.143768328	6.106926093	6.625763435	6.510531087	6.238774528	6.760180537	6.62458779	6.775395971	6.599541023	6.473471502	6.870348262	6.323651318	6.413059283	6.411661854	6.50274865	6.659282538	6.330736098
b2167	6.066226006	6.009118587	5.16744207	5.236771953	6.077451041	5.69988539	6.135088559	6.148667687	6.206224251	5.300432876	5.335681054	5.354468542	5.522307493	5.570943138	4.648377923	5.097437405	5.538177657	5.470377979	5.7112802	5.490558999	5.216769287	5.248577209	6.02003484	5.666920826	5.835289293	5.898415482	6.073286124	5.139535088	5.456064608	5.468951947	5.555688655	5.555331744	5.602730487	5.5818588	4.710730789	5.131654429	5.222856332	5.325116837	5.46268884	5.877474337	5.775629519	5.572455595	5.318588693	5.191123193	5.805783078	5.448176149
b2169	5.716054761	5.49554191	4.741753442	5.001750753	5.79481197	5.590429838	5.432940367	5.664844101	5.989688783	5.085926272	5.203695708	5.040662387	5.12119949	4.966249543	4.545466872	4.325286919	5.406753815	5.089925855	5.401041126	4.746972727	4.006877211	4.786547755	5.35891827	4.536942692	4.82098183	5.518404422	5.617964891	4.419009207	4.636945799	5.114675251	4.547631715	4.401088992	5.495464532	4.932535464	3.821280743	4.881876937	5.097113053	4.822188541	4.888509555	4.988552259	5.027193278	4.995560813	4.697419766	4.776006816	5.093908499	4.996470809
b2168	6.027292906	5.586312316	4.381607541	4.623252607	6.004726399	5.276375457	5.529212021	5.869184872	5.982049443	4.930965076	5.167991073	5.164900921	4.637756137	4.767518172	4.803091227	4.963922336	5.39758325	4.995730173	5.517164678	4.851031735	4.489340407	4.622607414	5.621339907	5.381706748	5.243216378	5.61068547	5.808865306	4.642276997	4.670499726	4.839320466	4.881939466	4.605350951	5.308701329	5.214832499	4.332893286	4.929621235	4.872764889	4.819391003	4.510506593	4.830293435	4.991124795	4.740787382	4.653932079	5.23216253	5.13371602	4.977682088
b3900	0.529853436	0.912553576	0.0	0.740915065	1.442029109	0.0	1.806371617	1.739380354	0.633563077	0.0	0.0	0.0	1.514441515	0.0	0.0	0.0	0.0	0.0	0.0	1.720339539	0.9006949	1.681040017	1.49842424	1.74068808	1.042586651	1.796428885	0.811524022	0.0	0.0	0.717288568	0.0	1.527910271	2.600870481	0.919963357	0.0	1.010841475	0.88692655	1.985203018	0.0	0.937533321	1.295208438	0.0	1.293356564	1.500769176	0.905943348	2.114131927
b3899	2.388241596	3.256506688	2.273599872	1.407692925	3.129718038	2.329857694	3.964304855	2.559800725	2.864062495	2.453042009	2.412187423	2.426059434	2.148988768	2.02316456	2.95829597	2.600960967	1.883335999	2.133824247	1.29904134	2.483532045	1.648543701	1.432026092	1.086692787	2.507492697	1.565992471	1.150743818	2.240288499	0.648369011	0.874246606	0.843470888	1.572633841	0.976718042	0.0	1.006127663	2.170038533	1.930722049	1.853745195	2.392668877	1.60877698	1.427909993	0.533716858	1.608109241	1.226542195	0.644638878	1.527539191	1.017870201
b3897	3.266019707	3.22403441	3.163501652	3.036526531	3.527556662	2.53766185	3.970993733	3.480530626	3.241123954	3.041905379	2.437609765	2.326009898	2.524469504	2.046781516	3.086951278	2.983945169	2.450413552	2.459921094	1.937133967	2.716443159	2.499031826	2.668461897	2.169549308	3.182742112	1.892736507	2.539189414	2.393010591	1.875610049	1.724897622	1.863220623	2.001990713	1.627432781	1.558534987	1.988702777	2.814641413	2.853262271	2.583030791	2.653987649	1.828934245	2.172718889	2.119268439	1.644236156	1.769946326	2.095517853	2.261929519	1.992076281
b3898	5.01356078	5.419508112	5.385337147	4.953088865	5.239819272	4.971455559	5.325200298	5.07894602	4.779536132	5.027547467	3.037610073	2.506068172	3.614963197	3.314268351	3.075626529	4.143947693	2.9186	3.212222232	2.795103614	3.800315705	3.275636016	3.215464359	3.342275471	3.493548769	3.165608376	3.503018583	3.250936093	3.492371812	3.026999727	2.47920915	3.101418997	3.232184082	2.388109038	3.142231837	3.82187356	3.535005888	3.819089441	4.092194853	3.052302072	3.399155471	3.152142121	2.369019383	2.755550115	2.665911668	3.439147783	3.222993811
b3950	2.71409111	2.564355646	0.737466321	0.0	1.761711106	1.096688207	2.992038801	2.295251753	2.025490891	1.046516735	2.807756521	2.041449377	2.285470956	1.645057446	3.282582521	2.560576272	1.776957074	1.338662049	2.701746209	2.534572894	1.142262496	0.0	2.266859047	2.09126431	1.307234993	1.908127701	2.053658211	2.1420112	1.809846879	1.48142718	1.989097078	0.905805262	0.0	1.617562596	1.78068983	1.271145415	0.0	2.975976324	0.0	0.0	2.013409913	1.109879102	1.007381557	1.185304562	0.0	0.0
b3949	1.594760241	1.830431637	0.673520541	1.688196209	2.028399561	1.010980395	3.212550939	1.73262717	2.352721491	1.180660171	1.693662328	1.920307356	1.344316842	1.36982117	1.6632354	2.427127862	1.29035819	1.900327211	1.718553026	1.535985971	2.306582799	1.715106141	1.328247942	2.662473968	1.212748884	1.952473415	1.932174453	1.012116257	1.519143312	1.048042458	1.21845244	0.333673654	0.0	1.309642782	1.060744213	0.5060259	1.038761749	1.60468281	0.756173474	1.533095169	0.928100395	1.444309922	0.926617735	0.813434369	1.664419333	1.616798518
b3953	2.495759686	1.725330008	2.428656496	0.90867198	3.084169129	2.072499544	2.092351909	1.784757213	1.957065815	1.585067394	0.0	1.560968364	1.145780294	1.99856111	2.349989929	1.340935849	1.097082307	2.4077966	1.616886136	2.459348037	1.092977638	0.0	1.132823827	1.339412062	1.253615516	2.625108058	2.305919927	2.072024468	0.0	0.880692854	2.994604591	2.097752195	2.107269851	2.500954006	1.099743322	0.0	1.687026326	1.19486558	1.66712224	1.135041529	2.263374739	1.06153665	1.942862519	1.134798498	0.0	2.41992884
b2383	2.731782502	3.005750462	2.379833779	2.001885512	2.708173294	2.077776891	3.392990135	2.743431589	2.593614138	2.145955979	2.034187237	2.327396862	2.368604454	2.66678115	2.190724525	1.981276883	2.341614218	1.833300067	2.270134528	2.232432756	2.418818558	2.707610608	1.787308336	2.94683822	2.524599308	3.049339434	3.124625349	2.795557826	2.333306142	2.39936248	2.833434887	2.46104206	2.064035283	2.71114634	2.549843061	2.373266738	2.514669901	2.77176933	2.412197	2.564932434	2.72222635	2.411390129	2.042015291	2.43940426	2.249605445	1.880898313
b2387	2.214072224	1.141551463	0.0	0.0	1.742924233	1.082525204	1.436740554	0.713209361	1.705408329	0.0	0.0	0.0	0.0	1.031636403	0.0	1.380324784	0.0	0.0	0.0	0.0	1.127710745	0.0	0.0	2.070861438	0.0	1.233536318	1.614764075	0.0	0.0	0.910526664	0.0	0.893447389	0.0	0.491744789	0.0	0.0	0.0	1.886256887	0.0	0.0	0.0	0.0	0.0	0.0	1.133838757	1.096102237
b2386	1.758842211	2.000867531	1.24670321	1.13887505	2.097598182	1.301205032	2.987863606	1.507425182	2.307391779	1.545216412	0.471796124	1.382364106	0.999321111	0.866127823	0.0	0.881327569	0.954980649	1.571018258	0.88729669	2.100381848	1.351977457	2.187937308	1.206377499	2.37687618	0.815868237	1.800863822	1.235211669	0.731242573	0.719030539	0.547995389	1.339883974	1.088199112	0.0	0.713648092	1.674867086	1.825800097	0.68557634	1.468061873	1.626153934	2.302704593	1.49717744	0.674319357	0.831513276	1.208434393	0.701257416	0.921701178
b0825	4.15017783	3.816383398	3.543598283	2.961306025	4.315277804	3.652710191	3.676649704	4.339022507	4.148029313	3.433223062	1.967383935	2.916327094	3.377994245	4.171849641	1.934577111	4.140084015	3.535138736	3.307230899	3.252535393	3.362387186	3.371870798	3.512720919	3.978919099	4.000009564	4.064602947	4.347636856	4.884045973	4.099367266	3.844799411	3.514701602	3.560912211	4.095777905	4.307507411	3.769709386	3.742376192	3.493863726	4.090147433	4.388951176	3.85482652	4.574802276	4.060576731	4.243776475	3.363657599	3.597390154	4.353350026	4.013578626
b3946	3.032249487	2.192012282	2.698650001	3.820078995	3.65264005	3.520344711	3.676649704	3.099160861	3.808523999	3.039578346	3.049013668	2.816688058	2.980134779	3.288351825	3.70002988	4.582996776	3.380686601	3.41145304	2.07001026	3.127139426	3.104117462	2.449720723	2.70884153	1.75207966	1.281104909	2.876160503	2.930308551	2.673620956	2.823019318	2.418368626	1.660071879	2.266860469	2.970256826	2.382151727	3.11535524	2.533726586	2.976494308	2.935526237	2.126669799	1.511573605	2.782889832	1.697407442	2.296616071	2.711915189	2.903062622	2.724998046
b0479	5.140790557	5.913518045	5.43548876	5.063373647	5.491900017	5.705648409	5.92272153	5.687045679	5.320453974	5.10162195	4.262100479	4.568072495	4.509960248	4.713051785	3.599283513	3.884676155	5.227011474	4.374623456	5.36598424	4.734827628	5.127664041	4.851485356	5.288725725	5.05099779	4.87608669	5.366815573	5.240943878	5.285602709	5.115943664	4.897626205	4.866541473	4.839111675	5.322160424	4.85880926	4.699079603	4.673933708	4.202441827	4.502505686	5.109325245	4.992142395	4.172731567	4.988934127	4.865583297	5.122313496	4.241332584	4.074233446
b1905	7.812910295	6.415304743	7.635480379	9.651276365	8.376582357	9.36166752	6.82848218	8.216424856	7.933705931	9.091831396	8.564597678	8.761744158	8.751918751	8.610692377	8.440833823	8.68650937	8.815323398	8.890699766	8.534510532	8.413271184	7.799483314	8.046696668	8.589488149	8.077188261	7.85352558	6.807857999	6.818293741	6.824596409	7.904043361	7.870604879	7.839557742	7.823289233	8.245499631	7.933524165	7.827176724	8.114121495	7.848254299	7.755868457	7.614685368	8.147728885	8.02283281	7.246152148	7.367197889	7.396932774	8.333413153	8.131394165
b1902	5.768941849	6.411554501	5.835324334	5.567883531	5.789588897	5.652876703	6.002965447	6.010702521	5.696531634	5.987215801	6.276863324	5.524924104	5.558396735	5.20750921	6.08331615	6.011701994	4.997770536	6.173475354	6.326465954	7.292055766	6.624280151	6.568909188	6.439653421	7.087572664	6.404038285	4.840432318	4.14942068	5.528775483	6.512263858	5.803574274	6.072071817	6.262187982	5.117277467	5.790285174	7.511897821	7.325084047	7.575943393	7.480524644	5.378583469	7.808826361	6.855250036	4.931136973	4.96539778	5.028926293	6.784870017	6.84148929
b0094	8.227539652	8.474762946	8.038966484	7.464008027	8.612274785	8.132122937	8.279962983	8.564039899	8.180951339	7.919005763	7.823521231	7.640138549	7.784557435	8.216620189	7.524538362	7.930538603	7.956003561	7.833572281	7.8309661	7.905774739	7.807802365	7.713595437	7.789818994	8.089855495	8.194231213	8.05877724	8.037438197	7.675938523	7.542704324	7.665563516	7.911884971	7.620872048	7.684491154	7.626886651	8.024605312	7.984130546	8.103867053	8.036057698	7.655447269	8.202005898	7.741885251	7.69396436	7.784853432	7.748515719	7.78302332	7.703080204
b2748	6.735297818	7.049563029	6.661463627	5.875299373	6.635157651	6.717833501	6.609023328	6.926404608	6.88161896	6.623052311	6.548713001	6.244343082	6.358644177	6.772738422	5.927898447	6.465409566	6.424445582	6.343939788	6.553073052	6.838496631	6.939287989	6.484109396	6.531853114	6.759810709	6.523941966	6.55090901	6.320004078	6.338003213	6.2434631	5.528967279	6.509866505	5.977530271	6.399091332	6.028278325	6.530995094	6.390520558	6.488937153	7.181364901	6.004567575	6.243032053	5.988670815	6.030140046	6.099318063	5.842156521	6.073555837	5.949900125
b3463	7.511509447	7.602724653	7.112155817	6.816022734	7.680962598	7.171335354	7.572965138	7.675768078	7.462439428	7.196832814	6.999084756	6.849672144	7.161536166	7.367322243	6.617784223	7.230049377	7.162929112	6.993278268	7.166507705	7.028820545	7.182283861	7.140206646	7.032207609	7.171716923	7.576954697	7.668514469	7.553093217	7.453836698	7.316314726	7.076172006	7.475631245	7.225207785	7.339127588	7.087514123	7.342465857	7.136660242	7.09396594	7.06040665	7.51459733	7.473573424	7.509391171	7.459971101	7.386008384	7.693651837	7.199228078	7.390925253
b3178	9.874716066	10.70475476	10.15384117	10.07400218	10.01346702	10.03759606	10.62546233	10.05381919	9.846314268	10.24170809	9.798791671	10.00471119	10.09472594	10.34690051	10.04570221	9.902573715	10.21895336	9.838553068	9.894004147	9.945593565	9.759207979	9.679297877	9.867510952	10.03730678	10.02299898	9.677652944	9.647983389	10.05994474	9.767032008	9.653024377	10.02002427	9.91901257	9.768362027	9.658455252	9.945221034	9.733527572	9.791111295	9.856173175	9.874895166	10.02056135	9.805259045	9.844655019	9.796437114	9.950015913	9.756064866	9.681317883
b0084	7.441073028	8.902583193	7.869456432	7.651253988	8.06679098	7.668916402	8.719858404	7.89066811	7.501567987	7.778339756	8.024261835	7.407442613	7.748780457	8.212653998	6.956938969	7.679784612	7.71326539	7.791642363	7.487352992	8.286344147	7.980463769	7.874109793	7.449990213	8.543245204	8.689046254	7.501961642	7.151782437	7.491093535	7.784879635	7.246068884	8.464026265	7.421227043	6.808010471	7.435420026	8.645191614	8.184444294	8.406669647	8.653713076	7.349900874	8.107627854	7.38919458	7.193752054	7.324647983	7.377321165	7.415805171	7.355422696
b0890	7.625707569	8.077952621	7.882469882	7.830446826	8.078072596	7.771757446	7.994920652	8.140503999	7.641653203	7.931541066	7.709076976	7.915193149	7.808274746	8.0251425	7.631595266	7.713651836	7.997301094	7.829103705	7.73829361	7.756311673	7.677180871	7.620483354	7.800089828	7.815862905	7.779275741	7.686317972	7.616162863	7.735249106	7.525019344	7.578567063	7.800145017	7.630374695	7.664620281	7.594917892	7.950245803	7.743244976	7.805101848	7.768840604	7.567136804	7.711907678	7.54718978	7.437113573	7.487051408	7.445711026	7.533905417	7.461897835
b0083	6.590832756	7.210425511	6.973256135	6.510592362	7.158849071	6.407445223	7.325365144	7.150898764	6.59433655	6.969153286	7.20096644	6.4676425	6.65442573	7.293440068	6.791803519	6.761114028	6.374747627	6.647937945	6.565008333	6.630926801	6.589390333	6.980875664	6.402569614	6.954085963	6.432861334	6.113565518	6.326741668	6.444793454	6.363774965	6.329316604	6.885792051	6.427583016	5.900990665	6.350189525	7.060234248	6.951096921	6.872383766	7.354327209	6.466375071	6.953715638	6.459775985	6.431834068	6.47116561	6.387019297	6.340488149	6.380913596
b3933	7.502978404	8.212426234	8.105518075	7.5610127	7.948231095	7.795742013	7.958313759	7.836764879	7.481115888	8.078707885	7.777660239	7.720091997	7.953287622	8.236140629	8.529001712	8.362189107	7.943291042	7.584769561	7.678201174	7.720997517	7.3709638	7.424047753	7.687722557	7.716784497	7.655424046	7.874223071	8.059385287	8.230746093	7.911292223	7.629152532	7.547557685	8.21682821	7.911300313	7.5651918	8.016240884	8.082805359	7.963655665	7.948285698	7.923866448	8.006322458	8.016620168	8.016478142	8.11543305	7.954769081	7.975096385	7.978040241
b3017	7.164863135	7.497968156	7.50168829	7.310809985	7.281928335	7.375313366	7.457899463	7.252987342	7.172012467	7.384190798	7.027933034	7.233753686	7.19872137	7.537902911	7.131103066	6.833634712	7.257288738	7.239220699	7.064319289	6.756147004	6.846660461	6.761548977	7.057822972	7.116882945	7.018114829	7.418406439	7.472085765	7.555795935	7.475022409	7.012955417	7.180447329	7.546936657	7.152393879	7.153924817	7.453801917	7.369935563	7.443048142	7.088683464	7.535921401	7.559343311	7.467228078	7.597032889	7.517499787	7.625967863	7.353431127	7.300727071
b0093	7.686883961	8.559894132	8.120668847	7.552045805	8.075572607	7.952718305	8.280810708	8.079425407	7.558032806	7.900282368	7.738379896	7.513578344	7.876315254	8.28847727	7.803835045	7.95865034	7.816945601	7.634207228	7.747914007	8.355543431	7.99788406	7.943117194	7.81605765	8.512016648	8.132654931	7.572898329	7.60082173	7.637922832	7.578171945	7.463438808	7.938097697	7.615309333	7.905154103	7.481615738	8.162777988	7.741117761	8.086861996	8.209486309	7.677484264	7.952169466	7.604294997	7.595375593	7.658039628	7.461163208	7.499943528	7.503252741
b0089	7.445886835	7.92785903	7.696578581	7.216567977	7.855252284	7.690015334	7.824976726	7.782515212	7.431619866	7.536190659	7.369928251	7.168182179	7.230915936	7.689030106	6.900342742	7.228656419	7.438645955	7.345429649	7.223897284	7.394717521	7.22677738	7.498568135	7.270107557	7.639803331	7.612787599	6.89830259	6.97904278	6.817880575	7.049512192	6.893308317	7.327684138	6.842760658	6.451696184	6.831644623	7.974947488	7.592954181	7.976918753	7.828470912	6.955642203	7.366107546	6.820011163	6.94769293	6.907344374	7.030778194	7.049265764	6.98311206
b3462	6.872062378	7.386272692	6.997885215	6.710080866	7.153059813	6.804637123	7.097992218	7.165496601	6.939264825	6.969793302	6.582076373	6.649722144	6.714044892	7.067593356	6.446217573	6.66831116	6.83037894	6.560235024	6.693095566	6.774816464	6.662038997	6.653334046	6.761291089	6.977836234	7.123306585	7.176361689	7.059998274	7.112744032	7.088796544	6.856442282	7.066847413	6.946464313	6.697434006	6.770909273	7.223140083	6.96871965	6.932613518	6.692412767	6.990147963	7.259382212	6.94418306	6.788434051	6.781574997	7.113625589	7.006858159	7.067709238
b3464	7.704001316	6.982010909	6.558971118	6.328583411	7.840156689	6.811662759	7.103056	7.886539067	7.774712704	6.599353037	6.434155781	6.468197843	6.550592618	7.004140295	5.856190244	6.779068067	6.580266587	6.331727492	6.44601414	6.820819502	6.533581361	6.54801845	6.561854225	6.879985198	7.63804038	8.057275668	8.121031508	7.388356763	7.374153896	7.279926937	7.347274696	7.479237386	7.875365573	7.264253672	6.391548761	6.426917829	6.398157693	6.526600351	7.5042428	7.610482074	7.500791876	7.61186257	7.580182367	7.579391458	7.436975424	7.659746701
[truncated: 2,585 more rows]
