# Supplementary material for: Experimental Evolution Reveals Unifying Systems-Level Adaptations but Diversity in Driving Genotypes
Source: mSystems. 2022 Oct 13;7(6):e00165-22. doi: 10.1128/msystems.00165-22 (PMC9765567; doi:10.1128/msystems.00165-22)
Supplement: DATA SET S4 [file msystems.00165-22-s0007.csv]

Background strain :		BL21				BL21				BL21				BL21				BL21				C				C				C				C				C				Crooks				Crooks
Strain :		WT				F046				F102				F179				F257				WT				F045				F146				F202				F204				WT				F055
	SSR :	56				38				44				49				54				27				39				34				37				50				42				35
	Statistically acceptable fit :	Yes				Yes				Yes				Yes				Yes				Yes				Yes				Yes				Yes				Yes				Yes				Yes
ABSOLUTE GLUCOSE UPTAKE RATE (mmol/gdw/h)		8.49				11.11				14.35				14.73				14.45				12.99				13.38				12.54				14.24				13.15				11.51				13.46
RELATIVE FLUXES (NORMALIZED TO 100 UNITS OF GLUCOSE UPTAKE)
Rxn	Flux	best fit	LB95	UB95		best fit	LB95	UB95		best fit	LB95	UB95		best fit	LB95	UB95		best fit	LB95	UB95		best fit	LB95	UB95		best fit	LB95	UB95		best fit	LB95	UB95		best fit	LB95	UB95		best fit	LB95	UB95		best fit	LB95	UB95		best fit	LB95	UB95
1	Gluc.Ext + PEP -> G6P + Pyr	100	99.8	100.2		100	99.8	100.2		100	99.8	100.2		100	99.8	100.2		100	99.8	100.2		100	99.8	100.2		100	99.8	100.2		100	99.8	100.2		100	99.8	100.2		100	99.8	100.2		100	99.8	100.2		100	99.8	100.2
2	G6P <=> F6P (net)	78.3	77.8	79.2		97.2	96.5	97.8		98.4	97.9	98.6		97.8	97.2	98.3		98.3	97.6	98.6		65.4	64.6	66.2		69.7	69	70.5		63.2	62.6	63.9		62.5	61.8	63.2		93.5	92.8	94.1		72.4	71.7	73		88	87.4	89.1
3	F6P + ATP -> FBP + ADP	83.5	82.9	84.2		91.5	90.9	92.2		92.3	91.6	92.9		92.2	91.5	92.7		92.1	91.4	92.7		76.6	76	77.3		79.2	78.5	80		74.1	73.5	74.7		74	73.3	74.7		89.2	88.5	89.9		75	74.3	75.7		87.6	86.8	88.3
4	FBP <=> DHAP + GAP (net)	83.5	82.9	84.2		91.5	90.9	92.2		92.3	91.6	92.9		92.2	91.5	92.7		92.1	91.4	92.7		76.6	76	77.3		79.2	78.5	80		74.1	73.5	74.7		74	73.3	74.7		89.2	88.5	89.9		75	74.3	75.7		87.6	86.8	88.3
5	DHAP <=> GAP (net)	83.5	82.9	84.2		91.5	90.9	92.2		92.3	91.6	92.9		92.2	91.5	92.7		92.1	91.4	92.7		76.6	76	77.3		79.2	78.5	80		74.1	73.5	74.7		74	73.3	74.7		89.2	88.5	89.9		75	74.3	75.7		87.6	86.8	88.3
6	GAP + NAD + ADP + Pi <=> 3PG + ATP + NADH (net)	168.7	167.6	170.2		178.5	176.9	180.1		179.9	178.4	181.3		180.1	178.6	181.5		179.4	177.8	181		165.1	163.7	166.6		166.7	165.3	168.2		160	158.5	161.5		161.5	159.9	163.1		174.9	173.3	176.4		161.8	160.4	163.2		175.1	173.6	176.7
7	3PG <=> PEP (net)	153.8	151.8	156.3		164.4	161.8	167		167.2	164.5	170		167.1	164.5	169.4		166.5	163.7	169.3		154.1	151.4	156.9		154.5	152.3	157.2		144.8	142.2	147.3		148.8	146	151.7		159.8	157.1	162.5		149.4	146.7	152.1		162	159.5	164.8
8	PEP + ADP <=> Pyr + ATP (net)	19.5	15.6	23.7		32.8	27.6	37.8		37.1	33.1	41.7		39.8	35.2	43.8		36.1	31.4	40.8		27.4	22.7	31.6		24.6	20.7	29.4		11.8	7.2	16.5		18.8	14.1	23.6		26.5	21.9	30.8		19	14.8	23.1		33.5	27.9	38.2
9	G6P + NADP -> 6PG + NADPH	19.8	18.9	20.2		1.2	0.6	1.8		0.1	0	0.5		0.6	0.2	1.2		0.1	0	0.7		33.1	32.4	33.9		28.7	28	29.4		35	34.3	35.6		35.9	35.2	36.5		4.7	4.1	5.3		26	25.4	26.6		10.4	9.3	11
10	6PG + NADP -> Ru5P + CO2 + NADPH	18.6	17.7	19.2		1.1	0.3	1.8		0	0	0.5		0.4	0	1.1		0	0	0.7		25.2	24.1	26.1		23.5	22.4	24.4		26.7	25.6	27.7		26.4	25.3	27.5		4.1	3.3	4.8		13.7	12.9	14.5		8.5	7.2	9.2
11	Ru5P <=> X5P (net)	5.8	5.2	6.2		-5.1	-5.8	-4.4		-5.5	-6	-5		-5.1	-5.7	-4.5		-5.7	-6.1	-5		11.7	11	12.2		10	9.4	10.6		11.5	10.9	12.1		12	11.4	12.6		-3.7	-4.3	-3		3.3	2.8	3.7		0.1	-0.8	0.6
12	Ru5P <=> R5P (net)	12.8	12.3	13.2		6.2	5.7	6.7		5.5	5.1	6		5.5	5.1	6		5.7	5.2	6.1		13.6	12.9	14.1		13.4	12.8	14		15.2	14.5	15.9		14.4	13.7	15.1		7.8	7.3	8.3		10.5	9.9	11.1		8.4	7.8	9
13	X5P <=> GAP + E-C2 (net)	5.8	5.2	6.2		-5.1	-5.8	-4.4		-5.5	-6	-5		-5.1	-5.7	-4.5		-5.7	-6.1	-5		11.7	11	12.2		10	9.4	10.6		11.5	10.9	12.1		12	11.4	12.6		-3.7	-4.3	-3		3.3	2.8	3.7		0.1	-0.8	0.6
14	F6P <=> E4P + E-C2 (net)	-1.2	-1.5	-1		4	3.6	4.5		4.2	3.8	4.5		3.9	3.5	4.3		4.3	3.9	4.6		-4.5	-4.8	-4.2		-3.6	-3.9	-3.3		-4.2	-4.5	-3.8		-4.6	-4.9	-4.3		3.4	3.1	3.8		-0.1	-0.4	0.1		1.4	1	1.8
15	S7P <=> R5P + E-C2 (net)	-4.6	-4.8	-4.3		1.1	0.8	1.4		1.4	1.2	1.5		1.2	0.9	1.4		1.4	1.2	1.5		-7.1	-7.4	-6.8		-6.4	-6.7	-6.1		-7.3	-7.6	-7		-7.4	-7.7	-7.1		0.2	0	0.5		-3.1	-3.3	-2.9		-1.4	-1.7	-1
16	F6P <=> GAP + E-C3 (net)	-4.6	-4.8	-4.3		1.1	0.8	1.4		1.4	1.2	1.5		1.2	0.9	1.4		1.4	1.2	1.5		-7.1	-7.4	-6.8		-6.4	-6.7	-6.1		-7.3	-7.6	-7		-7.4	-7.7	-7.1		0.2	0	0.5		-3.1	-3.3	-2.9		-1.4	-1.7	-1
17	S7P <=> E4P + E-C3 (net)	4.6	4.3	4.8		-1.1	-1.4	-0.8		-1.4	-1.5	-1.2		-1.2	-1.4	-0.9		-1.4	-1.5	-1.2		7.1	6.8	7.4		6.4	6.1	6.7		7.3	7	7.6		7.4	7.1	7.7		-0.2	-0.5	0		3.1	2.9	3.3		1.4	1	1.7
18	6PG -> KDPG	1.2	0.7	1.8		0	0	0.5		0.1	0	0.4		0.3	0	0.6		0.1	0	0.4		7.9	7.1	8.6		5.2	4.6	5.9		8.3	7.6	9		9.4	8.7	10.2		0.6	0.3	1.1		12.2	11.5	13		1.9	1.4	2.5
19	KDPG -> GAP + Pyr	1.2	0.7	1.8		0	0	0.5		0.1	0	0.4		0.3	0	0.6		0.1	0	0.4		7.9	7.1	8.6		5.2	4.6	5.9		8.3	7.6	9		9.4	8.7	10.2		0.6	0.3	1.1		12.2	11.5	13		1.9	1.4	2.5
20	Pyr + NAD -> AcCoA + CO2 + NADH	97.2	92.4	102.5		113.7	107.2	120.2		117.7	111.4	124.1		120.4	114.2	125.7		115.4	109.1	121.6		116.4	110.3	122.4		109.8	104.5	116.3		98.6	92	105.2		108.2	101.6	114.9		103.7	97.4	109.2		109.8	104	115.7		115.6	109	121.6
21	AcCoA + OAC -> Cit	52.8	50.2	55.7		24.9	23.2	26.8		22.8	21	24.5		24.5	22.7	26.2		24.9	23	26.9		26.1	23.8	28.4		26.7	24.8	28.9		27.4	24.7	30.4		24.7	21.9	27.9		27.5	25.6	29.2		38	35.4	40.7		34.5	31.4	37
22	Cit <=> ICit (net)	52.8	50.2	55.7		24.9	23.2	26.8		22.8	21	24.5		24.5	22.7	26.2		24.9	23	26.9		26.1	23.8	28.4		26.7	24.8	28.9		27.4	24.7	30.4		24.7	21.9	27.9		27.5	25.6	29.2		38	35.4	40.7		34.5	31.4	37
23	ICit + NADP <=> AKG + CO2 + NADPH (net)	51.1	48	54.3		24.8	22.7	26.7		22.7	20.6	24.5		24.5	22.7	26.5		24.9	22.9	26.9		23.7	21.6	26.1		24.7	22.6	26.9		26.9	23.9	29.7		24.2	21.4	26.8		27.5	25.5	29.4		34.5	31.9	37.2		33	30.4	35.5
24	AKG + NAD -> SucCoA + CO2 + NADH	41.2	38.4	44.3		16	14.5	17.5		14.4	12.7	15.7		16.4	15.1	17.9		16.4	14.9	18		16	14.4	18.1		16.3	14.5	18.1		17.4	14.6	20		15.8	13.1	18.2		17.9	16.3	19.4		25.6	23.3	28.1		24.7	22.4	26.8
25	SucCoA + ADP + Pi <=> Suc + ATP (net)	36.9	34.1	39.9		12.2	10.8	13.6		10.8	9.2	12		12.9	11.7	14.2		12.7	11.3	14.1		12.6	11.2	14.6		12.6	10.9	14.4		13.3	10.4	15.8		12.1	9.5	14.5		13.7	12.2	15		21.7	19.5	24.2		21	18.9	23.1
26	Suc + FAD <=> Fum + FADH2 (net)	42.9	40.4	45.6		16.2	15	17.6		14.5	13.3	15.7		16.4	15.2	17.7		16.4	15	18		18.3	16.6	20.4		18.3	16.5	20.1		18	15.4	21		16.3	13.7	19.6		17.9	16.5	19.3		29.2	26.9	31.6		26.1	23.2	28.3
27	Fum <=> Mal (net)	46.3	43.8	49		19.2	17.9	20.8		17.4	15.9	18.7		19.2	17.8	20.6		19.3	17.8	21		21	19	23.1		21.2	19.4	23.1		21.2	18.6	24.2		19.2	16.6	22.5		21.2	19.6	22.7		32.2	29.8	34.7		29	26	31.3
28	Mal + NAD <=> OAC + NADH (net)	47.4	43.4	51.2		17	14.9	20.1		16.7	15	18.8		19.2	17.8	20.9		19.3	17.7	21.1		23.3	18.9	25.5		22.6	19.8	25.3		20.2	17.9	25.2		19.2	16.4	23.7		21.2	19.6	23.6		35.5	32.1	38.2		29.7	25	32.9
29	ICit -> Glyox + Suc	1.7	0	3.4		0.1	0	1.5		0.1	0	1		0	0	0.8		0	0	0.7		2.3	0.4	2.8		2	0.8	3		0.5	0	1.4		0.5	0	2.1		0	0	1.4		3.5	2	4.1		1.4	0	2.7
30	AcCoA + Glyox -> Mal	1.7	0	3.4		0.1	0	1.5		0.1	0	1		0	0	0.8		0	0	0.7		2.3	0.4	2.8		2	0.8	3		0.5	0	1.4		0.5	0	2.1		0	0	1.4		3.5	2	4.1		1.4	0	2.7
31	Mal + NADP -> Pyr + CO2 + NADPH	0.6	0	1.8		2.3	1.1	4.1		0.8	0	2.2		0	0	0.7		0	0	0.8		0	0	1		0.6	0	1.2		1.6	0.4	2.7		0.5	0	1.9		0	0	0.7		0.3	0	1.2		0.7	0	2.1
32	PEP + CO2 -> OAC + Pi	28.6	26.2	30.9		25.6	23	28		24.7	22.2	26.6		21.5	20	23.2		24.4	22.3	26.4		21.2	19.2	24.6		23.9	21.3	25.9		26.2	24.2	28.2		23.9	21.6	26.3		26.4	24	28.1		24.9	23	27.2		24.1	21.6	27
33	OAC + ATP -> PEP + CO2 + ADP	1.4	0	2.3		0.3	0	1.9		0.5	0	1.5		0	0	0.8		0.1	0	1.1		0	0	0.7		0	0	1.1		0	0	0.7		0	0	0.9		0	0	0.8		0.8	0	1.9		1.5	0	2.7
34	AcCoA + ADP + Pi <=> Ac + ATP (net)	13.2	3.2	23.2		60.8	50.7	70.8		69.6	59.9	79.9		70.1	60.1	80		65	54.9	75		66.3	56.3	76.4		57	47	67		40.5	30.4	50.5		57.9	47.9	68		46.4	36.3	56.5		43.7	33.7	53.7		53.9	43.9	64
35	AKG + NADPH + NH3 -> Glu + NADP	60.8	57.7	63.5		52.9	48.9	56.8		51	47	54.8		48.9	45.3	52.7		52.4	48.5	56.2		48.2	44.5	51.9		52.5	48.8	55.7		57.3	53.3	61.2		51.6	47.7	55.6		58.6	55	62.4		55.5	51.9	59.2		51.2	47.7	54.7
36	Glu + ATP + NH3 -> Gln + ADP + Pi	6.2	5.9	6.5		5.5	5.1	5.9		5.2	4.8	5.6		5.1	4.7	5.4		5.3	4.9	5.7		4.8	4.4	5.2		5.3	4.9	5.6		5.9	5.5	6.3		5.3	4.8	5.7		6	5.6	6.4		5.5	5.2	5.9		5.2	4.9	5.6
37	Glu + 2 NADPH + ATP -> Pro + 2 NADP + ADP + Pi	1.9	1.8	2		1.7	1.6	1.8		1.6	1.5	1.7		1.6	1.5	1.7		1.7	1.5	1.8		1.5	1.4	1.6		1.6	1.5	1.7		1.8	1.7	2		1.6	1.5	1.8		1.9	1.8	2		1.7	1.6	1.8		1.6	1.5	1.7
38	Glu + CO2 + Gln + NADPH + Asp + AcCoA + 5 ATP -> Arg + AKG + NADP + Fum + A	2.6	2.4	2.7		2.3	2.1	2.4		2.2	2	2.3		2.1	1.9	2.3		2.2	2.1	2.4		2	1.9	2.2		2.2	2	2.3		2.5	2.3	2.6		2.2	2	2.4		2.5	2.3	2.7		2.3	2.1	2.5		2.2	2	2.3
39	OAC + Glu -> Asp + AKG	18.7	17.3	20		14.8	13.7	16.2		15.5	13.9	16.8		13.6	12.6	14.7		16	14.5	17.4		16	14.1	17.8		17.1	15.3	18.8		16	14.9	17.1		15.8	13.9	17.7		17.1	15.7	18.5		18.7	16.9	20.5		15.2	13.5	16.7
40	Asp + NH3 + 2 ATP -> Asn + 2 ADP + 2 Pi	2.1	2	2.2		1.9	1.7	2		1.8	1.6	1.9		1.7	1.6	1.8		1.8	1.7	1.9		1.6	1.5	1.8		1.8	1.7	1.9		2	1.9	2.1		1.8	1.6	1.9		2	1.9	2.2		1.9	1.8	2		1.8	1.7	1.9
41	Pyr + Glu -> Ala + AKG	4.5	4.2	4.7		4	3.7	4.2		3.8	3.5	4		3.7	3.4	3.9		3.9	3.6	4.1		3.5	3.2	3.8		3.8	3.5	4		4.3	4	4.6		3.8	3.5	4.1		4.3	4.1	4.6		4	3.7	4.3		3.8	3.5	4
42	3PG + Glu + NAD -> Ser + NADH + AKG + Pi	9.3	8.4	9.9		9.1	8.3	9.8		7.9	7.1	8.8		8.4	7.8	9		8	7.1	8.9		6.5	5.4	7.6		7.3	6.3	8.1		9.8	9.1	10.5		7.9	6.7	9		9.5	8.6	10.4		7.3	6.2	8.4		8.2	7.3	9.1
43	Ser + THF <=> Gly + MEETHF (net)	4.7	4	5.3		5.1	4.4	5.5		4.1	3.5	4.8		4.7	4.4	5.1		4.1	3.4	4.8		3	2	3.9		3.5	2.7	4.1		5.5	5.1	5.9		4.1	3.1	5		5.2	4.5	5.8		3.3	2.3	4.2		4.4	3.6	5.1
44	Gly + THF + NAD <=> CO2 + MEETHF + NH3 + NADH (net)	1.5	1	2.1		0.4	0.4	1.1		1.1	0.6	1.6		0.4	0.3	1.3		1.2	0.7	1.7		1.8	1	2.7		1.8	1.3	2.5		0.5	0.4	1.7		1.2	0.4	2.1		0.9	0.4	1.4		2.3	1.5	3.1		0.9	0.4	1.5
45	Thr + NAD -> Gly + AcCoA + NADH	2.1	1.2	3.2		0	0	1.4		1.5	0.4	2.4		0	0	1.9		1.7	0.6	2.7		3	1.4	4.7		2.9	1.8	4.3		0.1	0	2.6		1.7	0.1	3.4		0.9	0	2		3.8	2.2	5.5		1	0	2.3
46	Ser + AcCoA + SO4 + 3 ATP + 4 NADPH -> Cys + Ac + 4 NADP + 3 ADP + 3 Pi	2.1	2	2.2		1.9	1.7	2		1.8	1.6	1.9		1.7	1.6	1.9		1.8	1.7	2		1.7	1.5	1.8		1.8	1.7	1.9		2	1.9	2.2		1.8	1.7	2		2.1	1.9	2.2		1.9	1.8	2		1.8	1.7	1.9
47	Asp + Pyr + Glu + 2 NADPH + ATP + SucCoA -> LL-DAP + AKG + 2 NADP + ADP + P	3	2.8	3.1		2.6	2.4	2.8		2.5	2.3	2.7		2.4	2.3	2.6		2.6	2.4	2.8		2.3	2.1	2.5		2.5	2.4	2.7		2.9	2.7	3.1		2.5	2.3	2.7		2.9	2.7	3.1		2.7	2.5	2.9		2.5	2.4	2.7
48	LL-DAP -> Lys + CO2	3	2.8	3.1		2.6	2.4	2.8		2.5	2.3	2.7		2.4	2.3	2.6		2.6	2.4	2.8		2.3	2.1	2.5		2.5	2.4	2.7		2.9	2.7	3.1		2.5	2.3	2.7		2.9	2.7	3.1		2.7	2.5	2.9		2.5	2.4	2.7
49	Asp + 2 NADPH + 2 ATP -> Thr + 2 NADP + 2 ADP + 2 Pi	6.8	5.9	8		4.2	3.9	5.6		5.5	4.3	6.4		3.9	3.6	5.5		5.8	4.6	6.7		6.7	5.1	8.4		6.9	5.7	8.3		4.6	4.2	6.5		5.7	4.1	7.4		5.5	4.4	6.6		8	6.4	9.7		5	3.8	6.3
50	Asp + METHF + Cys + 2 NADPH + ATP + SucCoA -> Met + Pyr + 2 NADP + ADP + Pi	1.3	1.3	1.4		1.2	1.1	1.3		1.1	1	1.2		1.1	1	1.2		1.2	1.1	1.2		1	1	1.1		1.1	1.1	1.2		1.3	1.2	1.4		1.1	1	1.2		1.3	1.2	1.4		1.2	1.1	1.3		1.1	1.1	1.2
51	2 Pyr + NADPH + Glu -> Val + CO2 + NADP + AKG	3.7	3.5	3.8		3.3	3	3.5		3.1	2.8	3.3		3	2.8	3.2		3.2	2.9	3.4		2.9	2.6	3.1		3.1	2.9	3.3		3.5	3.3	3.8		3.1	2.9	3.4		3.6	3.4	3.8		3.3	3.1	3.5		3.1	2.9	3.3
52	2 Pyr + AcCoA + Glu + NADPH + NAD -> Leu + 2 CO2 + AKG + NADP + NADH	3.9	3.7	4.1		3.5	3.2	3.7		3.3	3	3.5		3.2	3	3.5		3.4	3.1	3.6		3.1	2.8	3.3		3.3	3.1	3.5		3.8	3.5	4		3.3	3.1	3.6		3.8	3.6	4.1		3.5	3.3	3.8		3.3	3.1	3.6
53	Thr + Pyr + Glu + NADPH -> Ile + CO2 + AKG + NADP + NH3	2.5	2.4	2.6		2.2	2.1	2.4		2.1	2	2.3		2.1	1.9	2.2		2.2	2	2.3		2	1.8	2.1		2.2	2	2.3		2.4	2.3	2.6		2.1	2	2.3		2.5	2.3	2.6		2.3	2.1	2.4		2.1	2	2.3
54	E4P + 2 PEP + Glu + NADPH + ATP -> Phe + CO2 + AKG + NADP + ADP + 4 Pi	1.6	1.5	1.7		1.4	1.3	1.5		1.4	1.2	1.5		1.3	1.2	1.4		1.4	1.3	1.5		1.3	1.2	1.4		1.4	1.3	1.5		1.5	1.4	1.6		1.4	1.3	1.5		1.6	1.5	1.7		1.4	1.3	1.5		1.4	1.3	1.5
55	E4P + 2 PEP + Glu + NADPH + NAD + ATP -> Tyr + CO2 + AKG + NADP + NADH + AD	1.2	1.1	1.3		1.1	1	1.1		1	0.9	1.1		1	0.9	1.1		1	1	1.1		0.9	0.9	1		1	1	1.1		1.1	1.1	1.2		1	0.9	1.1		1.2	1.1	1.2		1.1	1	1.1		1	0.9	1.1
56	E4P + 2 PEP + R5P + Ser + Gln + NADPH + 3 ATP -> Trp + CO2 + Pyr + GAP + Gl	0.5	0.5	0.5		0.4	0.4	0.5		0.4	0.4	0.4		0.4	0.4	0.4		0.4	0.4	0.5		0.4	0.4	0.4		0.4	0.4	0.4		0.5	0.4	0.5		0.4	0.4	0.5		0.5	0.5	0.5		0.4	0.4	0.5		0.4	0.4	0.4
57	R5P + FTHF + Gln + Asp + 5 ATP + 2 NAD -> His + 2 NADH + AKG + Fum + 5 ADP	0.8	0.8	0.9		0.7	0.7	0.8		0.7	0.6	0.7		0.7	0.6	0.7		0.7	0.7	0.8		0.6	0.6	0.7		0.7	0.7	0.7		0.8	0.7	0.8		0.7	0.6	0.8		0.8	0.8	0.9		0.7	0.7	0.8		0.7	0.6	0.7
58	MEETHF + NADH -> METHF + NAD	1.3	1.3	1.4		1.2	1.1	1.3		1.1	1	1.2		1.1	1	1.2		1.2	1.1	1.2		1	1	1.1		1.1	1.1	1.2		1.3	1.2	1.4		1.1	1	1.2		1.3	1.2	1.4		1.2	1.1	1.3		1.1	1.1	1.2
59	MEETHF + NADP -> FTHF + NADPH	0.8	0.8	0.9		0.7	0.7	0.8		0.7	0.6	0.7		0.7	0.6	0.7		0.7	0.7	0.8		0.6	0.6	0.7		0.7	0.7	0.7		0.8	0.7	0.8		0.7	0.6	0.8		0.8	0.8	0.9		0.7	0.7	0.8		0.7	0.6	0.7
60	NADH + 0.5 O2 + 2 ADP + 2 Pi -> NAD + 2 ATP	316.4	306.2	326.5		243.9	230.9	257.3		244.9	232.4	258		259.2	247.7	269.5		245.1	232.7	257.5		300.6	289.8	312		281.7	271.2	293.9		266.4	250.8	281.9		282.9	267.6	298.5		231	218.5	241.4		289.3	278	300.5		290	276	300.9
61	FADH2 + 0.5 O2 + ADP + Pi -> FAD + ATP	42.9	40.4	45.6		16.2	15	17.6		14.5	13.3	15.7		16.4	15.2	17.7		16.4	15	18		18.3	16.6	20.4		18.3	16.5	20.1		18	15.4	21		16.3	13.7	19.6		17.9	16.5	19.3		29.2	26.9	31.6		26.1	23.2	28.3
62	NADH + NADP <=> NADPH + NAD (net)	69.6	63.5	74.8		107.5	98	116.6		110	100.7	118.9		101	92.9	108.8		112.5	103.7	121.1		46.3	39	54.2		61.7	53.3	69		58.1	49	67.4		48.6	39	58.2		116.2	108.1	124.7		73.7	65.7	81.8		81	73.6	88.4
63	ATP -> ATP.Ext	466.8	424.8	512.8		379.5	315.8	443.3		405.1	343.4	469.3		452.7	393.6	505.7		395.4	333.9	456.3		528.3	471.8	585.3		452.1	403.3	510.5		359.3	291.8	426.1		450.6	383.6	517.8		302.3	241.1	354.1		449.1	394	504.8		494.6	436	548.6
64	Ac -> Ac.Ext	17.9	8.1	27.6		64.9	55.2	74.7		73.6	64.1	83.6		73.9	64.2	83.5		69	59.3	78.8		70	60.3	79.7		61	51.2	70.8		45	35.2	54.7		61.9	52.2	71.7		51	41.2	60.7		47.9	38.2	57.7		57.9	48.2	67.7
65	CO2 -> CO2.Ext	200.8	195.3	205.8		148.7	143.8	153.9		147.4	142.8	152.3		155.1	151.1	158.7		148.9	144.4	153.6		176	171.7	180.5		168	163.2	173		162.3	155.1	170		167.5	160.4	175.5		144.9	140.4	149		178.1	173.2	182.9		175.9	169.3	180.4
66	O2.Ext -> O2	179.7	173.7	185.2		130	123.9	136.5		129.7	123.8	135.9		137.8	132.5	142.5		130.7	124.9	136.7		159.5	154.3	165.1		150	144.4	156.1		142.2	133.9	150.7		149.6	141.5	158.4		124.5	118.6	129.5		159.2	153.4	165		158	150.4	163.5
67	NH3.Ext -> NH3	63.8	60.4	66.6		56.4	52.2	60.6		53.6	49.3	57.7		52.1	48.3	56.2		54.9	50.8	59.1		49.8	45.9	53.8		54.4	50.5	57.7		61	56.8	65.2		54.2	50	58.4		62	58.2	66.1		57.2	53.3	61.1		54.1	50.3	57.8
68	SO4.Ext -> SO4	2.1	2	2.2		1.9	1.7	2		1.8	1.6	1.9		1.7	1.6	1.9		1.8	1.7	2		1.7	1.5	1.8		1.8	1.7	1.9		2	1.9	2.2		1.8	1.7	2		2.1	1.9	2.2		1.9	1.8	2		1.8	1.7	1.9
69	Biomass production (Cmol of biomass)	363.5	344.4	379.4		321.5	297.4	345.5		305.4	281	328.7		297.1	275.3	320.2		313.1	289.6	336.7		284.1	261.4	306.7		310	287.8	329		347.7	323.8	371.6		308.7	284.8	332.6		353.1	331.7	376.6		326	303.6	348.4		308.2	286.6	329.3
ABSOLUTE FLUXES (mmol/gDW/h)
Rxn	Flux	best fit	LB95	UB95		best fit	LB95	UB95		best fit	LB95	UB95		best fit	LB95	UB95		best fit	LB95	UB95		best fit	LB95	UB95		best fit	LB95	UB95		best fit	LB95	UB95		best fit	LB95	UB95		best fit	LB95	UB95		best fit	LB95	UB95		best fit	LB95	UB95
1	Gluc.Ext + PEP -> G6P + Pyr	8.49	8.47	8.51		11.11	11.08	11.13		14.35	14.32	14.37		14.73	14.7	14.76		14.45	14.42	14.48		12.99	12.97	13.02		13.38	13.36	13.41		12.54	12.52	12.57		14.24	14.21	14.27		13.15	13.13	13.18		11.51	11.48	11.53		13.46	13.43	13.48
2	G6P <=> F6P (net)	6.65	6.61	6.72		10.79	10.71	10.86		14.11	14.04	14.14		14.41	14.32	14.47		14.21	14.11	14.25		8.5	8.4	8.6		9.33	9.23	9.43		7.93	7.85	8.02		8.91	8.8	9		12.3	12.21	12.38		8.33	8.25	8.39		11.85	11.76	12
3	F6P + ATP -> FBP + ADP	7.09	7.04	7.15		10.17	10.09	10.24		13.24	13.14	13.33		13.57	13.48	13.66		13.31	13.21	13.4		9.95	9.87	10.05		10.6	10.51	10.7		9.29	9.21	9.37		10.54	10.44	10.64		11.73	11.64	11.83		8.63	8.55	8.71		11.78	11.68	11.89
4	FBP <=> DHAP + GAP (net)	7.09	7.04	7.15		10.17	10.09	10.24		13.24	13.14	13.33		13.57	13.48	13.66		13.31	13.21	13.4		9.95	9.87	10.05		10.6	10.51	10.7		9.29	9.21	9.37		10.54	10.44	10.64		11.73	11.64	11.83		8.63	8.55	8.71		11.78	11.68	11.89
5	DHAP <=> GAP (net)	7.09	7.04	7.15		10.17	10.09	10.24		13.24	13.14	13.33		13.57	13.48	13.66		13.31	13.21	13.4		9.95	9.87	10.05		10.6	10.51	10.7		9.29	9.21	9.37		10.54	10.44	10.64		11.73	11.64	11.83		8.63	8.55	8.71		11.78	11.68	11.89
6	GAP + NAD + ADP + Pi <=> 3PG + ATP + NADH (net)	14.32	14.22	14.45		19.82	19.64	20		25.8	25.58	26		26.52	26.3	26.73		25.92	25.69	26.15		21.45	21.27	21.64		22.3	22.12	22.51		20.07	19.88	20.26		23	22.78	23.22		23	22.79	23.21		18.62	18.45	18.78		23.56	23.36	23.77
7	3PG <=> PEP (net)	13.06	12.89	13.27		18.26	17.97	18.55		23.99	23.6	24.39		24.61	24.23	24.95		24.06	23.66	24.46		20.02	19.67	20.39		20.67	20.38	21.04		18.16	17.84	18.48		21.19	20.79	21.6		21.02	20.66	21.38		17.19	16.88	17.5		21.81	21.47	22.18
8	PEP + ADP <=> Pyr + ATP (net)	1.65	1.32	2.01		3.64	3.07	4.2		5.32	4.75	5.98		5.86	5.18	6.45		5.21	4.54	5.89		3.56	2.95	4.11		3.29	2.77	3.94		1.48	0.9	2.07		2.68	2.02	3.36		3.49	2.88	4.05		2.18	1.7	2.66		4.5	3.76	5.14
9	G6P + NADP -> 6PG + NADPH	1.68	1.61	1.72		0.13	0.06	0.21		0.01	0	0.07		0.1	0.03	0.17		0.01	0	0.1		4.3	4.21	4.4		3.83	3.75	3.93		4.39	4.31	4.47		5.11	5.02	5.2		0.62	0.54	0.7		2.99	2.92	3.06		1.4	1.25	1.47
10	6PG + NADP -> Ru5P + CO2 + NADPH	1.58	1.5	1.63		0.13	0.03	0.21		0	0	0.06		0.06	0	0.17		0	0	0.1		3.28	3.13	3.4		3.14	2.99	3.26		3.34	3.21	3.47		3.77	3.61	3.91		0.54	0.43	0.63		1.58	1.49	1.67		1.14	0.98	1.24
11	Ru5P <=> X5P (net)	0.49	0.44	0.53		-0.56	-0.65	-0.49		-0.79	-0.85	-0.71		-0.76	-0.85	-0.66		-0.82	-0.88	-0.73		1.52	1.43	1.59		1.34	1.25	1.42		1.44	1.36	1.51		1.71	1.62	1.8		-0.48	-0.57	-0.4		0.37	0.32	0.43		0.01	-0.1	0.08
12	Ru5P <=> R5P (net)	1.08	1.04	1.12		0.69	0.63	0.74		0.79	0.73	0.86		0.81	0.75	0.88		0.82	0.76	0.89		1.76	1.67	1.83		1.8	1.71	1.87		1.91	1.82	1.99		2.05	1.95	2.15		1.02	0.96	1.09		1.21	1.14	1.27		1.13	1.05	1.21
13	X5P <=> GAP + E-C2 (net)	0.49	0.44	0.53		-0.56	-0.65	-0.49		-0.79	-0.85	-0.71		-0.76	-0.85	-0.66		-0.82	-0.88	-0.73		1.52	1.43	1.59		1.34	1.25	1.42		1.44	1.36	1.51		1.71	1.62	1.8		-0.48	-0.57	-0.4		0.37	0.32	0.43		0.01	-0.1	0.08
14	F6P <=> E4P + E-C2 (net)	-0.11	-0.13	-0.08		0.44	0.4	0.49		0.6	0.54	0.64		0.58	0.52	0.63		0.62	0.56	0.66		-0.59	-0.63	-0.54		-0.48	-0.53	-0.44		-0.52	-0.56	-0.48		-0.66	-0.7	-0.61		0.45	0.4	0.51		-0.02	-0.05	0.02		0.18	0.14	0.24
15	S7P <=> R5P + E-C2 (net)	-0.39	-0.4	-0.36		0.12	0.09	0.15		0.2	0.17	0.21		0.18	0.14	0.21		0.2	0.17	0.22		-0.93	-0.96	-0.88		-0.86	-0.9	-0.82		-0.92	-0.96	-0.88		-1.06	-1.1	-1.01		0.03	0	0.07		-0.36	-0.38	-0.33		-0.19	-0.23	-0.14
16	F6P <=> GAP + E-C3 (net)	-0.39	-0.4	-0.36		0.12	0.09	0.15		0.2	0.17	0.21		0.18	0.14	0.21		0.2	0.17	0.22		-0.93	-0.96	-0.88		-0.86	-0.9	-0.82		-0.92	-0.96	-0.88		-1.06	-1.1	-1.01		0.03	0	0.07		-0.36	-0.38	-0.33		-0.19	-0.23	-0.14
17	S7P <=> E4P + E-C3 (net)	0.39	0.36	0.4		-0.12	-0.15	-0.09		-0.2	-0.21	-0.17		-0.18	-0.21	-0.14		-0.2	-0.22	-0.17		0.93	0.88	0.96		0.86	0.82	0.9		0.92	0.88	0.96		1.06	1.01	1.1		-0.03	-0.07	0		0.36	0.33	0.38		0.19	0.14	0.23
18	6PG -> KDPG	0.1	0.06	0.15		0	0	0.05		0.01	0	0.05		0.04	0	0.09		0.01	0	0.06		1.02	0.93	1.12		0.69	0.61	0.79		1.04	0.96	1.13		1.34	1.23	1.46		0.08	0.04	0.15		1.4	1.32	1.49		0.25	0.19	0.34
19	KDPG -> GAP + Pyr	0.1	0.06	0.15		0	0	0.05		0.01	0	0.05		0.04	0	0.09		0.01	0	0.06		1.02	0.93	1.12		0.69	0.61	0.79		1.04	0.96	1.13		1.34	1.23	1.46		0.08	0.04	0.15		1.4	1.32	1.49		0.25	0.19	0.34
20	Pyr + NAD -> AcCoA + CO2 + NADH	8.25	7.85	8.7		12.63	11.91	13.35		16.88	15.98	17.81		17.73	16.82	18.51		16.67	15.77	17.58		15.13	14.32	15.91		14.69	13.99	15.56		12.37	11.54	13.19		15.42	14.48	16.37		13.64	12.81	14.36		12.64	11.97	13.31		15.56	14.67	16.36
21	AcCoA + OAC -> Cit	4.48	4.26	4.73		2.77	2.58	2.98		3.28	3.02	3.51		3.6	3.34	3.87		3.6	3.33	3.89		3.39	3.09	3.7		3.58	3.32	3.87		3.44	3.1	3.82		3.51	3.12	3.98		3.62	3.36	3.84		4.37	4.07	4.69		4.64	4.22	4.99
22	Cit <=> ICit (net)	4.48	4.26	4.73		2.77	2.58	2.98		3.28	3.02	3.51		3.6	3.34	3.87		3.6	3.33	3.89		3.39	3.09	3.7		3.58	3.32	3.87		3.44	3.1	3.82		3.51	3.12	3.98		3.62	3.36	3.84		4.37	4.07	4.69		4.64	4.22	4.99
23	ICit + NADP <=> AKG + CO2 + NADPH (net)	4.34	4.08	4.61		2.75	2.53	2.97		3.26	2.95	3.51		3.6	3.34	3.91		3.6	3.32	3.89		3.08	2.81	3.39		3.31	3.02	3.59		3.37	3	3.72		3.44	3.05	3.82		3.62	3.36	3.87		3.97	3.67	4.28		4.45	4.09	4.78
24	AKG + NAD -> SucCoA + CO2 + NADH	3.5	3.26	3.76		1.78	1.6	1.95		2.07	1.82	2.26		2.42	2.22	2.64		2.37	2.15	2.6		2.08	1.87	2.35		2.18	1.94	2.43		2.18	1.83	2.51		2.25	1.87	2.59		2.35	2.14	2.55		2.95	2.68	3.24		3.32	3.02	3.61
25	SucCoA + ADP + Pi <=> Suc + ATP (net)	3.13	2.9	3.39		1.36	1.2	1.51		1.55	1.32	1.72		1.9	1.73	2.09		1.83	1.64	2.04		1.64	1.45	1.9		1.69	1.46	1.92		1.67	1.31	1.99		1.72	1.35	2.07		1.8	1.61	1.98		2.5	2.25	2.78		2.83	2.54	3.1
26	Suc + FAD <=> Fum + FADH2 (net)	3.64	3.43	3.87		1.8	1.67	1.96		2.09	1.9	2.26		2.42	2.24	2.61		2.37	2.17	2.6		2.38	2.15	2.65		2.45	2.21	2.7		2.25	1.94	2.63		2.32	1.95	2.79		2.35	2.17	2.53		3.35	3.09	3.63		3.51	3.12	3.81
27	Fum <=> Mal (net)	3.93	3.72	4.16		2.13	1.98	2.31		2.49	2.29	2.69		2.83	2.62	3.04		2.79	2.57	3.04		2.73	2.47	3.01		2.84	2.59	3.1		2.66	2.34	3.03		2.73	2.36	3.2		2.79	2.58	2.98		3.71	3.43	3.99		3.9	3.5	4.22
28	Mal + NAD <=> OAC + NADH (net)	4.02	3.69	4.34		1.89	1.65	2.23		2.4	2.16	2.7		2.83	2.62	3.07		2.79	2.56	3.05		3.03	2.45	3.32		3.03	2.64	3.39		2.53	2.24	3.16		2.73	2.34	3.38		2.79	2.58	3.1		4.08	3.7	4.39		3.99	3.37	4.43
29	ICit -> Glyox + Suc	0.14	0	0.29		0.02	0	0.16		0.01	0	0.15		0	0	0.11		0	0	0.1		0.3	0.05	0.36		0.27	0.11	0.4		0.07	0	0.18		0.07	0	0.29		0	0	0.19		0.41	0.23	0.48		0.19	0	0.36
30	AcCoA + Glyox -> Mal	0.14	0	0.29		0.02	0	0.16		0.01	0	0.15		0	0	0.11		0	0	0.1		0.3	0.05	0.36		0.27	0.11	0.4		0.07	0	0.18		0.07	0	0.29		0	0	0.19		0.41	0.23	0.48		0.19	0	0.36
31	Mal + NADP -> Pyr + CO2 + NADPH	0.05	0	0.16		0.25	0.12	0.46		0.11	0	0.31		0	0	0.11		0	0	0.12		0	0	0.13		0.08	0	0.16		0.19	0.06	0.34		0.07	0	0.27		0	0	0.09		0.03	0	0.14		0.1	0	0.28
32	PEP + CO2 -> OAC + Pi	2.43	2.22	2.62		2.85	2.56	3.11		3.54	3.18	3.82		3.16	2.95	3.42		3.52	3.23	3.82		2.75	2.49	3.19		3.19	2.85	3.47		3.29	3.03	3.53		3.41	3.07	3.75		3.47	3.16	3.7		2.86	2.65	3.13		3.24	2.9	3.64
33	OAC + ATP -> PEP + CO2 + ADP	0.11	0	0.2		0.03	0	0.21		0.07	0	0.22		0	0	0.12		0.01	0	0.15		0	0	0.1		0	0	0.14		0	0	0.08		0	0	0.13		0	0	0.11		0.09	0	0.22		0.2	0	0.36
34	AcCoA + ADP + Pi <=> Ac + ATP (net)	1.12	0.28	1.97		6.75	5.63	7.86		9.99	8.59	11.47		10.32	8.84	11.78		9.39	7.93	10.84		8.61	7.31	9.92		7.63	6.28	8.97		5.08	3.81	6.34		8.25	6.82	9.68		6.1	4.78	7.43		5.03	3.87	6.18		7.26	5.91	8.61
35	AKG + NADPH + NH3 -> Glu + NADP	5.16	4.9	5.39		5.88	5.44	6.31		7.31	6.74	7.87		7.2	6.67	7.76		7.57	7.01	8.13		6.27	5.78	6.75		7.02	6.53	7.45		7.18	6.69	7.67		7.35	6.79	7.92		7.7	7.24	8.21		6.39	5.97	6.81		6.89	6.42	7.36
36	Glu + ATP + NH3 -> Gln + ADP + Pi	0.52	0.5	0.55		0.61	0.56	0.65		0.75	0.69	0.8		0.74	0.69	0.8		0.77	0.71	0.83		0.63	0.58	0.68		0.71	0.66	0.75		0.74	0.69	0.79		0.75	0.69	0.81		0.79	0.74	0.84		0.64	0.59	0.68		0.71	0.66	0.75
37	Glu + 2 NADPH + ATP -> Pro + 2 NADP + ADP + Pi	0.16	0.15	0.17		0.19	0.17	0.2		0.23	0.21	0.25		0.23	0.21	0.25		0.24	0.22	0.26		0.2	0.18	0.21		0.22	0.2	0.23		0.23	0.21	0.25		0.23	0.21	0.25		0.25	0.23	0.26		0.2	0.18	0.21		0.22	0.2	0.23
38	Glu + CO2 + Gln + NADPH + Asp + AcCoA + 5 ATP -> Arg + AKG + NADP + Fum + A	0.22	0.21	0.23		0.25	0.23	0.27		0.31	0.29	0.33		0.31	0.29	0.33		0.32	0.3	0.34		0.26	0.24	0.28		0.29	0.27	0.31		0.31	0.29	0.33		0.31	0.29	0.34		0.33	0.31	0.35		0.27	0.25	0.28		0.29	0.27	0.31
39	OAC + Glu -> Asp + AKG	1.59	1.47	1.7		1.64	1.52	1.8		2.22	1.99	2.41		2.01	1.86	2.16		2.32	2.1	2.52		2.08	1.83	2.32		2.29	2.05	2.51		2.01	1.87	2.15		2.25	1.98	2.53		2.25	2.06	2.43		2.15	1.95	2.36		2.04	1.81	2.24
40	Asp + NH3 + 2 ATP -> Asn + 2 ADP + 2 Pi	0.18	0.17	0.19		0.21	0.19	0.22		0.25	0.23	0.27		0.25	0.23	0.27		0.26	0.24	0.28		0.21	0.2	0.23		0.24	0.22	0.25		0.25	0.23	0.27		0.25	0.23	0.27		0.27	0.25	0.29		0.22	0.2	0.23		0.24	0.22	0.26
41	Pyr + Glu -> Ala + AKG	0.38	0.36	0.4		0.44	0.41	0.47		0.54	0.5	0.58		0.54	0.5	0.58		0.56	0.51	0.6		0.45	0.42	0.49		0.51	0.47	0.54		0.54	0.5	0.57		0.54	0.5	0.58		0.57	0.54	0.61		0.46	0.43	0.49		0.51	0.47	0.54
42	3PG + Glu + NAD -> Ser + NADH + AKG + Pi	0.79	0.71	0.84		1.01	0.92	1.08		1.13	1.01	1.26		1.23	1.15	1.33		1.16	1.03	1.29		0.85	0.7	0.99		0.98	0.85	1.08		1.23	1.14	1.31		1.12	0.96	1.28		1.25	1.14	1.37		0.84	0.71	0.97		1.1	0.98	1.23
43	Ser + THF <=> Gly + MEETHF (net)	0.4	0.34	0.45		0.57	0.48	0.61		0.59	0.5	0.69		0.69	0.64	0.75		0.6	0.5	0.7		0.39	0.26	0.51		0.47	0.36	0.55		0.69	0.64	0.74		0.58	0.44	0.71		0.68	0.59	0.77		0.38	0.27	0.48		0.59	0.49	0.69
44	Gly + THF + NAD <=> CO2 + MEETHF + NH3 + NADH (net)	0.13	0.09	0.17		0.05	0.04	0.12		0.16	0.08	0.22		0.06	0.05	0.19		0.18	0.1	0.25		0.24	0.13	0.35		0.24	0.17	0.34		0.06	0.05	0.21		0.17	0.06	0.3		0.12	0.05	0.18		0.26	0.17	0.36		0.12	0.05	0.21
45	Thr + NAD -> Gly + AcCoA + NADH	0.17	0.1	0.27		0	0	0.16		0.21	0.05	0.34		0.01	0	0.27		0.25	0.08	0.38		0.39	0.18	0.61		0.39	0.24	0.57		0.01	0	0.32		0.24	0.01	0.48		0.12	0	0.26		0.44	0.25	0.63		0.14	0	0.31
46	Ser + AcCoA + SO4 + 3 ATP + 4 NADPH -> Cys + Ac + 4 NADP + 3 ADP + 3 Pi	0.18	0.17	0.19		0.21	0.19	0.23		0.26	0.24	0.28		0.26	0.24	0.28		0.27	0.25	0.29		0.22	0.2	0.23		0.24	0.23	0.26		0.26	0.24	0.27		0.26	0.24	0.28		0.27	0.26	0.29		0.22	0.21	0.24		0.24	0.23	0.26
47	Asp + Pyr + Glu + 2 NADPH + ATP + SucCoA -> LL-DAP + AKG + 2 NADP + ADP + P	0.25	0.24	0.26		0.29	0.27	0.32		0.36	0.33	0.39		0.36	0.33	0.39		0.37	0.34	0.4		0.3	0.28	0.33		0.34	0.32	0.36		0.36	0.33	0.38		0.36	0.33	0.39		0.38	0.36	0.41		0.31	0.29	0.33		0.34	0.32	0.36
48	LL-DAP -> Lys + CO2	0.25	0.24	0.26		0.29	0.27	0.32		0.36	0.33	0.39		0.36	0.33	0.39		0.37	0.34	0.4		0.3	0.28	0.33		0.34	0.32	0.36		0.36	0.33	0.38		0.36	0.33	0.39		0.38	0.36	0.41		0.31	0.29	0.33		0.34	0.32	0.36
49	Asp + 2 NADPH + 2 ATP -> Thr + 2 NADP + 2 ADP + 2 Pi	0.58	0.5	0.68		0.47	0.43	0.62		0.78	0.62	0.91		0.58	0.53	0.82		0.84	0.67	0.97		0.87	0.66	1.09		0.93	0.77	1.12		0.58	0.53	0.82		0.81	0.58	1.06		0.73	0.58	0.86		0.92	0.74	1.11		0.68	0.51	0.85
50	Asp + METHF + Cys + 2 NADPH + ATP + SucCoA -> Met + Pyr + 2 NADP + ADP + Pi	0.11	0.11	0.12		0.13	0.12	0.14		0.16	0.15	0.17		0.16	0.15	0.17		0.17	0.15	0.18		0.14	0.12	0.15		0.15	0.14	0.16		0.16	0.15	0.17		0.16	0.15	0.17		0.17	0.16	0.18		0.14	0.13	0.15		0.15	0.14	0.16
51	2 Pyr + NADPH + Glu -> Val + CO2 + NADP + AKG	0.31	0.3	0.33		0.36	0.33	0.39		0.44	0.41	0.48		0.44	0.41	0.48		0.46	0.42	0.49		0.37	0.34	0.4		0.42	0.39	0.45		0.44	0.41	0.47		0.45	0.41	0.48		0.47	0.44	0.5		0.38	0.35	0.41		0.42	0.39	0.45
52	2 Pyr + AcCoA + Glu + NADPH + NAD -> Leu + 2 CO2 + AKG + NADP + NADH	0.33	0.32	0.35		0.39	0.36	0.41		0.47	0.43	0.51		0.47	0.44	0.51		0.49	0.45	0.52		0.4	0.37	0.43		0.45	0.42	0.47		0.47	0.44	0.5		0.47	0.44	0.51		0.5	0.47	0.53		0.4	0.38	0.43		0.45	0.42	0.48
53	Thr + Pyr + Glu + NADPH -> Ile + CO2 + AKG + NADP + NH3	0.21	0.2	0.22		0.25	0.23	0.27		0.3	0.28	0.33		0.3	0.28	0.33		0.31	0.29	0.34		0.26	0.24	0.28		0.29	0.27	0.31		0.3	0.28	0.32		0.31	0.28	0.33		0.32	0.3	0.34		0.26	0.24	0.28		0.29	0.27	0.31
54	E4P + 2 PEP + Glu + NADPH + ATP -> Phe + CO2 + AKG + NADP + ADP + 4 Pi	0.14	0.13	0.14		0.16	0.15	0.17		0.19	0.18	0.21		0.19	0.18	0.21		0.2	0.19	0.22		0.16	0.15	0.18		0.18	0.17	0.2		0.19	0.18	0.21		0.2	0.18	0.21		0.21	0.19	0.22		0.17	0.15	0.18		0.18	0.17	0.2
55	E4P + 2 PEP + Glu + NADPH + NAD + ATP -> Tyr + CO2 + AKG + NADP + NADH + AD	0.1	0.1	0.11		0.12	0.11	0.13		0.14	0.13	0.16		0.14	0.13	0.16		0.15	0.14	0.16		0.12	0.11	0.13		0.14	0.13	0.15		0.14	0.13	0.15		0.15	0.13	0.16		0.15	0.14	0.16		0.12	0.12	0.13		0.14	0.13	0.15
56	E4P + 2 PEP + R5P + Ser + Gln + NADPH + 3 ATP -> Trp + CO2 + Pyr + GAP + Gl	0.04	0.04	0.04		0.05	0.04	0.05		0.06	0.05	0.06		0.06	0.06	0.06		0.06	0.06	0.07		0.05	0.05	0.05		0.06	0.05	0.06		0.06	0.06	0.06		0.06	0.06	0.06		0.06	0.06	0.07		0.05	0.05	0.05		0.06	0.05	0.06
57	R5P + FTHF + Gln + Asp + 5 ATP + 2 NAD -> His + 2 NADH + AKG + Fum + 5 ADP	0.07	0.07	0.07		0.08	0.07	0.09		0.1	0.09	0.11		0.1	0.09	0.11		0.1	0.09	0.11		0.08	0.08	0.09		0.09	0.09	0.1		0.1	0.09	0.11		0.1	0.09	0.11		0.11	0.1	0.11		0.09	0.08	0.09		0.09	0.09	0.1
58	MEETHF + NADH -> METHF + NAD	0.11	0.11	0.12		0.13	0.12	0.14		0.16	0.15	0.17		0.16	0.15	0.17		0.17	0.15	0.18		0.14	0.12	0.15		0.15	0.14	0.16		0.16	0.15	0.17		0.16	0.15	0.17		0.17	0.16	0.18		0.14	0.13	0.15		0.15	0.14	0.16
59	MEETHF + NADP -> FTHF + NADPH	0.07	0.07	0.07		0.08	0.07	0.09		0.1	0.09	0.11		0.1	0.09	0.11		0.1	0.09	0.11		0.08	0.08	0.09		0.09	0.09	0.1		0.1	0.09	0.11		0.1	0.09	0.11		0.11	0.1	0.11		0.09	0.08	0.09		0.09	0.09	0.1
60	NADH + 0.5 O2 + 2 ADP + 2 Pi -> NAD + 2 ATP	26.86	25.99	27.72		27.09	25.64	28.57		35.14	33.34	37		38.18	36.48	39.69		35.41	33.62	37.21		39.06	37.65	40.54		37.7	36.29	39.33		33.42	31.46	35.36		40.28	38.11	42.51		30.39	28.75	31.76		33.28	31.99	34.58		39.03	37.14	40.5
61	FADH2 + 0.5 O2 + ADP + Pi -> FAD + ATP	3.64	3.43	3.87		1.8	1.67	1.96		2.09	1.9	2.26		2.42	2.24	2.61		2.37	2.17	2.6		2.38	2.15	2.65		2.45	2.21	2.7		2.25	1.94	2.63		2.32	1.95	2.79		2.35	2.17	2.53		3.35	3.09	3.63		3.51	3.12	3.81
62	NADH + NADP <=> NADPH + NAD (net)	5.91	5.39	6.35		11.94	10.88	12.95		15.78	14.44	17.06		14.87	13.68	16.03		16.25	14.99	17.49		6.01	5.07	7.05		8.25	7.13	9.23		7.28	6.15	8.45		6.92	5.56	8.29		15.28	14.22	16.41		8.48	7.55	9.41		10.91	9.9	11.9
63	ATP -> ATP.Ext	39.63	36.06	43.53		42.14	35.07	49.23		58.11	49.27	67.33		66.66	57.97	74.48		57.13	48.24	65.94		68.65	61.3	76.05		60.49	53.97	68.31		45.07	36.6	53.45		64.18	54.63	73.74		39.77	31.71	46.57		51.67	45.34	58.08		66.56	58.67	73.84
64	Ac -> Ac.Ext	1.52	0.69	2.35		7.21	6.13	8.29		10.56	9.2	11.99		10.89	9.45	12.3		9.97	8.56	11.38		9.09	7.83	10.36		8.16	6.85	9.47		5.64	4.42	6.87		8.82	7.43	10.2		6.7	5.42	7.99		5.51	4.39	6.63		7.8	6.49	9.11
65	CO2 -> CO2.Ext	17.04	16.58	17.47		16.51	15.97	17.09		21.15	20.49	21.85		22.83	22.25	23.37		21.51	20.87	22.2		22.86	22.32	23.46		22.48	21.83	23.14		20.36	19.46	21.33		23.85	22.85	25		19.07	18.46	19.6		20.49	19.93	21.05		23.68	22.78	24.28
66	O2.Ext -> O2	15.25	14.75	15.72		14.44	13.76	15.16		18.61	17.76	19.49		20.3	19.52	20.98		18.89	18.05	19.75		20.72	20.05	21.46		20.08	19.33	20.88		17.83	16.79	18.9		21.3	20.15	22.55		16.37	15.6	17.03		18.32	17.65	18.98		21.27	20.25	22
67	NH3.Ext -> NH3	5.41	5.13	5.65		6.26	5.8	6.73		7.69	7.07	8.27		7.68	7.11	8.27		7.94	7.34	8.54		6.48	5.96	6.99		7.28	6.76	7.72		7.65	7.13	8.18		7.71	7.12	8.31		8.15	7.66	8.69		6.58	6.13	7.03		7.28	6.77	7.78
68	SO4.Ext -> SO4	0.18	0.17	0.19		0.21	0.19	0.23		0.26	0.24	0.28		0.26	0.24	0.28		0.27	0.25	0.29		0.22	0.2	0.23		0.24	0.23	0.26		0.26	0.24	0.27		0.26	0.24	0.28		0.27	0.26	0.29		0.22	0.21	0.24		0.24	0.23	0.26
69	Biomass production (Cmol of biomass)	30.85	29.24	32.21		35.7	33.03	38.37		43.81	40.31	47.16		43.75	40.54	47.15		45.24	41.85	48.65		36.91	33.96	39.85		41.48	38.51	44.03		43.61	40.61	46.61		43.97	40.56	47.37		46.45	43.63	49.54		37.51	34.93	40.08		41.48	38.57	44.32
EXCHANGE FLUXES
2	G6P <=> F6P (exch)	12.7	3.7	24		48.3	0	Inf		765.5	0	Inf		86.7	0	Inf		209.8	0.3	Inf		49.5	38.3	84		41	30	73		32.6	24.6	42		38.3	29.6	58		39.4	5.2	138		39	20.9	72		69.8	29	397
4	FBP <=> DHAP + GAP (exch)	112.9	0	Inf		33.4	0	Inf		38.7	0	Inf		2.4	0	Inf		502.9	0	Inf		149.2	0	Inf		59.5	0	Inf		89.4	0	Inf		237.9	0	Inf		175.7	0	Inf		174.2	0	Inf		223.5	0	Inf
5	DHAP <=> GAP (exch)	68	0	Inf		210.8	0	Inf		71.8	0	Inf		71.3	0	Inf		243.9	0	Inf		64.8	0	Inf		106.6	0	Inf		72.7	0	Inf		168.6	0	Inf		124.5	0	Inf		84.2	0	Inf		137	0	Inf
6	GAP + NAD + ADP + Pi <=> 3PG + ATP + NADH (exch)	218.1	0	Inf		437.9	0	Inf		40.7	0	Inf		67.8	0	Inf		401.6	0	Inf		607.7	0	Inf		31	0	Inf		769.8	0	Inf		977.4	0	Inf		490.7	0	Inf		882.6	0	Inf		522.1	0	Inf
7	3PG <=> PEP (exch)	0	0	Inf		0	0	Inf		0	0	Inf		28.6	0	Inf		0	0	Inf		642	0	Inf		0	0	Inf		483.6	0	Inf		13694.7	13694.7	Inf		560.8	0	Inf		32.8	0	Inf		0	0	640
8	PEP + ADP <=> Pyr + ATP (exch)	17.8	0	177		0	0	154		0	0	Inf		0	0	584		0	0	Inf		17.6	3.2	32		13.6	0	30		10.9	0.7	21		15.8	6.2	26		36.8	0	287		24.7	15.4	38		11.7	0	75
11	Ru5P <=> X5P (exch)	113.8	9.3	Inf		781.2	6.2	Inf		365.6	1.4	Inf		513.7	3.2	Inf		8.3	2.2	Inf		108.5	15.8	Inf		89	13.9	Inf		50.4	10	Inf		73	11.4	Inf		934	8.5	Inf		250.6	10.7	Inf		1838.7	10.5	Inf
12	Ru5P <=> R5P (exch)	141.4	0	Inf		583.4	0	Inf		312.4	1.4	Inf		480.2	1.5	Inf		287.5	0.8	Inf		292.3	0	Inf		238.1	0	Inf		0	0	Inf		457.6	0	Inf		498.7	0	Inf		226.2	0	Inf		616.5	394.5	Inf
13	X5P <=> GAP + E-C2 (exch)	113.8	9.3	Inf		781.2	6.2	Inf		365.6	1.4	Inf		513.5	3.2	Inf		10.2	2.2	Inf		88.6	15.8	Inf		89.8	13.9	Inf		49.7	10	Inf		63.5	11.4	Inf		933.1	8.5	Inf		250.6	10.7	Inf		1838.7	10.5	Inf
14	F6P <=> E4P + E-C2 (exch)	5.9	4.7	17		9.4	5.8	11		1.9	1.4	4		5	2.8	8		893.2	2.4	Inf		2.8	2.1	5		2.8	2.1	5		4.4	0	8		3.9	3.1	8		10.1	7.8	11		5.4	4.6	13		5.1	3.2	6
15	S7P <=> R5P + E-C2 (exch)	0	0	297		93.1	0	Inf		2	0	Inf		1.3	0.4	Inf		90.3	0.3	Inf		0	0	Inf		0	0	Inf		149.3	0	Inf		0	0	Inf		0.7	0.1	27		0	0	23		0.4	0	Inf
16	F6P <=> GAP + E-C3 (exch)	0	0	74		8.7	0	Inf		0.8	0	Inf		9.1	0.7	Inf		0.6	0.2	Inf		0	0	142		0	0	149		0	0	9		0	0	80		3.2	0.3	161		0	0	70		4.2	0	459
17	S7P <=> E4P + E-C3 (exch)	136	0	Inf		0.4	0	Inf		0.2	0	Inf		4.9	0.4	Inf		57	0.3	Inf		123.6	0	Inf		88.1	0	Inf		154.3	0	Inf		218.8	0	Inf		161.8	0.2	Inf		177.8	0	Inf		192.2	0	Inf
22	Cit <=> ICit (exch)	68.8	0	Inf		179.7	0	Inf		0.7	0	Inf		14	0	Inf		116.8	0	Inf		286.4	0	Inf		155.1	0	Inf		73.3	0	Inf		262.1	0	Inf		193.7	0	Inf		4.4	0	Inf		201.4	0	Inf
23	ICit + NADP <=> AKG + CO2 + NADPH (exch)	676.6	0	Inf		271.6	0	Inf		97.2	0	Inf		71.2	0	Inf		194.5	0	Inf		0	0	Inf		888.4	0	Inf		0	0	Inf		324	0	Inf		255.9	0	Inf		1274.7	0	Inf		763.6	0	Inf
25	SucCoA + ADP + Pi <=> Suc + ATP (exch)	62.2	0	Inf		179.4	0	Inf		12.9	0	Inf		106.2	0	Inf		476.1	0	Inf		98.1	0	Inf		89.4	0	Inf		30.3	0	Inf		234.6	0	Inf		173.3	0	Inf		176.8	0	Inf		133.4	0	Inf
26	Suc + FAD <=> Fum + FADH2 (exch)	29.1	0	Inf		241.7	0	Inf		79.3	0	Inf		116.6	0	Inf		407.5	0	Inf		158.1	0	Inf		61.8	0	Inf		89.5	0	Inf		173.9	0	Inf		128.5	0	Inf		192	0	Inf		37.4	0	Inf
27	Fum <=> Mal (exch)	1495.9	21.9	Inf		358.9	21.8	Inf		95.9	31.5	Inf		115.4	32	Inf		298.5	41.7	Inf		3.1	0	Inf		1286.2	3	Inf		42.3	0	Inf		146.6	0	Inf		263.2	20.1	Inf		1426.1	10.9	Inf		1842.1	19.4	Inf
28	Mal + NAD <=> OAC + NADH (exch)	39.5	3.8	121		67.8	16.9	Inf		209.9	27.9	Inf		112.4	29.6	Inf		90.1	38.8	Inf		0	0	Inf		10.4	0	50		676.1	9.2	Inf		37.1	0	Inf		69.9	14.6	Inf		0.2	0	29		34.9	7.7	141
34	AcCoA + ADP + Pi <=> Ac + ATP (exch)	87.8	0	Inf		1.7	0	Inf		12.2	0	Inf		119.9	0	Inf		299.6	0	Inf		80.4	0	Inf		120.6	0	Inf		4.9	0	Inf		343.3	0	Inf		253.7	0	Inf		140	0	Inf		285.7	0	Inf
43	Ser + THF <=> Gly + MEETHF (exch)	0	0	0		0	0	8		0	0	0		0	0	5		0	0	0		0	0	0		0	0	0		0	0	2		0	0	0		0	0	0		0	0	0		0	0	0
44	Gly + THF + NAD <=> CO2 + MEETHF + NH3 + NADH (exch)	0	0	Inf		0	0	0		0	0	Inf		0	0	0		0	0	Inf		0	0	Inf		0	0	Inf		0	0	0		0	0	Inf		0	0	Inf		0	0	Inf		0	0	Inf
62	NADH + NADP <=> NADPH + NAD (exch)	20.7	0	Inf		40.1	0	Inf		26.7	0	Inf		70.8	0	Inf		211.4	0	Inf		117.5	0	Inf		17.6	0	Inf		1.6	0	Inf		275.3	0	Inf		144.1	0	Inf		73.1	0	Inf		91.5	0	Inf
FRACTIONAL LABELING OF AMINO ACIDS (G-VALUES)
	Fractional labeling of Ala	99%	98%	99%		99%	99%	100%		98%	98%	98%		99%	98%	99%		98%	98%	99%		98%	98%	98%		99%	98%	99%		99%	99%	100%		99%	99%	99%		99%	99%	99%		98%	98%	98%		98%	98%	98%
	Fractional labeling of Gly	8%	2%	19%		100%	0%	100%		6%	1%	24%		100%	1%	100%		5%	1%	13%		9%	4%	17%		5%	1%	9%		95%	1%	100%		11%	3%	100%		7%	1%	100%		3%	1%	5%		7%	1%	100%
	Fractional labeling of Val	99%	98%	99%		99%	99%	100%		98%	97%	98%		99%	98%	99%		98%	98%	98%		98%	98%	98%		99%	98%	99%		99%	99%	99%		99%	98%	99%		99%	98%	99%		98%	98%	98%		98%	98%	98%
	Fractional labeling of Leu	99%	98%	99%		99%	99%	100%		98%	97%	98%		99%	98%	99%		98%	98%	99%		98%	97%	98%		99%	98%	99%		99%	99%	100%		99%	98%	99%		99%	98%	99%		98%	97%	98%		98%	97%	98%
	Fractional labeling of Ser	96%	95%	97%		98%	97%	100%		96%	95%	96%		97%	97%	99%		96%	96%	97%		95%	95%	96%		97%	96%	97%		98%	97%	99%		97%	97%	98%		97%	97%	98%		97%	96%	97%		97%	96%	97%
	Fractional labeling of Thr	98%	98%	99%		99%	99%	99%		97%	97%	98%		98%	98%	99%		98%	97%	98%		98%	97%	98%		98%	98%	99%		99%	99%	99%		99%	98%	99%		99%	98%	99%		98%	98%	98%		98%	97%	98%
	Fractional labeling of Phe	99%	98%	99%		99%	99%	100%		98%	98%	98%		99%	98%	99%		98%	98%	99%		98%	97%	98%		99%	98%	99%		99%	99%	99%		99%	99%	99%		99%	98%	99%		98%	98%	98%		98%	98%	98%
	Fractional labeling of Asp	98%	98%	98%		99%	99%	99%		97%	97%	98%		98%	98%	98%		98%	97%	98%		98%	97%	98%		98%	98%	99%		99%	98%	99%		99%	98%	99%		98%	98%	99%		98%	98%	98%		98%	97%	98%
	Fractional labeling of Glu	98%	98%	99%		99%	99%	100%		98%	97%	98%		98%	98%	99%		98%	97%	98%		98%	97%	98%		98%	98%	99%		99%	98%	99%		99%	98%	99%		99%	98%	99%		98%	97%	98%		98%	98%	98%
	Fractional labeling of Tyr	66%	28%	100%		0%	0%	100%		0%	0%	100%		23%	0%	100%		30%	0%	100%		72%	18%	100%		83%	15%	100%		66%	9%	100%		79%	30%	100%		0%	0%	100%		89%	63%	100%		79%	35%	100%
	Fractional labeling of R5P	99%	97%	100%		99%	99%	100%		99%	98%	99%		99%	98%	99%		99%	98%	99%		99%	97%	100%		99%	97%	100%		98%	97%	100%		100%	98%	100%		99%	99%	100%		100%	98%	100%		99%	99%	100%
	Fractional labeling of G6P	95%	95%	96%		99%	98%	99%		98%	97%	98%		95%	95%	96%		96%	96%	97%		94%	93%	95%		93%	93%	95%		96%	95%	96%		96%	95%	97%		97%	96%	97%		95%	94%	95%		98%	98%	99%
ESTIMATED RATES/YIELDS		value	stdev			value	stdev			value	stdev			value	stdev			value	stdev			value	stdev			value	stdev			value	stdev			value	stdev			value	stdev			value	stdev			value	stdev
Estimated	Oxygen uptake rate (mmol/gdw/h)	15.25	0.24			14.44	0.35			18.61	0.43			20.3	0.37			18.89	0.42			20.72	0.35			20.08	0.39			17.83	0.53			21.3	0.6			16.37	0.36			18.32	0.33			21.27	0.44
Estimated	Biomass yield (gdw/g)	0.49	0.01			0.43	0.02			0.41	0.02			0.4	0.02			0.42	0.02			0.38	0.02			0.42	0.01			0.47	0.02			0.41	0.02			0.47	0.02			0.44	0.01			0.41	0.01
Estimated	Growth rate (1/h)	0.74	0.02			0.86	0.03			1.06	0.04			1.06	0.04			1.09	0.04			0.89	0.04			1	0.03			1.05	0.04			1.06	0.04			1.12	0.04			0.9	0.03			1	0.03
Estimated	Acetate yield (mol/mol)	0.18	0.05			0.65	0.05			0.74	0.05			0.74	0.05			0.69	0.05			0.7	0.05			0.61	0.05			0.45	0.05			0.62	0.05			0.51	0.05			0.48	0.05			0.58	0.05
CARBON BALANCE (mol/100 mol substrate)
	Substrate uptake	100				100				100				100				100				100				100				100				100				100				100				100
	Biomass production	363				321				305				297				313				284				310				348				309				353				326				308
	Acetate production	18				65				74				74				69				70				61				45				62				51				48				58
	CO2 production	201				149				147				155				149				176				168				162				167				145				178				176
CARBON BALANCE (Cmol/Cmol)
	Biomass production	61%				54%				51%				50%				52%				47%				52%				58%				51%				59%				54%				51%
	Acetate production	6%				22%				25%				25%				23%				23%				20%				15%				21%				17%				16%				19%
	CO2 production	33%				25%				25%				26%				25%				29%				28%				27%				28%				24%				30%				29%
CO-FACTOR BALANCES (mol/mol gluc)		NADH/FADH2	NADPH	ATP		NADH/FADH2	NADPH	ATP		NADH/FADH2	NADPH	ATP		NADH/FADH2	NADPH	ATP		NADH/FADH2	NADPH	ATP		NADH/FADH2	NADPH	ATP		NADH/FADH2	NADPH	ATP		NADH/FADH2	NADPH	ATP		NADH/FADH2	NADPH	ATP		NADH/FADH2	NADPH	ATP		NADH/FADH2	NADPH	ATP		NADH/FADH2	NADPH	ATP
	Sustrate uptake	0	0	-1		0	0	-1		0	0	-1		0	0	-1		0	0	-1		0	0	-1		0	0	-1		0	0	-1		0	0	-1		0	0	-1		0	0	-1		0	0	-1
	Glycolysis	1.69	0	2.05		1.78	0	2.2		1.8	0	2.25		1.8	0	2.28		1.79	0	2.23		1.65	0	2.16		1.67	0	2.12		1.6	0	1.98		1.61	0	2.06		1.75	0	2.12		1.62	0	2.06		1.75	0	2.21
	PPP pathway	0	0.38	0		0	0.02	0		0	0	0		0	0.01	0		0	0	0		0	0.58	0		0	0.52	0		0	0.62	0		0	0.62	0		0	0.09	0		0	0.4	0		0	0.19	0
	TCA cycle	2.29	0.51	0.37		1.63	0.25	0.12		1.63	0.23	0.11		1.72	0.24	0.13		1.67	0.25	0.13		1.74	0.24	0.13		1.67	0.25	0.13		1.54	0.27	0.13		1.59	0.24	0.12		1.61	0.27	0.14		2	0.34	0.22		1.96	0.33	0.21
	Product formation	0	0	0.13		0	0	0.61		0	0	0.7		0	0	0.7		0	0	0.65		0	0	0.66		0	0	0.57		0	0	0.4		0	0	0.58		0	0	0.46		0	0	0.44		0	0	0.54
	Biomass formation	0.32	-1.6	-3.62		0.26	-1.37	-3.17		0.26	-1.34	-3.04		0.24	-1.26	-2.93		0.27	-1.37	-3.12		0.26	-1.28	-2.86		0.28	-1.39	-3.11		0.28	-1.48	-3.43		0.27	-1.36	-3.08		0.3	-1.52	-3.5		0.3	-1.48	-3.29		0.26	-1.34	-3.06
	Transhydrogenase	-0.7	0.7	0		-1.07	1.07	0		-1.1	1.1	0		-1.01	1.01	0		-1.12	1.12	0		-0.46	0.46	0		-0.62	0.62	0		-0.58	0.58	0		-0.49	0.49	0		-1.16	1.16	0		-0.74	0.74	0		-0.81	0.81	0
	Oxidative phosphorylation	-3.59	0	6.76		-2.6	0	5.04		-2.59	0	5.04		-2.76	0	5.35		-2.61	0	5.06		-3.19	0	6.2		-3	0	5.82		-2.84	0	5.51		-2.99	0	5.82		-2.49	0	4.8		-3.18	0	6.08		-3.16	0	6.06
	Other	0	0.01	-4.68		0	0.02	-3.8		0	0.01	-4.06		0	0	-4.53		0	0	-3.95		0	0	-5.28		0	0.01	-4.52		0	0.02	-3.59		0	0	-4.51		0	0	-3.02		0	0	-4.5		0	0.01	-4.96
CO-FACTOR BALANCES (mmol/gDW/h)		NADH/FADH2	NADPH	ATP		NADH/FADH2	NADPH	ATP		NADH/FADH2	NADPH	ATP		NADH/FADH2	NADPH	ATP		NADH/FADH2	NADPH	ATP		NADH/FADH2	NADPH	ATP		NADH/FADH2	NADPH	ATP		NADH/FADH2	NADPH	ATP		NADH/FADH2	NADPH	ATP		NADH/FADH2	NADPH	ATP		NADH/FADH2	NADPH	ATP		NADH/FADH2	NADPH	ATP
	Sustrate uptake	0	0	-8.5		0	0	-11.1		0	0	-14.3		0	0	-14.7		0	0	-14.5		0	0	-13		0	0	-13.4		0	0	-12.5		0	0	-14.2		0	0	-13.2		0	0	-11.5		0	0	-13.5
	Glycolysis	14.3	0	17.4		19.8	0	24.4		25.8	0	32.2		26.5	0	33.5		25.9	0	32.3		21.4	0	28		22.3	0	28.4		20.1	0	24.8		23	0	29.4		23	0	27.9		18.6	0	23.7		23.6	0	29.7
	PPP pathway	0	3.3	0		0	0.3	0		0	0	0		0	0.2	0		0	0	0		0	7.6	0		0	7	0		0	7.7	0		0	8.9	0		0	1.2	0		0	4.6	0		0	2.5	0
	TCA cycle	19.4	4.3	3.1		18.1	2.7	1.4		23.4	3.3	1.6		25.4	3.6	1.9		24.2	3.6	1.8		22.6	3.1	1.6		22.3	3.3	1.7		19.3	3.4	1.7		22.7	3.4	1.7		21.1	3.6	1.8		23	4	2.5		26.4	4.4	2.8
	Product formation	0	0	1.1		0	0	6.7		0	0	10		0	0	10.3		0	0	9.4		0	0	8.6		0	0	7.6		0	0	5.1		0	0	8.2		0	0	6.1		0	0	5		0	0	7.3
	Biomass formation	2.7	-13.6	-30.8		2.9	-15.2	-35.2		3.8	-19.2	-43.6		3.6	-18.6	-43.1		3.9	-19.9	-45.1		3.4	-16.7	-37.2		3.8	-18.6	-41.7		3.5	-18.6	-43		3.8	-19.3	-43.8		3.9	-20.1	-46		3.5	-17	-37.9		3.5	-18	-41.2
	Transhydrogenase	-5.9	5.9	0		-11.9	11.9	0		-15.8	15.8	0		-14.9	14.9	0		-16.3	16.3	0		-6	6	0		-8.2	8.2	0		-7.3	7.3	0		-6.9	6.9	0		-15.3	15.3	0		-8.5	8.5	0		-10.9	10.9	0
	Oxidative phosphorylation	-30.5	0	57.4		-28.9	0	56		-37.2	0	72.4		-40.6	0	78.8		-37.8	0	73.2		-41.4	0	80.5		-40.2	0	77.9		-35.7	0	69.1		-42.6	0	82.9		-32.7	0	63.1		-36.6	0	69.9		-42.5	0	81.6
	Other	0	0.1	-39.7		0	0.3	-42.2		0	0.1	-58.2		0	0	-66.7		0	0	-57.1		0	0	-68.6		0	0.1	-60.5		0	0.2	-45.1		0	0.1	-64.2		0	0	-39.8		0	0	-51.8		0	0.1	-66.8
GLUCOSE UPTAKE AND BIOMASS DATA
	Substrate uptake rate (mmol/gDW/h)	8.49				11.11				14.35				14.73				14.45				12.99				13.38				12.54				14.24				13.15				11.51				13.46
	Biomass reaction (ATP/Cmol)	-0.838				-0.838				-0.838				-0.838				-0.838				-0.838				-0.838				-0.838				-0.838				-0.838				-0.838				-0.838
	Biomass reaction (NADPH/Cmol)	-0.135				-0.135				-0.135				-0.135				-0.135				-0.135				-0.135				-0.135				-0.135				-0.135				-0.135				-0.135
	Biomass reaction (NADH/Cmol)	0.037				0.037				0.037				0.037				0.037				0.037				0.037				0.037				0.037				0.037				0.037				0.037
	Mw Biomass (gdw/Cmol)	26.8				26.8				26.8				26.8				26.8				26.8				26.8				26.8				26.8				26.8				26.8				26.8
		Best fit	LB	UB		Best fit	LB	UB		Best fit	LB	UB		Best fit	LB	UB		Best fit	LB	UB		Best fit	LB	UB		Best fit	LB	UB		Best fit	LB	UB		Best fit	LB	UB		Best fit	LB	UB		Best fit	LB	UB		Best fit	LB	UB
	Cofactor balances (mol/mol gluc): NADPH from PPP	0.383794	0.366163	0.394439		0.0230678	0.00833497	0.0369341		0.00068913	3.00E-10	0.00943222		0.01024701	0.00221794	0.0231384		0.000766998	1.02E-10	0.01402805		0.583367	0.564512	0.600169		0.521356	0.503832	0.537384		0.61632	0.599566	0.63315		0.623141	0.605809	0.640043		0.0881434	0.0734124	0.1010084		0.397016	0.383406	0.410953		0.188752	0.165552	0.2019407
GROWTH RATES AND YIELDS
		13C-MFA									Measured
								**using 13CMFA GUR
		Biomass yield		Acetate yield		q(gluc)		q(o2)			Biomass yield		Acetate yield		q(gluc)		q(o2)		Growth Rate
Base	Strain	g/g	sd	mol/mol	sd	mmol/g/h	sd	mmol/g/h	sd		g/g	sd	mol/mol	sd	mmol/g/h	sd	mmol/g/h	sd	1/h	sd
BL21	WT	0.487	0.012	0.179	0.049	8.489	0.314	15.252	0.244		0.444	0.015	0.185	0.002	9.313	0.403	22.099	2.569	0.744	0.021
	F046	0.431	0.016	0.649	0.049	11.106	0.697	14.442	0.352		0.397	0.02	0.655	0.01	12.037	0.856	21.357	5.55	0.861	0.043
	F102	0.409	0.016	0.736	0.049	14.345	0.742	18.61	0.434		0.448	0.039	0.74	0.024	13.094	1.235	16.111	7.794	1.057	0.036
	F179	0.398	0.015	0.739	0.048	14.726	0.696	20.297	0.366		0.49	0.015	0.739	0.004	11.975	0.504	11.125	3.348	1.055	0.03
	F257	0.42	0.016	0.69	0.049	14.451	0.758	18.89	0.424		0.485	0.015	0.694	0.006	12.508	0.597	13.212	4.027	1.091	0.04
C	WT	0.381	0.015	0.7	0.049	12.993	0.598	20.72	0.35		0.437	0.024	0.704	0.023	11.331	0.676	15.738	4.28	0.89	0.021
	F045	0.415	0.014	0.61	0.049	13.381	0.744	20.08	0.39		0.492	0.041	0.613	0.044	11.291	1.069	13.12	6.867	1	0.045
	F146	0.466	0.016	0.45	0.049	12.544	0.58	17.83	0.53		0.453	0.023	0.449	0.005	12.896	0.76	22.901	4.797	1.052	0.032
	F202	0.414	0.016	0.619	0.049	14.242	0.764	21.3	0.6		0.554	0.024	0.62	0.007	10.636	0.614	7.404	4.092	1.06	0.039
	F204	0.473	0.015	0.51	0.049	13.154	0.492	16.37	0.36		0.432	0.027	0.506	0.006	14.395	0.929	26.146	5.725	1.12	0.022
Crooks	WT	0.437	0.015	0.479	0.049	11.506	0.417	18.32	0.33		0.474	0.009	0.481	0.006	10.608	0.234	16.561	1.49	0.905	0.01
	F055	0.413	0.014	0.579	0.049	13.458	0.76	21.27	0.44		0.457	0.007	0.58	0.005	12.172	0.577	18.13	3.968	1	0.045
	F121	0.452	0.016	0.42	0.049	13.693	0.511	21.84	0.63		0.476	0.018	0.425	0.005	12.988	0.517	21.526	3.184	1.113	0.014
MG1655	WT	0.425	0.016	0.6	0.049	10.58	0.428	15.32	0.31		0.436	0.008	0.604	0.009	10.305	0.255	16.417	1.662	0.809	0.013
	F001	0.362	0.015	0.78	0.049	13.196	0.704	20.89	0.37		0.444	0.025	0.785	0.014	10.771	0.69	12.667	4.432	0.86	0.027
	F023	0.408	0.016	0.67	0.049	11.726	0.486	16.9	0.37		0.44	0.012	0.673	0.011	10.857	0.327	15.459	2.084	0.861	0.012
	F057	0.359	0.015	0.78	0.049	14.478	0.644	23.24	0.4		0.438	0.02	0.781	0.019	11.869	0.549	14.52	3.461	0.936	0.011
	F133	0.39	0.016	0.7	0.049	14.138	0.75	21.54	0.46		0.43	0.016	0.697	0.015	12.809	0.644	18.554	4.226	0.992	0.034
	F380	0.384	0.016	0.77	0.049	14.638	0.914	20.93	0.53		0.395	0.012	0.771	0.006	14.211	0.778	22.134	5.18	1.011	0.046
	F418	0.346	0.017	0.928	0.049	16.057	0.858	22.7	0.63		0.413	0.003	0.929	0.005	13.447	0.293	14.941	2.035	0.999	0.021
W	WT	0.46	0.02	0.519	0.049	12.247	0.638	16.49	0.44		0.52	0.013	0.524	0.006	10.792	0.491	12.282	3.384	1.009	0.039
	F128	0.42	0.02	0.619	0.049	14.608	0.617	21.41	0.47		0.462	0.022	0.62	0.026	13.211	0.671	18.153	4.256	1.097	0.021
W3110	WT	0.379	0.016	0.768	0.049	9.217	0.415	13.59	0.35		0.418	0.014	0.769	0.013	8.352	0.292	11.664	1.842	0.628	0.007
	F037	0.39	0.016	0.689	0.049	12.464	0.503	19.2	0.41		0.442	0.013	0.69	0.011	11.009	0.322	15.17	2.004	0.876	0.003
	F164	0.437	0.016	0.569	0.049	11.768	0.435	16.6	0.34		0.398	0.02	0.57	0.009	12.926	0.646	25.093	3.96	0.926	0.007
	F289	0.39	0.02	0.719	0.049	13.578	0.815	19.99	0.42		0.41	0.013	0.723	0.013	12.952	0.708	19.991	4.712	0.956	0.042
COFACTOR BALANCES IN PAHTWAYS
		BL21	BL21	BL21	BL21	BL21		C	C	C	C	C		Crooks	Crooks	Crooks		MG1655	MG1655	MG1655	MG1655	MG1655	MG1655	MG1655		W	W		W3310	W3310	W3310	W3310
		WT	F046	F102	F179	F257		WT	F045	F146	F202	F204		WT	F055	F121		WT	F001	F023	F057	F133	F380	F418		WT	F128		WT	F037	F164	F289
CO-FACTOR BALANCES (mmol/gDW/h)		NADH/FADH2	NADH/FADH2	NADH/FADH2	NADH/FADH2	NADH/FADH2		NADH/FADH2	NADH/FADH2	NADH/FADH2	NADH/FADH2	NADH/FADH2		NADH/FADH2	NADH/FADH2	NADH/FADH2		NADH/FADH2	NADH/FADH2	NADH/FADH2	NADH/FADH2	NADH/FADH2	NADH/FADH2	NADH/FADH2		NADH/FADH2	NADH/FADH2		NADH/FADH2	NADH/FADH2	NADH/FADH2	NADH/FADH2
	Sustrate uptake	0	0	0	0	0		0	0	0	0	0		0	0	0		0	0	0	0	0	0	0		0	0		0	0	0	0
	Glycolysis	14.32380935	19.82395473	25.80458444	26.52265819	25.91989248		21.44774665	22.30016434	20.06808915	22.99946716	23.00086084		18.61800784	23.55859919	23.69957714		17.9805744	22.95192956	20.16368916	25.32500496	24.39795669	25.25192127	27.69476465		20.91287467	24.48958637		15.99964833	21.66535141	19.96106084	23.45319946
	PPP pathway	0	0	0	0	0		0	0	0	0	0		0	0	0		0	0	0	0	0	0	0		0	0		0	0	0	0
	TCA cycle	19.41402178	18.09949856	23.43327676	25.38413204	24.19692843		22.6233702	22.34833693	19.33434815	22.71561262	21.13760985		23.01913833	26.38552343	27.67596186		16.8495398	22.69519553	18.38596453	25.54703272	23.73715926	21.99828638	21.98462004		19.73892362	25.033379		14.17846412	21.72126312	18.40259255	21.72479455
	Product formation	0	0	0	0	0		0	0	0	0	0		0	0	0		0	0	0	0	0	0	0		0	0		0	0	0	0
	Biomass formation	2.677787159	2.899366952	3.764736391	3.554161837	3.916457117		3.383418285	3.752224187	3.547891146	3.805408771	3.888293903		3.478750579	3.503762367	3.998135117		2.838554589	3.036518119	3.052264328	3.365130455	3.621668213	3.694337853	3.864383863		3.642653925	4.238064154		2.124842696	3.269566125	3.370004981	3.390316149
	Transhydrogenase	-5.911796055	-11.93795319	-15.78170141	-14.86731483	-16.25408611		-6.012283959	-8.249931424	-7.282506419	-6.917685201	-15.28344078		-8.47897231	-10.90716712	-11.69704135		-7.038342103	-6.911747132	-7.798160289	-7.749124905	-8.680159199	-9.074882675	-8.139344454		-11.31719189	-10.93082364		-5.130801888	-8.248310835	-8.532771895	-8.597745821
	Oxidative phosphorylation	-30.5037624	-28.8845158	-37.22075868	-40.59339349	-37.77904168		-41.44218241	-40.15063953	-35.66756453	-42.60246396	-32.74317797		-36.63662512	-42.54059899	-43.67627109		-30.63011855	-41.77164876	-33.80365661	-46.48777125	-43.07646262	-41.86951813	-45.40410004		-32.97708179	-42.82986772		-27.17207462	-38.40775527	-33.2006454	-39.97038872
	Other	0	0	0	0	0		0	0	0	0	0		0	0	0		0	0	0	0	0	0	0		0	0		0	0	0	0
		NADPH	NADPH	NADPH	NADPH	NADPH		NADPH	NADPH	NADPH	NADPH	NADPH		NADPH	NADPH	NADPH		NADPH	NADPH	NADPH	NADPH	NADPH	NADPH	NADPH		NADPH	NADPH		NADPH	NADPH	NADPH	NADPH
	Sustrate uptake	0	0	0	0	0		0	0	0	0	0		0	0	0		0	0	0	0	0	0	0		0	0		0	0	0	0
	Glycolysis	0	0	0	0	0		0	0	0	0	0		0	0	0		0	0	0	0	0	0	0		0	0		0	0	0	0
	PPP pathway	3.257964813	0.256193429	0.009885604	0.150901397	0.011083518		7.57971274	6.97640861	7.730904393	8.87468789	1.159413753		4.568130946	2.540264333	2.606022351		5.184009074	5.789428167	5.366910784	6.010862985	6.379993711	6.607817833	8.955608836		3.92989163	5.910591368		4.162817357	5.026881509	5.735490936	5.906831793
	TCA cycle	4.339204995	2.749894024	3.261991539	3.604724114	3.596083427		3.081975877	3.308306429	3.369451058	3.442030083	3.616628935		3.966105467	4.447777395	5.181656837		2.282435897	2.712908652	2.312320196	3.120071999	3.032587719	2.686165623	1.784865785		3.170433294	3.615633053		1.714841854	2.897587605	2.587487829	2.624692814
	Product formation	0	0	0	0	0		0	0	0	0	0		0	0	0		0	0	0	0	0	0	0		0	0		0	0	0	0
	Biomass formation	-13.56190265	-15.19476146	-19.16164142	-18.62267334	-19.86096356		-16.67375506	-18.61252152	-18.57706561	-19.29948235	-20.0591673		-17.0464713	-17.99135166	-20.2662999		-14.56019287	-15.52587519	-15.57198154	-17.04850589	-18.20770405	-18.56808532	-18.88332703		-18.42153928	-20.72225581		-11.10823818	-16.25520043	-16.96836272	-17.30122502
	Transhydrogenase	5.911796055	11.93795319	15.78170141	14.86731483	16.25408611		6.012283959	8.249931424	7.282506419	6.917685201	15.28344078		8.47897231	10.90716712	11.69704135		7.038342103	6.911747132	7.798160289	7.749124905	8.680159199	9.074882675	8.139344454		11.31719189	10.93082364		5.130801888	8.248310835	8.532771895	8.597745821
	Oxidative phosphorylation	0	0	0	0	0		0	0	0	0	0		0	0	0		0	0	0	0	0	0	0		0	0		0	0	0	0
	Other	0.053126369	0.250890263	0.10840235	1.47E-11	2.83E-05		1.25E-07	0.078117749	0.194457985	0.065361315	5.11E-07		0.033489034	0.096396728	0.781850797		0.055605339	0.112020096	0.094805961	0.168686661	0.115205363	0.199468367	0.003734882		0.004275274	0.265475986		0.099920151	0.082638903	0.1128543	0.172207744
		ATP	ATP	ATP	ATP	ATP		ATP	ATP	ATP	ATP	ATP		ATP	ATP	ATP		ATP	ATP	ATP	ATP	ATP	ATP	ATP		ATP	ATP		ATP	ATP	ATP	ATP
	Sustrate uptake	-8.488837275	-11.10610587	-14.34504514	-14.72638334	-14.45051708		-12.99304339	-13.38127615	-12.54365329	-14.24186162	-13.1537217		-11.50616334	-13.45821148	-13.69316205		-10.58010697	-13.19630049	-11.72641576	-14.47755334	-14.13833356	-14.63794636	-16.05744937		-12.24715512	-14.60826426		-9.216705835	-12.4636001	-11.76762004	-13.57826816
	Glycolysis	17.379239	24.40437933	32.23310124	33.54082542	32.2784668		28.04943403	28.37150357	24.79769871	29.38292589	27.91313136		23.67310263	29.73598556	28.78554617		22.83687524	30.03393536	25.72558678	33.10994733	31.44257933	32.23897902	36.27310372		25.83498182	30.99467566		20.58368757	27.86657825	25.05728759	30.13450851
	PPP pathway	0	0	0	0	0		0	0	0	0	0		0	0	0		0	0	0	0	0	0	0		0	0		0	0	0	0
	TCA cycle	3.134027789	1.355378054	1.550971935	1.895904044	1.828915243		1.640280776	1.6881818	1.665897506	1.7246752	1.802309794		2.500830084	2.827650981	3.379184837		0.972601726	1.32044822	0.918683762	1.604576192	1.426218536	1.048434125	0.166409771		1.535744264	1.838406232		0.697668687	1.479379477	1.088195365	1.075894445
	Product formation	1.118726887	6.748236515	9.989659912	10.32104467	9.387301551		8.614959458	7.626818919	5.077206735	8.246650276	6.101814191		5.028481035	7.260166765	5.151162165		5.908799302	9.825675029	7.391628907	10.78327262	9.357498483	10.72295442	14.36534747		5.815892283	8.458345696		6.743845226	8.111348333	6.20005304	9.252720742
	Biomass formation	-30.76575182	-35.20098828	-43.60470816	-43.13716182	-45.0922296		-37.16393549	-41.66356287	-43.01391097	-43.81982981	-46.02981909		-37.85180488	-41.16663318	-45.99979078		-33.29395294	-35.43178955	-35.48823632	-38.6831674	-41.11228941	-41.9188719	-41.85243944		-41.75138533	-45.94740786		-25.6959494	-36.44073178	-38.35125974	-39.43562425
	Transhydrogenase	0	0	0	0	0		0	0	0	0	0		0	0	0		0	0	0	0	0	0	0		0	0		0	0	0	0
	Oxidative phosphorylation	57.36482041	55.97386286	72.35650808	78.77051145	73.19104531		80.50070006	77.85211747	69.0832297	82.88685131	63.13156353		69.91854777	81.56941228	82.99454272		59.59136277	81.44975723	65.9706222	90.4907021	83.82964358	82.11172113	90.0746396		63.74622196	82.83021691		53.27655056	74.52676981	64.52616761	78.04711142
	Other	-39.74204007	-42.17464127	-58.18031646	-66.66457154	-57.14286633		-68.648225	-60.49353798	-45.06633578	-64.17909794	-39.76503715		-51.76278543	-66.76797575	-60.61722797		-45.43545758	-74.00154868	-52.79169203	-82.82784604	-70.80520852	-69.56515423	-82.9694832		-42.93423936	-63.56593684		-46.38898288	-63.07967352	-46.7526538	-65.49617911
ABSOLUTE AND RELATIVE FLUXES
Background		BL21				BL21				BL21				BL21				BL21				C				C				C				C				C				Crooks				Crooks
Strain		WT				F046				F102				F179				F257				WT				F045				F146				F202				F204				WT				F055
ABSOLUTE GLUCOSE UPTAKE RATE (mmol/gdw/h)		8.488837275				11.10610587				14.34504514				14.72638334				14.45051708				12.99304339				13.38127615				12.54365329				14.24186162				13.1537217				11.50616334				13.45821148
RELATIVE FLUXES (NORMALIZED TO 100 UNITS OF GLUCOSE UPTAKE)
Rxn	Flux	best fit	LB95	UB95		best fit	LB95	UB95		best fit	LB95	UB95		best fit	LB95	UB95		best fit	LB95	UB95		best fit	LB95	UB95		best fit	LB95	UB95		best fit	LB95	UB95		best fit	LB95	UB95		best fit	LB95	UB95		best fit	LB95	UB95		best fit	LB95	UB95
2	G6P <=> F6P (net)	78.3	77.8	79.2		97.2	96.5	97.8		98.4	97.9	98.6		97.8	97.2	98.3		98.3	97.6	98.6		65.4	64.6	66.2		69.7	69	70.5		63.2	62.6	63.9		62.5	61.8	63.2		93.5	92.8	94.1		72.4	71.7	73		88	87.4	89.1
7	3PG <=> PEP (net)	153.8	151.8	156.3		164.4	161.8	167		167.2	164.5	170		167.1	164.5	169.4		166.5	163.7	169.3		154.1	151.4	156.9		154.5	152.3	157.2		144.8	142.2	147.3		148.8	146	151.7		159.8	157.1	162.5		149.4	146.7	152.1		162	159.5	164.8
10	6PG + NADP -> Ru5P + CO2 + NADPH	18.6	17.7	19.2		1.1	0.3	1.8		0	0	0.5		0.4	0	1.1		0	0	0.7		25.2	24.1	26.1		23.5	22.4	24.4		26.7	25.6	27.7		26.4	25.3	27.5		4.1	3.3	4.8		13.7	12.9	14.5		8.5	7.2	9.2
18	6PG -> KDPG	1.2	0.7	1.8		0	0	0.5		0.1	0	0.4		0.3	0	0.6		0.1	0	0.4		7.9	7.1	8.6		5.2	4.6	5.9		8.3	7.6	9		9.4	8.7	10.2		0.6	0.3	1.1		12.2	11.5	13		1.9	1.4	2.5
21	AcCoA + OAC -> Cit	52.8	50.2	55.7		24.9	23.2	26.8		22.8	21	24.5		24.5	22.7	26.2		24.9	23	26.9		26.1	23.8	28.4		26.7	24.8	28.9		27.4	24.7	30.4		24.7	21.9	27.9		27.5	25.6	29.2		38	35.4	40.7		34.5	31.4	37
25	SucCoA + ADP + Pi <=> Suc + ATP (net)	36.9	34.1	39.9		12.2	10.8	13.6		10.8	9.2	12		12.9	11.7	14.2		12.7	11.3	14.1		12.6	11.2	14.6		12.6	10.9	14.4		13.3	10.4	15.8		12.1	9.5	14.5		13.7	12.2	15		21.7	19.5	24.2		21	18.9	23.1
29	ICit -> Glyox + Suc	1.7	0	3.4		0.1	0	1.5		0.1	0	1		0	0	0.8		0	0	0.7		2.3	0.4	2.8		2	0.8	3		0.5	0	1.4		0.5	0	2.1		0	0	1.4		3.5	2	4.1		1.4	0	2.7
31	Mal + NADP -> Pyr + CO2 + NADPH	0.6	0	1.8		2.3	1.1	4.1		0.8	0	2.2		0	0	0.7		0	0	0.8		0	0	1		0.6	0	1.2		1.6	0.4	2.7		0.5	0	1.9		0	0	0.7		0.3	0	1.2		0.7	0	2.1
32	PEP + CO2 -> OAC + Pi	28.6	26.2	30.9		25.6	23	28		24.7	22.2	26.6		21.5	20	23.2		24.4	22.3	26.4		21.2	19.2	24.6		23.9	21.3	25.9		26.2	24.2	28.2		23.9	21.6	26.3		26.4	24	28.1		24.9	23	27.2		24.1	21.6	27
33	OAC + ATP -> PEP + CO2 + ADP	1.4	0	2.3		0.3	0	1.9		0.5	0	1.5		0	0	0.8		0.1	0	1.1		0	0	0.7		0	0	1.1		0	0	0.7		0	0	0.9		0	0	0.8		0.8	0	1.9		1.5	0	2.7
64	Ac -> Ac.Ext	17.9	8.1	27.6		64.9	55.2	74.7		73.6	64.1	83.6		73.9	64.2	83.5		69	59.3	78.8		70	60.3	79.7		61	51.2	70.8		45	35.2	54.7		61.9	52.2	71.7		51	41.2	60.7		47.9	38.2	57.7		57.9	48.2	67.7
20	Pyr + NAD -> AcCoA + CO2 + NADH	97.2	92.4	102.5		113.7	107.2	120.2		117.7	111.4	124.1		120.4	114.2	125.7		115.4	109.1	121.6		116.4	110.3	122.4		109.8	104.5	116.3		98.6	92	105.2		108.2	101.6	114.9		103.7	97.4	109.2		109.8	104	115.7		115.6	109	121.6
ABSOLUTE FLUXES (mmol/gDW/h)
Rxn	Flux
2	G6P <=> F6P (net)	6.65	6.61	6.72		10.79	10.71	10.86		14.11	14.04	14.14		14.41	14.32	14.47		14.21	14.11	14.25		8.5	8.4	8.6		9.33	9.23	9.43		7.93	7.85	8.02		8.91	8.8	9		12.3	12.21	12.38		8.33	8.25	8.39		11.85	11.76	12
7	3PG <=> PEP (net)	13.06	12.89	13.27		18.26	17.97	18.55		23.99	23.6	24.39		24.61	24.23	24.95		24.06	23.66	24.46		20.02	19.67	20.39		20.67	20.38	21.04		18.16	17.84	18.48		21.19	20.79	21.6		21.02	20.66	21.38		17.19	16.88	17.5		21.81	21.47	22.18
10	6PG + NADP -> Ru5P + CO2 + NADPH	1.58	1.5	1.63		0.13	0.03	0.21		0	0	0.06		0.06	0	0.17		0	0	0.1		3.28	3.13	3.4		3.14	2.99	3.26		3.34	3.21	3.47		3.77	3.61	3.91		0.54	0.43	0.63		1.58	1.49	1.67		1.14	0.98	1.24
18	6PG -> KDPG	0.1	0.06	0.15		0	0	0.05		0.01	0	0.05		0.04	0	0.09		0.01	0	0.06		1.02	0.93	1.12		0.69	0.61	0.79		1.04	0.96	1.13		1.34	1.23	1.46		0.08	0.04	0.15		1.4	1.32	1.49		0.25	0.19	0.34
21	AcCoA + OAC -> Cit	4.48	4.26	4.73		2.77	2.58	2.98		3.28	3.02	3.51		3.6	3.34	3.87		3.6	3.33	3.89		3.39	3.09	3.7		3.58	3.32	3.87		3.44	3.1	3.82		3.51	3.12	3.98		3.62	3.36	3.84		4.37	4.07	4.69		4.64	4.22	4.99
25	SucCoA + ADP + Pi <=> Suc + ATP (net)	3.13	2.9	3.39		1.36	1.2	1.51		1.55	1.32	1.72		1.9	1.73	2.09		1.83	1.64	2.04		1.64	1.45	1.9		1.69	1.46	1.92		1.67	1.31	1.99		1.72	1.35	2.07		1.8	1.61	1.98		2.5	2.25	2.78		2.83	2.54	3.1
29	ICit -> Glyox + Suc	0.14	0	0.29		0.02	0	0.16		0.01	0	0.15		0	0	0.11		0	0	0.1		0.3	0.05	0.36		0.27	0.11	0.4		0.07	0	0.18		0.07	0	0.29		0	0	0.19		0.41	0.23	0.48		0.19	0	0.36
31	Mal + NADP -> Pyr + CO2 + NADPH	0.05	0	0.16		0.25	0.12	0.46		0.11	0	0.31		0	0	0.11		0	0	0.12		0	0	0.13		0.08	0	0.16		0.19	0.06	0.34		0.07	0	0.27		0	0	0.09		0.03	0	0.14		0.1	0	0.28
32	PEP + CO2 -> OAC + Pi	2.43	2.22	2.62		2.85	2.56	3.11		3.54	3.18	3.82		3.16	2.95	3.42		3.52	3.23	3.82		2.75	2.49	3.19		3.19	2.85	3.47		3.29	3.03	3.53		3.41	3.07	3.75		3.47	3.16	3.7		2.86	2.65	3.13		3.24	2.9	3.64
33	OAC + ATP -> PEP + CO2 + ADP	0.11	0	0.2		0.03	0	0.21		0.07	0	0.22		0	0	0.12		0.01	0	0.15		0	0	0.1		0	0	0.14		0	0	0.08		0	0	0.13		0	0	0.11		0.09	0	0.22		0.2	0	0.36
64	Ac -> Ac.Ext	1.52	0.69	2.35		7.21	6.13	8.29		10.56	9.2	11.99		10.89	9.45	12.3		9.97	8.56	11.38		9.09	7.83	10.36		8.16	6.85	9.47		5.64	4.42	6.87		8.82	7.43	10.2		6.7	5.42	7.99		5.51	4.39	6.63		7.8	6.49	9.11
20	Pyr + NAD -> AcCoA + CO2 + NADH	8.25	7.85	8.7		12.63	11.91	13.35		16.88	15.98	17.81		17.73	16.82	18.51		16.67	15.77	17.58		15.13	14.32	15.91		14.69	13.99	15.56		12.37	11.54	13.19		15.42	14.48	16.37		13.64	12.81	14.36		12.64	11.97	13.31		15.56	14.67	16.36
	Best Fits
		BL21	BL21	BL21	BL21	BL21		C	C	C	C	C		Crooks	Crooks	Crooks		MG1655	MG1655	MG1655	MG1655	MG1655	MG1655	MG1655		W	W		W3310	W3310	W3310	W3310
		WT	F046	F102	F179	F257		WT	F045	F146	F202	F204		WT	F055	F121		WT	F001	F023	F057	F133	F380	F418		WT	F128		WT	F037	F164	F289
	G6P <=> F6P (net)	6.65	10.79	14.11	14.41	14.21		8.5	9.33	7.93	8.91	12.3		8.33	11.85	12.02		7.75	10.04	8.83	11.22	10.67	11.02	11.24		9.96	10.96		6.98	9.74	8.64	10.35
	3PG <=> PEP (net)	13.06	18.26	23.99	24.61	24.06		20.02	20.67	18.16	21.19	21.02		17.19	21.81	21.8		16.57	21.46	18.68	23.73	22.74	23.56	26.13		19.2	22.77		14.86	20.23	18.4	21.8
	6PG + NADP -> Ru5P + CO2 + NADPH	1.58	0.13	0	0.06	0		3.28	3.14	3.34	3.77	0.54		1.58	1.14	1.17		2.52	2.81	2.65	2.96	3.12	3.2	4.35		1.86	2.5		2.06	2.49	2.81	2.88
	6PG -> KDPG	0.1	0	0.01	0.04	0.01		1.02	0.69	1.04	1.34	0.08		1.4	0.25	0.27		0.14	0.16	0.06	0.1	0.14	0.2	0.25		0.21	0.91		0.04	0.05	0.12	0.14
	AcCoA + OAC -> Cit	4.48	2.77	3.28	3.6	3.6		3.39	3.58	3.44	3.51	3.62		4.37	4.64	5.61		2.58	3.06	2.61	3.54	3.44	2.77	1.86		3.34	4.07		1.78	3.28	2.92	2.97
	SucCoA + ADP + Pi <=> Suc + ATP (net)	3.13	1.36	1.55	1.9	1.83		1.64	1.69	1.67	1.72	1.8		2.5	2.83	3.38		0.97	1.32	0.92	1.6	1.43	1.05	0.17		1.54	1.84		0.7	1.48	1.09	1.08
	ICit -> Glyox + Suc	0.14	0.02	0.01	0	0		0.3	0.27	0.07	0.07	0		0.41	0.19	0.43		0.3	0.35	0.29	0.42	0.41	0.08	0.07		0.17	0.45		0.06	0.38	0.33	0.35
	Mal + NADP -> Pyr + CO2 + NADPH	0.05	0.25	0.11	0	0		0	0.08	0.19	0.07	0		0.03	0.1	0.78		0.06	0.11	0.09	0.17	0.12	0.2	0		0	0.27		0.1	0.08	0.11	0.17
	PEP + CO2 -> OAC + Pi	2.43	2.85	3.54	3.16	3.52		2.75	3.19	3.29	3.41	3.47		2.86	3.24	4.32		2.37	2.55	2.59	2.96	3.16	3.5	3.42		3.1	3.67		1.95	2.93	2.89	3.03
	OAC + ATP -> PEP + CO2 + ADP	0.11	0.03	0.07	0	0.01		0	0	0	0	0		0.09	0.2	0.38		0.07	0.07	0.05	0.2	0.2	0.06	0		0	0.02		0.01	0.28	0.08	0.16
	Ac -> Ac.Ext	1.52	7.21	10.56	10.89	9.97		9.09	8.16	5.64	8.82	6.7		5.51	7.8	5.75		6.34	10.29	7.85	11.29	9.89	11.27	14.9		6.36	9.05		7.08	8.58	6.7	9.77
	Pyr + NAD -> AcCoA + CO2 + NADH	8.25	12.63	16.88	17.73	16.67		15.13	14.69	12.37	15.42	13.64		12.64	15.56	14.95		11.59	16.19	13.24	17.9	16.5	16.92	19.4		12.73	16.38		10.83	14.6	12.53	15.85
	LB95
	G6P <=> F6P (net)	6.61	10.71	14.04	14.32	14.11		8.4	9.23	7.85	8.8	12.21		8.25	11.76	11.93		7.64	9.92	8.71	11.1	10.55	10.9	11.1		9.88	10.87		6.87	9.65	8.55	10.24
	3PG <=> PEP (net)	12.89	17.97	23.6	24.23	23.66		19.67	20.38	17.84	20.79	20.66		16.88	21.47	21.37		16.26	21.07	18.33	23.31	22.33	23.12	25.62		18.85	22.36		14.6	19.87	18.06	21.4
	6PG + NADP -> Ru5P + CO2 + NADPH	1.5	0.03	0	0	0		3.13	2.99	3.21	3.61	0.43		1.49	0.98	0.99		2.4	2.66	2.52	2.8	2.98	3.04	4.18		1.74	2.36		1.93	2.34	2.69	2.74
	6PG -> KDPG	0.06	0	0	0	0		0.93	0.61	0.96	1.23	0.04		1.32	0.19	0.2		0.07	0.07	0	0.01	0.06	0.12	0.15		0.16	0.82		0	0	0.05	0.06
	AcCoA + OAC -> Cit	4.26	2.58	3.02	3.34	3.33		3.09	3.32	3.1	3.12	3.36		4.07	4.22	5.03		2.37	2.78	2.37	3.24	3.11	2.48	1.71		3.01	3.74		1.59	3	2.72	2.72
	SucCoA + ADP + Pi <=> Suc + ATP (net)	2.9	1.2	1.32	1.73	1.64		1.45	1.46	1.31	1.35	1.61		2.25	2.54	3.1		0.8	1.09	0.76	1.35	1.19	0.79	0.08		1.34	1.58		0.56	1.23	0.96	0.93
	ICit -> Glyox + Suc	0	0	0	0	0		0.05	0.11	0	0	0		0.23	0	0.01		0.04	0.05	0	0.07	0.04	0	0		0	0.24		0	0.06	0.2	0.22
	Mal + NADP -> Pyr + CO2 + NADPH	0	0.12	0	0	0		0	0	0.06	0	0		0	0	0.57		0	0.01	0.01	0.06	0.01	0	0		0	0.11		0	0	0	0
	PEP + CO2 -> OAC + Pi	2.22	2.56	3.18	2.95	3.23		2.49	2.85	3.03	3.07	3.16		2.65	2.9	3.82		2.14	2.27	2.35	2.68	2.84	3.18	3.08		2.78	3.37		1.66	2.55	2.64	2.66
	OAC + ATP -> PEP + CO2 + ADP	0	0	0	0	0		0	0	0	0	0		0	0	0		0	0	0	0	0	0	0		0	0		0	0	0	0
	Ac -> Ac.Ext	0.69	6.13	9.2	9.45	8.56		7.83	6.85	4.42	7.43	5.42		4.39	6.49	4.41		5.31	9	6.71	9.87	8.51	9.84	13.34		5.16	7.62		6.18	7.37	5.54	8.44
	Pyr + NAD -> AcCoA + CO2 + NADH	7.85	11.91	15.98	16.82	15.77		14.32	13.99	11.54	14.48	12.81		11.97	14.67	13.84		10.91	15.34	12.48	17	15.58	15.95	18.31		11.81	15.47		10.2	13.78	11.79	14.99
	UB95
	G6P <=> F6P (net)	6.72	10.86	14.14	14.47	14.25		8.6	9.43	8.02	9	12.38		8.39	12	12.18		7.84	10.19	8.95	11.35	10.78	11.16	11.39		10.05	11.06		7.1	9.87	8.74	10.46
	3PG <=> PEP (net)	13.27	18.55	24.39	24.95	24.46		20.39	21.04	18.48	21.6	21.38		17.5	22.18	22.2		16.88	21.84	19.03	24.16	23.16	24	26.63		19.55	23.18		15.13	20.6	18.76	22.2
	6PG + NADP -> Ru5P + CO2 + NADPH	1.63	0.21	0.06	0.17	0.1		3.4	3.26	3.47	3.91	0.63		1.67	1.24	1.27		2.62	2.93	2.76	3.08	3.25	3.35	4.52		1.94	2.62		2.17	2.58	2.92	3
	6PG -> KDPG	0.15	0.05	0.05	0.09	0.06		1.12	0.79	1.13	1.46	0.15		1.49	0.34	0.36		0.21	0.26	0.14	0.19	0.23	0.3	0.36		0.29	1		0.1	0.14	0.2	0.23
	AcCoA + OAC -> Cit	4.73	2.98	3.51	3.87	3.89		3.7	3.87	3.82	3.98	3.84		4.69	4.99	5.95		2.79	3.33	2.82	3.82	3.72	3.09	2.16		3.61	4.35		2	3.53	3.16	3.25
	SucCoA + ADP + Pi <=> Suc + ATP (net)	3.39	1.51	1.72	2.09	2.04		1.9	1.92	1.99	2.07	1.98		2.78	3.1	3.66		1.13	1.52	1.09	1.81	1.65	1.32	0.52		1.75	2.08		0.83	1.69	1.28	1.29
	ICit -> Glyox + Suc	0.29	0.16	0.15	0.11	0.1		0.36	0.4	0.18	0.29	0.19		0.48	0.36	0.66		0.35	0.42	0.34	0.47	0.48	0.16	0.12		0.35	0.52		0.22	0.48	0.37	0.39
	Mal + NADP -> Pyr + CO2 + NADPH	0.16	0.46	0.31	0.11	0.12		0.13	0.16	0.34	0.27	0.09		0.14	0.28	1.29		0.26	0.24	0.23	0.35	0.53	0.44	0.33		0.1	0.67		0.24	0.52	0.45	0.48
	PEP + CO2 -> OAC + Pi	2.62	3.11	3.82	3.42	3.82		3.19	3.47	3.53	3.75	3.7		3.13	3.64	4.94		2.67	3.01	2.86	3.31	3.7	3.82	3.82		3.47	4.2		2.17	3.32	3.25	3.32
	OAC + ATP -> PEP + CO2 + ADP	0.2	0.21	0.22	0.12	0.15		0.1	0.14	0.08	0.13	0.11		0.22	0.36	0.62		0.21	0.24	0.22	0.37	0.39	0.29	0.16		0.08	0.27		0.2	0.44	0.31	0.35
	Ac -> Ac.Ext	2.35	8.29	11.99	12.3	11.38		10.36	9.47	6.87	10.2	7.99		6.63	9.11	7.08		7.37	11.57	9	12.69	11.27	12.69	16.46		7.55	10.47		7.98	9.8	7.84	11.09
	Pyr + NAD -> AcCoA + CO2 + NADH	8.7	13.35	17.81	18.51	17.58		15.91	15.56	13.19	16.37	14.36		13.31	16.36	15.84		12.25	17.01	13.98	18.77	17.38	17.89	20.5		13.55	17.29		11.52	15.39	13.27	16.7
	Err+
	G6P <=> F6P (net)	0.08	0.07	0.03	0.07	0.04		0.1	0.1	0.09	0.1	0.09		0.07	0.15	0.16		0.1	0.15	0.12	0.12	0.11	0.14	0.15		0.09	0.1		0.11	0.13	0.1	0.11
	3PG <=> PEP (net)	0.21	0.29	0.4	0.34	0.4		0.37	0.36	0.32	0.41	0.36		0.31	0.37	0.4		0.31	0.38	0.35	0.43	0.42	0.44	0.51		0.35	0.42		0.27	0.37	0.35	0.4
	6PG + NADP -> Ru5P + CO2 + NADPH	0.05	0.08	0.06	0.11	0.1		0.12	0.12	0.13	0.15	0.09		0.09	0.1	0.11		0.1	0.11	0.11	0.13	0.13	0.14	0.17		0.08	0.12		0.1	0.09	0.11	0.12
	6PG -> KDPG	0.05	0.05	0.04	0.05	0.05		0.1	0.1	0.09	0.11	0.07		0.09	0.09	0.09		0.07	0.1	0.07	0.1	0.09	0.1	0.11		0.07	0.1		0.06	0.09	0.09	0.09
	AcCoA + OAC -> Cit	0.24	0.21	0.23	0.26	0.29		0.31	0.29	0.38	0.47	0.22		0.31	0.35	0.34		0.21	0.27	0.21	0.29	0.28	0.32	0.3		0.26	0.29		0.22	0.26	0.24	0.28
	SucCoA + ADP + Pi <=> Suc + ATP (net)	0.25	0.15	0.17	0.2	0.21		0.26	0.23	0.32	0.34	0.17		0.28	0.28	0.28		0.16	0.2	0.17	0.21	0.22	0.27	0.36		0.21	0.24		0.13	0.21	0.2	0.21
	ICit -> Glyox + Suc	0.15	0.15	0.14	0.11	0.1		0.06	0.14	0.11	0.22	0.19		0.07	0.17	0.23		0.05	0.07	0.05	0.06	0.07	0.08	0.04		0.17	0.07		0.16	0.1	0.04	0.05
	Mal + NADP -> Pyr + CO2 + NADPH	0.1	0.21	0.21	0.11	0.12		0.13	0.08	0.14	0.21	0.09		0.1	0.19	0.51		0.21	0.13	0.13	0.18	0.42	0.24	0.33		0.09	0.4		0.14	0.44	0.33	0.31
	PEP + CO2 -> OAC + Pi	0.2	0.26	0.28	0.26	0.29		0.44	0.28	0.25	0.34	0.23		0.27	0.39	0.62		0.3	0.46	0.27	0.34	0.54	0.32	0.4		0.37	0.52		0.22	0.39	0.37	0.29
	OAC + ATP -> PEP + CO2 + ADP	0.08	0.18	0.15	0.12	0.14		0.1	0.14	0.08	0.13	0.11		0.13	0.16	0.23		0.14	0.17	0.17	0.17	0.19	0.23	0.16		0.08	0.25		0.19	0.16	0.23	0.19
	Ac -> Ac.Ext	0.83	1.08	1.43	1.41	1.41		1.27	1.3	1.22	1.39	1.28		1.12	1.31	1.33		1.03	1.29	1.14	1.41	1.38	1.43	1.56		1.19	1.42		0.9	1.22	1.15	1.32
	Pyr + NAD -> AcCoA + CO2 + NADH	0.45	0.72	0.93	0.79	0.9		0.78	0.87	0.83	0.95	0.72		0.67	0.8	0.89		0.66	0.82	0.74	0.88	0.88	0.96	1.1		0.82	0.9		0.69	0.79	0.74	0.86
	Err-
	G6P <=> F6P (net)	0.04	0.08	0.07	0.08	0.1		0.1	0.1	0.08	0.1	0.09		0.08	0.09	0.09		0.1	0.11	0.11	0.12	0.11	0.12	0.14		0.08	0.09		0.11	0.09	0.1	0.11
	3PG <=> PEP (net)	0.17	0.29	0.38	0.37	0.4		0.35	0.3	0.32	0.4	0.36		0.3	0.34	0.43		0.31	0.39	0.35	0.42	0.41	0.44	0.5		0.35	0.41		0.26	0.37	0.35	0.4
	6PG + NADP -> Ru5P + CO2 + NADPH	0.08	0.1	0	0.06	0		0.15	0.15	0.13	0.16	0.11		0.09	0.17	0.18		0.12	0.15	0.14	0.16	0.14	0.16	0.18		0.11	0.14		0.13	0.15	0.12	0.14
	6PG -> KDPG	0.04	0	0.01	0.04	0.01		0.1	0.08	0.08	0.11	0.03		0.08	0.07	0.07		0.06	0.09	0.06	0.09	0.08	0.09	0.1		0.05	0.08		0.04	0.05	0.07	0.08
	AcCoA + OAC -> Cit	0.22	0.19	0.26	0.27	0.27		0.29	0.26	0.34	0.39	0.25		0.3	0.42	0.58		0.21	0.29	0.24	0.3	0.33	0.28	0.15		0.33	0.33		0.19	0.28	0.2	0.25
	SucCoA + ADP + Pi <=> Suc + ATP (net)	0.24	0.16	0.23	0.17	0.19		0.19	0.22	0.36	0.37	0.19		0.25	0.29	0.28		0.17	0.23	0.16	0.26	0.24	0.26	0.09		0.19	0.26		0.14	0.25	0.13	0.15
	ICit -> Glyox + Suc	0.14	0.02	0.01	0	0		0.26	0.16	0.07	0.07	0		0.18	0.19	0.42		0.25	0.3	0.29	0.35	0.37	0.08	0.07		0.17	0.21		0.06	0.31	0.13	0.12
	Mal + NADP -> Pyr + CO2 + NADPH	0.05	0.13	0.11	0	0		0	0.08	0.14	0.07	0		0.03	0.1	0.22		0.06	0.1	0.09	0.11	0.11	0.2	0		0	0.16		0.1	0.08	0.11	0.17
	PEP + CO2 -> OAC + Pi	0.21	0.29	0.36	0.22	0.3		0.26	0.34	0.25	0.34	0.31		0.21	0.34	0.5		0.22	0.28	0.23	0.28	0.32	0.32	0.35		0.32	0.3		0.29	0.38	0.25	0.37
	OAC + ATP -> PEP + CO2 + ADP	0.11	0.03	0.07	0	0.01		0	0	0	0	0		0.09	0.2	0.38		0.07	0.07	0.05	0.2	0.2	0.06	0		0	0.02		0.01	0.28	0.08	0.16
	Ac -> Ac.Ext	0.83	1.08	1.36	1.43	1.41		1.26	1.31	1.22	1.39	1.28		1.12	1.31	1.34		1.03	1.29	1.14	1.41	1.38	1.43	1.56		1.19	1.43		0.9	1.22	1.15	1.32
	Pyr + NAD -> AcCoA + CO2 + NADH	0.41	0.73	0.9	0.91	0.91		0.8	0.71	0.82	0.94	0.83		0.67	0.89	1.11		0.68	0.85	0.75	0.9	0.92	0.97	1.09		0.92	0.91		0.63	0.82	0.75	0.86
[truncated: 42 more columns]
