# Supplementary material for: Experimental Evolution Reveals Unifying Systems-Level Adaptations but Diversity in Driving Genotypes
Source: mSystems. 2022 Oct 13;7(6):e00165-22. doi: 10.1128/msystems.00165-22 (PMC9765567; doi:10.1128/msystems.00165-22)
Supplement: TABLE S3 [file msystems.00165-22-s0003.csv]

	BL21_WT_3	BL21_F46_1	BL21_F179_0	BL21_F102_0	BL21_F257_0	BL21_WT_2	BL21_F46_0	BL21_F257_1	BL21_F102_1	BL21_F179_1	C_F45_0	C_F202_1	C_WT_1	C_F202_0	C_WT_0	C_F146_1	C_F45_1	C_F146_0	Crooks_F121_0	Crooks_F55_0	Crooks_F121_1	Crooks_WT_0	Crooks_F55_1	Crooks_WT_1	MG1655_F57_0	MG1655_F133_0	MG1655_F1_1	MG1655_WT_0	MG1655_WT_1	MG1655_F1_0	MG1655_F57_1	MG1655_F133_1	W_F128_0	W_WT_0	W_F128_1	W_WT_1	W3110_WT_0	W3110_F289_0	W3110_F164_1	W3110_F037_1	W3110_WT_1	W3110_F037_0	W3110_F289_1	W3110_F164_0
AllR/AraC/FucR	5.484845322	2.332171022	1.814388799	0.906267722	2.736431669	3.861681935	2.551888676	2.526348174	0.95106228	1.6416094	2.070783731	0.656032782	1.166373571	-0.549696465	0.568727306	1.210157568	1.896346518	0.875222248	0.896124322	-0.139882966	0.298216792	1.442422693	0.18731911	1.940942667	0.717581723	-0.350049273	0.842163092	0.685420386	1.324321876	0.265695725	0.471894111	0.48133596	-0.185789015	1.363290232	0.019231619	0.542764247	0.981268026	1.497918346	0.914373866	1.217615819	0.055936861	1.482945711	1.877715773	1.133251844
ArcA-1	-3.717834935	-6.224539543	-4.698675044	-4.87006807	-5.112828673	-2.953145277	-5.959641212	-5.243984482	-5.921005856	-4.854049655	0.551540514	-3.434301258	-2.629865352	-3.96689778	-1.671784066	-1.382385341	-0.058855114	-0.551741757	-4.087328251	0.157059431	-3.02103457	-0.807220316	0.084275769	-1.264248993	-1.646452923	-2.89679577	-1.91309308	-1.156339936	-1.373005909	-1.699046411	-2.617992291	-3.451396572	-6.34763707	-6.256415058	-4.309164855	-5.637812946	-1.071358092	-3.189544244	-3.543217911	-2.795261394	-0.207470461	-2.599329668	-3.15615565	-2.847821768
ArcA-2	11.22970518	8.206192223	6.666214324	5.709544886	7.623748401	9.291608311	8.13944185	7.105837216	5.999676006	7.264922211	3.02205593	1.472916054	4.888900729	1.780216908	2.966320246	2.565089794	2.625327254	2.317158133	3.68939159	1.071345951	2.424345609	4.428224612	0.925378376	5.85376983	1.037828676	0.144684103	1.503895183	3.557079162	4.529892236	1.336664728	1.518416286	2.417968497	1.597000944	3.639166119	2.503055658	2.929950832	2.093709195	1.614986514	1.234709413	0.576035574	0.886588286	1.580791206	1.977533743	1.842021934
ArgR	-3.275075902	0.328466858	2.303515925	0.910654445	3.081969075	-3.08304796	0.166094081	2.965468833	0.267061839	2.890080109	2.385888617	4.478400387	1.16536443	4.996306901	1.735376393	3.729304697	2.061546163	3.817234933	2.334584351	2.776118496	2.094547545	0.102216487	2.732361276	-0.544064903	1.16578772	2.188704235	0.591455139	0.77874541	0.654739441	0.950789019	0.652423809	1.265200757	1.699570805	-0.469669354	2.185725533	0.534514597	-8.235069709	1.396322909	1.570109674	0.942520005	-0.303113406	0.361542319	1.528646121	1.215630361
AtoC	-0.151465442	-2.373640483	-2.486403472	-2.102445131	-1.514780649	-1.843168883	-1.895508975	-1.351651389	-1.316303097	-3.431212282	-5.347518818	-2.155284485	-3.295876712	-2.40850132	-2.841016685	-1.738927035	-4.598532892	-1.39546164	-0.605574405	-1.366194942	-0.783699555	-0.646578873	-2.014602936	-1.66104146	0.213696271	-0.16702894	1.400970657	1.227553741	1.630072586	1.039487787	0.37584935	0.237979194	-0.668116455	-1.55709552	-2.229687561	-1.987692891	1.288431393	1.47900524	2.357614635	1.386616826	-0.081198529	2.349086826	0.78187422	0.704425065
BW25113	2.663419521	3.34039995	2.462650207	3.031590533	2.384911013	3.310645	3.029721157	1.938236115	3.535135606	3.687351591	2.317857156	1.477850715	2.687917272	2.016321499	1.955416662	1.788463033	2.54623358	1.689093655	1.308540179	1.716469292	0.72582393	2.392369743	0.694246997	2.405310606	1.526309042	1.080960459	1.398224963	1.875822111	2.134940059	1.844805611	2.271069214	2.779086302	1.995355061	1.777422403	1.625607843	1.840659838	3.493916065	1.151593018	1.312938728	2.645596069	2.370976836	1.963831847	1.470242302	1.711862857
Cbl+CysB	1.624675688	5.226605686	2.07490225	3.266215343	3.455417752	0.9092151	5.12684278	4.113934511	1.875930307	1.28282054	2.067823654	4.653176298	2.584331797	3.956644712	3.076782655	3.164511239	2.285149764	3.590488711	0.635663724	3.344473652	0.056403075	1.86407629	3.818620326	2.71217383	-0.508753795	-0.848576269	-1.128124464	-1.683524327	-0.410427556	-0.522761403	-1.242346341	-1.319655762	5.419203912	3.321058869	2.425990252	2.451378365	-1.120052955	-1.572438749	-1.482114309	-1.217432764	-0.769497952	-1.545050502	-1.945592085	-1.806346962
CdaR	4.299855787	2.834066594	1.130815255	1.354748482	2.077869192	3.262429829	2.525447828	2.204335956	1.468863578	1.448040611	2.137342288	1.483692664	2.38454849	1.437622271	1.966427798	1.217756607	2.158548795	1.767933971	3.817840322	2.401541069	3.624411114	4.006110947	2.434279818	3.889682407	1.534512175	2.340760652	1.153831318	1.596761964	1.652978392	1.280423121	0.546540214	0.82925422	1.373817729	2.807057137	1.99598197	3.025928471	1.25883877	2.104033972	1.519719752	1.217053047	1.592376821	1.409066777	1.433148243	1.566618683
CecR	-3.494179184	-2.093531325	-1.915258226	-1.800615726	-2.393451722	-2.338913753	-2.425602886	-2.250502923	-2.238332779	-1.67255946	-1.290341393	-1.766990589	-2.892244479	-2.281128476	-2.176281607	-2.730055004	-1.730302056	-1.863701549	-1.564812055	-1.398272524	-2.061120125	-2.750631575	-1.47488414	-2.902146405	-1.968122724	-3.285470394	-1.492526731	-1.686262871	-0.945736251	-1.027052724	-2.134202931	-2.533335331	-1.233131155	-1.202927491	-0.555850014	-0.879599453	-0.348327462	-0.698674138	-1.655835039	-1.95179812	-1.329581456	-2.492054185	-2.017727689	-1.215759841
Copper	4.058380351	7.418651701	6.384185907	7.190469687	6.721796887	4.736984478	7.125858397	6.487220352	7.167759979	5.981302092	-1.553244126	-0.68983175	1.676709799	-0.656950811	0.928803133	0.525450408	-2.221772549	-0.011173318	-13.60407711	-7.270169391	-14.10308356	-6.996965094	-7.378208887	-7.571400921	-1.217924186	-0.887175748	-0.159865662	0.771181013	2.994021028	-0.18281911	0.067719295	-1.502958294	-2.464599522	-2.710729858	-4.995832764	-11.99139339	2.041913707	-0.740246066	-0.564047769	-0.88584618	0.968098343	-0.913135763	-0.313266209	0.672387832
CpxR	0.14776087	1.349246701	1.03049039	0.081053224	0.413601435	1.156405971	1.288518343	0.472980241	1.1961435	2.541314227	4.060635013	3.602301476	1.900845391	4.409575316	1.424604283	0.564912173	3.571795998	0.406407056	-2.226077081	-0.65800542	-2.181420892	0.614098309	-0.644210286	-0.244805177	0.675182446	-0.177309049	-0.237372671	0.52096984	0.33201823	-0.315440469	1.69056999	-0.013039564	4.501530999	3.245173931	2.14971351	1.787875685	0.467407881	2.644561305	2.30971627	3.482716468	0.958312922	2.603023037	2.920187709	2.451038289
Cra	1.306742161	2.242475967	0.550042298	1.712975351	2.785166477	1.256282971	1.981142026	2.70296337	0.454842881	0.719704137	-0.46527138	0.807620311	0.271423164	0.822656623	1.005925978	0.106187081	-0.651190507	0.234533051	-0.548307509	0.594246139	-0.010469679	-0.535071342	0.491028526	-0.276946233	-0.115915956	0.125292613	-0.14104125	-0.499877223	0.438685934	0.440574102	-0.189821025	-0.18452491	1.766454449	1.090263609	1.201441967	-0.515477268	0.272028511	-0.22026369	-0.485206196	0.215667702	0.348870545	0.19684497	-0.169686458	0.188528786
Crp-1	4.8165976	-6.469766012	-1.613507906	-5.122385074	-1.820450216	4.003527208	-6.765364745	-2.146822736	-4.726672942	-2.420362318	2.764851054	-0.172859664	-1.556079165	-1.163787916	-0.49042807	-0.333877006	2.777731167	-0.11943339	-0.74434427	6.786050658	0.052127115	6.523115891	7.247959514	5.361253694	2.805019593	2.385220489	0.10189127	-0.025694101	0.157850419	0.403822891	2.464929842	2.436128484	-4.971735015	-4.373379647	-3.454503228	-6.144943341	-2.01364906	3.040193963	3.479983432	3.522920524	3.923995701	3.46255312	3.309608131	2.931065203
Crp-2	2.046399602	-6.281555534	0.139751977	-2.464682966	-2.56702211	2.845633448	-6.593042102	-2.126862054	-4.995314988	-2.663860266	-12.68937069	-13.11017467	-15.17799367	-12.2533218	-14.00328125	-13.76724973	-11.79172553	-12.7479234	-15.04949483	-9.486287819	-14.08870665	-10.10553752	-9.302331959	-11.25375028	3.426773753	5.26455244	3.311824475	1.670434707	1.004151337	3.411374095	1.627864234	1.743262395	-14.72934224	-14.76878917	-14.07435165	-16.79677961	-4.735465715	-2.925317986	-2.783569767	-1.193958586	-1.343854511	-1.293742548	-3.037639392	-2.115000077
CsqR	3.526479024	1.998680938	2.796984111	2.013997331	2.636035603	3.550434022	1.988363751	2.779391103	1.897418633	1.401432908	1.848956803	2.445090829	2.228021202	2.578027033	3.115050244	1.814801243	2.94768028	2.236831646	1.585567872	0.821096293	0.928321623	0.392234044	2.903688034	1.062113812	1.726698554	3.751448772	1.826445695	0.584187004	1.085792578	1.380899313	1.524692421	1.952762242	-0.882554371	-0.105101931	0.151381517	-1.347287967	-1.739166168	1.459392712	1.330796962	0.810363393	-1.877927458	1.074251105	1.362931193	1.714074711
CysB	0.321835979	2.939341671	2.446576359	2.761260563	3.147619233	-0.444023192	2.978576702	3.037833805	1.570536804	1.076194482	-0.707276117	1.69002525	1.142390642	2.159325742	1.415988834	1.709824999	0.327649493	1.978438613	0.660671687	1.853900867	0.656771188	0.682665121	2.578285635	0.481987367	2.118190999	4.932772808	2.617589723	1.004677877	1.123159031	2.834206199	2.46774076	3.208403321	3.231369949	1.910600778	2.680195455	1.093490615	-0.297069116	2.437082239	2.630361267	1.99260756	0.870155301	1.768483664	2.007104581	2.416373632
DhaR/Mlc	-5.190852193	-3.21955379	-1.373331828	-1.854748712	-3.300149102	-4.430744707	-3.962461086	-3.619346643	-2.529723878	-1.951093644	-3.502670889	-3.889928629	-4.146061463	-3.612185231	-3.641146819	-3.576494321	-4.418158539	-3.544605622	-3.364730156	-4.084864484	-2.370045121	-4.723285498	-3.780044588	-5.072451801	-1.07633869	-0.055136173	-1.544440661	-2.233576483	-2.350514569	-1.418693634	-1.511248751	-1.077491104	-3.723688526	-3.402258615	-3.423674206	-3.96474136	-2.626148415	-2.03747669	-1.570018983	-2.247522657	-1.850198973	-1.775620363	-1.730342781	-1.63280865
EvgA	3.794261711	3.270068204	-1.028190857	-0.155444335	2.354365359	0.993505859	3.324263941	1.657785176	0.12927634	0.021231486	-1.617504113	-1.335573164	-0.949177924	-0.741126457	0.517008374	-0.665894467	-0.166876647	-1.169721626	1.244859081	1.67074857	1.74228111	2.356583423	1.566347286	2.289097764	2.030848745	1.855644269	-0.012328732	0.921735606	0.215794511	0.896601829	1.396207578	0.286271565	1.524731304	1.44145808	0.999961775	1.53319824	6.191546422	0.936575091	2.047551424	2.893037203	1.56564698	2.661566089	1.482379515	0.637292909
ExuR/FucR	4.620897958	1.333171962	2.787996038	1.578383147	2.718575727	3.78490969	1.299064904	2.565898999	0.887567051	2.492987417	1.996276927	3.09592642	0.773710848	3.212965621	0.596438647	1.829280268	2.803428803	2.502332775	1.465906466	3.546499694	1.875564681	3.778146857	3.970598088	3.971193595	2.133122352	1.9148042	1.341940278	1.417820131	1.891566611	1.772284416	2.125821691	1.350126232	3.322351941	2.442794028	2.71560916	2.594949258	1.104970977	3.245451206	2.891053197	1.344702291	2.271809059	2.536439688	2.150451615	3.893123143
FadR	-2.679211253	-5.432810873	-5.535427043	-5.9812703	-5.518269967	-4.100380235	-5.723057206	-5.269573884	-6.259312281	-7.088034939	-2.595545283	-4.864822415	-4.622883262	-4.800364665	-4.124871753	-5.046210863	-2.695149839	-4.880053451	-5.968472076	-3.598763018	-5.017726223	-3.841732869	-2.0849737	-4.009658201	-3.958556148	-4.714519326	-4.924879055	-5.334635342	-5.182202272	-5.016162222	-5.211970747	-5.339524734	-6.143784077	-5.503127417	-4.669798977	-5.896153211	-4.572461056	-4.113125396	-4.012849019	-2.765957255	-2.804545102	-3.176437201	-3.355208805	-3.960409066
FecI	-1.917578706	-2.642902517	-1.899827621	-2.921284974	-1.409826786	-1.495340503	-2.397121909	-1.611643431	-3.073068566	-0.455916255	3.2524654	0.937965614	1.154178522	0.214380705	-0.164029764	0.751213572	2.000097473	1.077045966	0.569130051	-0.040004503	0.645642817	1.932383161	-0.096964491	2.346164855	1.77869482	2.38045889	2.810098243	3.337261296	3.156140355	2.710048686	2.048478356	3.540222364	-0.218573598	0.770065196	-0.898853895	-0.490127693	-1.059884119	1.555907808	1.808478298	0.6409555	1.366829727	-0.073156356	2.137575009	1.031606356
FlhDC	15.28574474	9.831982429	12.78045263	14.59054474	12.91772733	15.41562664	9.937818594	13.55577322	13.15253179	9.493682684	24.28076984	25.61084828	26.49415054	25.80606034	28.36950021	27.81645706	23.54888014	28.46106365	20.06599577	21.37283152	19.61142898	19.69809614	20.25548898	14.93070731	-4.620979615	-1.47502548	33.11964755	29.31181529	28.72135298	32.93066082	-3.622525036	-1.091800885	-7.89001195	-8.235303926	-5.588584779	-7.575597242	-5.673133308	-8.444036326	-8.193276498	-9.497427814	-6.782015363	-8.058565917	-7.461485684	-7.886050461
FliA	5.604977357	2.368554289	0.099038347	2.441331135	2.93876199	4.430281937	2.967525103	2.58525657	2.795323356	1.131835034	2.454436265	1.679228637	4.56427077	2.008548786	3.587484176	3.360131288	1.641969004	2.645599038	11.46464879	8.886305671	10.049666	10.17627848	8.061160286	8.310610368	0.063890564	-0.607332668	34.02105246	32.05347754	31.81042182	33.66391004	-0.088075036	1.225060174	-0.749061469	0.62970016	-0.25121779	0.04961317	0.477206203	-0.845117911	-2.182163844	-1.243317359	-1.141114258	-0.963393478	-1.389560311	-1.882676827
Fnr	1.699831345	-0.193566574	-2.506382147	-2.136063495	0.37694109	0.820775502	-0.105000872	0.031432272	-2.47151243	-2.018587393	-0.673326631	0.011163294	0.22774455	-0.090870906	0.581148877	-0.603545925	-0.002529394	0.165878752	-0.029628306	-0.049326785	-0.072331393	2.080628105	-0.009026507	1.516875469	-1.776886917	-2.362903421	-0.713124781	-0.950983419	0.599131984	-0.607568126	-0.179573546	-0.82713144	2.536779712	0.622588002	0.35139476	-0.899478762	3.328409283	-1.941637611	-2.663318273	-0.966544038	-1.316725281	-1.591653518	-1.887766687	-1.97889235
Fur-1	0.67048283	-8.755088742	-14.53867917	-12.16403425	-4.66585812	2.989813596	-9.353889585	-5.910118503	-4.48156804	-13.77934464	15.71008092	-1.145729712	2.451303473	-2.15905153	3.510206203	-0.225985775	16.8053326	-0.081881955	19.95635475	-1.723321875	17.7984088	8.481229889	-1.769584051	10.66175468	-2.873622265	-0.700989605	-1.767358374	-1.167243792	-3.479107615	-1.961744619	-4.114571944	-2.077453343	-1.691089744	11.56091758	-5.949589592	0.402864826	-6.590274434	-2.236833227	-1.833443432	-2.488092376	-2.311572213	-2.432158954	-2.136445421	-0.655266932
Fur-2	0.873760682	-2.03084353	-7.441744158	-5.204977877	-2.690527375	4.051138282	-1.743844211	-2.686434236	1.949600576	-4.405706201	3.487347771	-0.204353573	2.884923443	0.004101282	1.357132815	0.303021197	2.127839445	-0.282194176	1.693023877	-0.831790611	1.170388181	1.995156028	-1.374141311	2.349771608	0.791825642	-0.179412614	-0.366196124	2.399289267	2.41859932	0.105760367	1.336505643	1.998466322	1.497177214	4.291086435	-0.607965929	2.2406891	0.289686454	1.388149697	1.315617337	-0.141439559	0.97589701	0.297232924	1.423396422	1.473649615
GadEWX	-17.63752415	-17.38454362	-18.12827025	-19.38233331	-18.46235379	-17.93928798	-17.85024643	-18.96864082	-19.29525926	-19.23227821	-17.64267191	-15.98277814	-13.24587027	-16.57088495	-13.42729076	-16.89823032	-16.2625981	-15.81175274	-13.38637107	-16.24033713	-14.16498264	-14.60505791	-15.46333664	-14.66254664	-15.6130631	-15.51494191	-15.25292837	-9.033186844	-9.633154109	-15.16869719	-15.57401662	-16.42100255	-14.69801974	-13.6387872	-13.92524402	-12.37058887	-2.333645099	-17.35478711	-16.5792143	-15.32527131	-8.06881506	-14.65131158	-16.79027271	-16.72091122
GadWX	-12.57895589	-10.32642119	-11.10084077	-10.91366641	-10.36702036	-13.4620537	-9.810074846	-10.462755	-10.36976411	-11.02019311	-9.567369809	-10.3134104	-10.11812691	-11.68748822	-9.868695492	-10.26241759	-10.54456685	-10.73224801	-8.215502731	-9.279898667	-8.063869083	-9.153841323	-8.659890025	-9.038867318	-6.949661049	-7.780887017	-8.961779569	-6.626006745	-7.527463658	-8.531954415	-6.498284926	-7.657743613	-6.215007372	-7.930154008	-6.517552825	-6.458503167	-0.482082454	-9.281584242	-9.718257093	-6.946462908	-3.629957942	-7.546943903	-9.20940475	-9.922529401
GcvA	0.207756436	0.507924553	1.289335529	1.516695756	2.775420778	0.474788589	0.389438467	2.195260688	0.822197742	1.311222992	0.814392712	2.297431964	-1.226333471	1.806493261	-0.492567014	0.930315239	1.063178341	0.613152187	0.484632963	-1.266505212	0.964918905	0.167710247	-1.520982917	0.204834815	-0.837027886	1.497137727	0.129334371	-0.407453099	-0.958255991	-0.088029201	-1.009771331	-1.016504907	0.425196062	-0.285684625	0.309704692	-0.616688093	-4.25296109	0.442019187	0.459941874	0.023017993	0.916149822	0.533625929	-0.342819878	0.226637454
GlcC	-1.52661033	-3.872007536	-3.226432819	-3.71219502	-3.672597444	-2.396285669	-4.472903336	-3.781889444	-3.994420647	-4.681820477	-3.249783955	-2.355876526	-2.782290782	-2.658430549	-2.9665908	-3.629872246	-4.980207454	-3.416777824	-3.525529809	-1.959750401	-3.221919365	1.183580978	-2.152567907	0.106440955	-0.22704336	-0.176436768	-0.035010287	-1.794569381	-1.669962341	-0.524115053	-0.709941187	-0.746291514	-2.06625205	-4.17201616	-1.861831249	-2.676654861	0.391092782	-0.938341347	-0.649513783	-0.459985932	0.980826084	-0.304364228	-0.424806779	-0.435734024
GlpR	2.775318997	0.583537728	0.203984062	0.085839125	0.650852085	1.484137923	0.146413731	1.198346617	-0.439677783	-0.534099682	1.604518239	0.137740178	0.432752345	0.84871736	0.940691109	0.715547472	1.656141	1.057977477	0.517439393	1.655162595	0.113182466	1.671208617	1.97910611	1.955138033	-0.097068591	-0.094676536	0.323126657	-0.525363317	-1.060461058	0.201809065	-0.077292921	-0.561938975	0.372667843	-0.019364604	0.200896929	-0.486938952	0.513375581	0.263852301	0.204442432	-0.230242123	0.405389263	0.628761533	-0.086162785	-0.448724153
GntR/TyrR	4.440839741	0.924907156	2.480703732	2.590008306	-0.909168647	4.080187118	0.087637266	-0.906893485	1.242110324	0.56118279	0.907417075	0.129631783	-0.768707171	0.265705001	-0.870410084	-0.630627924	-1.21256208	0.307226172	-1.004771853	-0.71104522	-1.569328426	-0.336184815	-0.565938147	-1.687101204	0.191446442	2.355149743	1.136256779	0.426620138	0.311221427	0.711257898	0.408658717	1.011805989	-1.115260272	-1.483495446	-1.52461681	-2.403330516	-1.405657479	0.205525545	0.843195608	0.781215189	0.21415033	0.772216279	0.943469095	1.53704395
His-tRNA	-0.90419443	0.389161926	2.217842897	3.003991358	1.609894699	-0.905917422	-0.475682625	1.8700849	0.964261117	0.5942838	-0.75182895	3.088235573	-0.809583695	3.381975713	0.369548745	0.532619626	-1.7917081	1.357774187	0.826863505	1.248280907	0.848437162	-1.310157413	1.348391807	-1.596365343	-0.020257888	1.63337509	0.712364838	-2.190482919	-1.896629259	0.73683374	-0.21832721	-0.689791028	3.043404465	0.95442664	2.891418737	1.953473603	1.781211787	0.74877655	1.357316345	1.748040215	1.161526628	1.904407964	0.680521702	1.368369301
Leu/Ile	-5.011456039	-3.492313755	-1.390024865	-0.374337031	-3.159405002	-4.845798556	-4.005288806	-2.413239944	-2.806357561	-3.491543023	-0.23812086	-1.590128537	-1.937674248	-1.443536818	-0.233938863	-1.080620066	-3.437951148	-0.209181913	-3.886144618	-1.943224235	-3.284511001	-4.885047708	-1.829347132	-5.255616428	-1.74673606	0.045152559	-0.680995279	-4.007843975	-4.295200834	-0.839654231	-2.81855334	-2.726723139	-1.83363188	-3.896999264	-0.797878315	-2.668539453	0.560179507	-0.498772214	-1.47142612	-1.746941872	-0.51458569	-1.836930782	-1.445532417	-1.609009177
Lrp	0.674211778	-1.788626036	-1.301347479	-1.696093701	-3.009258103	0.095028203	-1.68431268	-3.0338375	-0.815985428	-1.025787893	-0.856392312	0.158339035	0.043229646	-0.481627817	0.001990541	-0.876245478	-1.583432068	-0.734055814	-2.911900742	-1.316856235	-3.140503531	-1.844115246	-1.762329493	-1.614494813	-1.873561373	-3.246429883	-1.820185101	-0.592570483	-1.060289895	-2.110630347	-1.838322797	-1.732855298	1.050126818	0.987947663	0.047557587	1.157181306	0.619750248	-1.811894242	-2.802041353	-2.354359343	-2.442688676	-2.426347231	-2.033488642	-3.094268829
MalT	-5.687505142	-9.259999295	-7.295178205	-10.17074311	-6.148154424	-6.888723678	-9.334122587	-6.336369071	-11.52857127	-8.311984688	-11.08215569	-8.871731586	-10.41810756	-8.350919298	-11.12464864	-9.092035684	-8.786561638	-9.770486357	-5.683935371	0.535759835	-5.462672527	0.377667275	0.6015567	0.044815246	-0.43524144	-2.407737327	-1.838516138	-1.242887425	-2.156061166	-1.610277736	-1.34928262	-3.719642339	-3.572948462	-5.606813896	-3.343549005	-7.28868643	-8.863370087	-0.128544283	-0.148988909	0.689900608	-2.246819608	0.237390966	0.929158338	0.090273583
MetJ	-0.702668605	0.758722783	1.354927046	1.760388938	0.247723819	-0.420410318	0.330593443	0.044680918	1.760047559	1.187491035	-1.082304327	0.915848742	-0.144614775	0.328543647	0.192930536	0.791407961	-1.542083938	1.028640299	-2.242650252	-0.484122716	-2.150926207	-2.018269622	-0.344657961	-2.203496115	0.354530079	-0.086119034	0.400408651	-1.180067755	-0.956069074	-0.123095373	0.369828764	-0.037677755	-1.237574789	-2.790183818	-1.404697106	-1.828010195	-3.043323859	-0.019933878	-0.310164037	-0.515359446	-1.320262272	-0.147382794	-0.267480022	-0.333594905
Nac	-1.077013641	-1.577278747	-1.393125618	-1.242915018	-1.06229023	-1.536516838	-1.311728673	-1.31210663	-1.432655491	-1.125162522	-1.668731833	-0.260262664	-1.754945759	-0.344221392	-1.462478936	-1.902995597	-2.63723734	-1.898861286	-2.825664987	-0.6273359	-2.639694064	-0.951666404	-0.514701944	-1.288132759	-1.934078962	-1.186387554	-2.377661192	-0.345924612	-1.026654088	-2.062439475	-1.335760492	-1.592977701	-1.870401999	-2.087265592	-1.221877189	-2.253215754	-1.161962426	-1.335764321	-1.660672693	-1.385651564	-1.386158841	-1.17331909	-1.094225487	-1.948303485
NagC/TyrR	3.655670087	2.134687215	2.686114663	1.300192382	3.153844955	2.887146956	2.015199252	3.377235026	1.032852179	1.441377775	2.231695375	2.205447241	0.458907521	2.101217198	1.014701152	2.360783594	1.625441203	2.80474012	1.163895256	2.911265892	1.49975308	2.610163079	3.412352848	2.497798687	4.212706748	3.231363084	1.681742257	1.670703429	2.770490499	2.371386845	3.083367389	2.968505956	2.343419265	1.662120622	2.701183646	2.544032802	1.683309759	3.099763413	3.328291136	3.125418993	2.376618823	3.817818342	3.296855883	2.734648962
NarL	1.577283772	1.977223617	2.084619882	1.686412318	1.995402608	0.319482678	1.586763331	1.748857133	0.735498808	0.358980812	2.462766875	4.153479907	5.390232809	4.068303199	5.110371502	4.208062456	1.280774474	4.684196335	0.782693079	2.051464123	-0.545039073	2.402689154	1.644822097	1.931434952	2.966017165	2.122517305	2.94754012	2.917317532	3.825524542	2.789195149	2.439518855	2.40304718	5.879503058	2.460085396	3.967136918	1.76538301	3.092247744	1.766333895	1.703578007	1.935578177	1.995434435	2.007309154	1.346351769	2.54013689
NikR	4.470417063	2.8780602	1.908742842	1.491670919	3.621726234	1.473836881	3.149702104	3.784167951	0.739488959	1.032615205	0.689606453	-0.205079437	1.688283053	1.69712275	1.258617328	1.475222166	0.757439862	2.1743974	1.928535117	1.767124396	0.585977849	2.823034919	2.050728456	4.352536076	5.350816034	4.436414565	3.420000772	4.581661147	4.918874708	3.565187993	4.428928498	4.533380348	1.697484603	2.6352939	2.135566313	1.929419774	4.831546993	5.124384273	5.939299976	4.318872081	3.593020851	4.629474928	5.004683104	4.894035995
NtrC+RpoN	2.008259971	-0.031047748	-0.713037913	-1.494648653	0.496680714	-1.090207425	-0.359313191	0.897268582	-2.756093007	-3.169521961	-3.936641015	-1.324504898	-2.441261987	-1.345623859	-1.848606903	-2.648543014	-4.428620055	-1.655284563	-1.416128786	-1.192025965	-3.740687457	-0.228373554	-1.097352237	1.311497023	-3.821045854	-4.820351165	-3.621577995	-2.843977869	-3.437054316	-3.925414078	-4.065124303	-3.6599978	-3.065592992	-2.563129533	-2.767812003	-3.932713905	-3.645944107	-1.960088931	-2.354850913	-2.76837274	-2.028484212	-2.852438787	-1.88609355	-3.24467839
OxyR	-2.764647884	-1.68286237	-2.883072742	-2.830929132	-2.873752999	-2.348230501	-1.562656803	-2.626238956	-1.860371578	-2.488566984	-0.719312073	-1.906257102	-1.422596832	-1.267695157	-1.739708624	-1.009186536	-0.232385151	-1.907447205	-1.949961681	-3.623467246	-2.381074374	-3.144682224	-3.303538748	-3.60315057	-1.850277898	-3.324451161	-1.537787765	-1.571038204	-1.669838538	-1.813355121	-1.867486234	-0.938016141	-2.538888138	-1.642105346	-2.353163696	-1.88212164	-1.280634432	-1.360682983	-1.490088502	-1.622156849	-1.980218512	-1.286259185	-1.403772809	-1.217916359
PrpR	2.907519241	-0.097565734	-1.201966581	-1.602072468	0.430857749	0.840726719	0.45845554	0.514448101	-1.58435755	-1.247006776	-1.217066509	-0.064248888	0.182442626	-0.178556479	-0.182984595	-0.326746438	-0.05772195	-0.495373264	1.042424361	0.373746524	-0.222198391	2.931237407	0.241833278	2.385894626	-0.476111529	-2.100722967	0.493101564	0.848218282	0.674505321	0.147053297	-0.126474391	0.011655078	-0.422654197	0.8779996	-0.799015193	-0.5376416	0.956670155	-0.747578645	-0.851116877	-0.602899432	-0.113032362	-1.027899035	-0.680052914	-0.734544255
PurR-1	-2.60435284	-0.359863311	2.391912323	1.972307591	0.488009893	-2.667507808	-0.654244127	0.929456226	0.91839376	0.689299037	0.132412102	1.978787565	-0.34727188	1.740102792	0.427263041	1.188635122	-1.204912193	1.8331314	-0.505992839	-0.880284045	-0.694234803	-2.924744829	-0.282810427	-2.71166387	0.534467923	0.190438824	0.529390446	-2.005001943	-2.266600324	0.502555569	-0.579149001	-0.428117786	0.499943684	-1.464605422	0.709801324	-0.77991181	-1.930203127	0.486976527	0.958183251	-0.032981661	0.578086772	-0.125305729	0.322468459	0.977405603
PurR-2	-11.16212276	-10.10191507	-9.445458613	-9.505849699	-8.892101901	-12.11343589	-10.13186235	-8.842595664	-10.28288565	-9.646200786	-9.415731059	-8.3080828	-9.969303427	-8.727637733	-9.605628682	-8.973801345	-8.847773608	-8.349217974	-8.988317928	-8.210972294	-9.41300937	-8.470044181	-8.213485192	-9.923391174	-6.735438017	-6.810106853	-6.451157879	-6.573665776	-7.201599855	-6.559534718	-7.402375585	-7.26837585	-9.510744512	-9.392277493	-9.121410038	-8.466461256	-5.368568912	-4.83356141	-4.262209369	-4.32716936	-0.335094629	-4.554861222	-4.37085731	-4.143064547
PuuR	-9.333729574	-9.539226798	-9.003151129	-9.084783077	-8.548933003	-10.51984937	-9.680744125	-8.686932338	-10.02692554	-9.212032786	-10.19371207	-11.88888522	-12.6236812	-11.17223999	-11.22068516	-11.20975083	-10.23759795	-11.13292448	-12.04088017	-12.24965431	-12.93394575	-10.7094836	-11.90592653	-12.13696512	-5.0249794	-5.714126093	-8.478146207	-8.363707111	-8.580869596	-8.708216985	-5.871032984	-6.704600452	-12.79387631	-11.1174836	-10.75472768	-12.92433947	-4.804296508	-1.482742233	-1.786154283	-2.140956729	-3.172497888	-1.941831617	-2.100928107	-1.881707368
Pyruvate	2.723516482	3.708797843	3.148606298	4.816893775	3.984090411	1.245328667	3.059176802	3.388490333	3.809726604	1.503714582	-0.995631199	0.955820225	-1.064294236	0.612049772	0.072324067	-0.807120255	0.249906065	-0.518702295	1.348212523	1.367377644	1.494460615	1.535675768	1.717294431	0.929393304	0.308268073	0.60566763	-0.822696909	-0.685896517	0.272411911	-0.483568266	-0.372589587	-0.331035789	3.297393583	0.515454843	1.099163732	2.422723786	1.582848431	0.475845603	0.412503381	0.74984014	0.819930471	1.397598813	0.702003609	0.135532505
RbsR	0.940307427	-1.732030859	-0.579551099	-1.880070255	0.101001196	-0.585285533	-1.926344422	0.039838156	-2.349522517	-1.409126091	-3.293635716	-1.939518651	-3.552150034	-1.052495828	-3.075365993	-2.951348276	-4.422947218	-2.862616463	0.529476103	2.277439137	-0.091001477	1.630744018	2.293944448	2.105499058	1.234966557	1.574530425	1.853042114	3.406997533	3.612278332	2.350149128	1.207997192	1.858725805	1.125396133	0.82431525	1.151418728	-0.715558311	-0.88426726	3.323558136	3.608818557	2.915369117	0.302771535	3.368466101	4.063710835	3.607336907
RcsAB	6.849070802	4.059929137	1.004526755	0.584219544	4.156525916	4.202787948	2.724618018	3.325798591	1.494331255	0.10991386	-0.511351135	1.617740007	1.471070207	2.574297953	1.315724529	0.173198457	1.313991356	0.675875442	1.815825527	0.354745555	1.440458833	1.11921651	-0.545758792	2.468128423	-0.823018114	-0.634626401	0.038540062	-0.056117768	0.603945814	0.043470268	-0.316687584	-0.375269969	0.499457034	7.420561767	2.358352977	11.35782738	0.7891451	-1.523272309	-1.647983484	-1.016177613	-0.412379311	-0.953739804	-1.228179952	-2.258566626
RpoH	5.739577466	4.749843715	5.56865596	4.875317847	6.823798494	5.129425408	4.589430068	6.612381178	4.933349303	5.006613439	3.722865806	5.921446194	3.109159172	5.270782741	3.022927753	4.496141926	3.202204056	4.67716868	3.924120225	4.024292603	4.305951758	3.509919994	3.939817933	2.740856332	5.514854401	6.182061413	4.773514764	3.68775551	3.860255114	4.887290596	5.296727966	4.446757618	4.454552641	5.277365676	5.164717903	5.353819601	0.777348057	5.882666664	5.98647499	4.957901712	3.466952122	5.677380778	6.039578775	6.339559978
RpoS	-27.65914211	-29.33089804	-35.10040838	-33.54733778	-33.80803623	-29.11459164	-28.93449612	-34.01563808	-33.17354874	-34.66071113	-21.84100415	-27.79776345	-17.92648351	-26.89837605	-18.59478849	-24.21018123	-20.99225557	-23.4443266	-15.97633224	-22.08703072	-17.54329324	-19.13057696	-22.29605665	-17.65373888	-24.04649473	-26.58549766	-17.96539255	-16.21090959	-18.55770167	-18.45265917	-24.88557537	-27.46741766	-27.18149235	-21.66969574	-24.84396082	-20.71353154	-24.61272786	-37.44351032	-36.78719926	-36.02784055	-28.67655685	-35.79470153	-37.26167361	-37.57054091
SoxS	-0.342635607	0.894018722	-0.784311036	-0.281208011	-0.529075913	-0.326616659	0.949144342	-0.998628854	0.779677497	-0.502107638	-1.354263433	-2.368205227	-0.48793288	-1.822005757	-0.656216209	-0.586240295	-0.431744667	-0.957874605	-2.194860012	-3.619004061	-2.152262584	-2.935407398	-3.561083813	-2.460923645	-1.868591362	-1.834774718	-1.291821165	-1.081197989	-1.531390238	-1.181866078	-2.380640354	-1.966338201	-0.203355692	0.882156221	0.402197842	1.680521202	-1.425193587	-2.018447627	-2.064374481	-2.816993704	-1.202786394	-3.142368438	-1.871714641	-2.254212305
SrlR+GutM	4.24923684	2.834049945	3.865491413	3.155231996	3.124985051	3.096025003	2.676345567	2.595869177	1.969921684	2.416417326	0.898405466	1.500074217	1.383287598	1.100369316	1.050701904	0.583338826	1.334942852	1.133153646	0.172317585	1.75987468	-0.957892183	1.501885743	1.572409283	1.677889628	1.41101733	0.048438659	0.549620028	1.543572588	-0.282036761	1.285226869	0.549650167	0.425835427	-0.102052384	-0.012519062	0.517124529	-0.042208055	-0.044343163	0.09112819	0.271185717	-0.037931131	0.901546693	-0.726211629	0.428733593	0.460982815
Thiamine	-1.982114789	-1.980790988	-0.69955088	0.614478679	-0.222527711	-2.104078747	-2.131405845	-0.467751109	-0.14681067	-1.819980704	0.253111963	0.168555736	-1.142164034	0.055770273	0.175256723	0.186459771	0.393712925	0.426796569	0.300559418	-1.871085744	-0.430270617	-3.503097556	-1.335415613	-2.780366014	-1.842262869	-1.156478484	-1.123096651	-3.622788768	-3.86308393	-1.511270797	-1.799395783	-2.110783313	-0.416747128	-1.288115807	0.05986007	0.870637547	-1.104714086	-1.809359051	-1.375780873	-1.251401416	-1.025020333	-1.046343892	-1.136002792	-1.226505019
Tryptophan	-0.441057567	-1.799471064	0.109869773	-0.0975826	-0.868133952	-0.02263873	-2.039397779	-0.973825108	-1.057845853	-1.57957083	-0.054839523	-0.693386885	-1.26391979	-0.784719678	-0.068684928	0.150883139	-1.13112187	0.285620468	-3.025017907	-2.196517745	-3.068829625	-2.565771059	-2.43176922	-2.089734916	-3.045736384	-1.47688117	-2.14090178	-3.154003298	-3.68071307	-2.018874314	-3.001695091	-2.737232564	-3.098889463	-4.239006505	-2.874901169	-3.425287081	-3.055027255	-2.281928226	-1.424125286	-1.840685338	-2.412470438	-2.30541501	-2.075037994	-1.887997414
XylR	3.335554228	1.643426479	0.61752853	1.205504395	0.832906774	2.442835856	1.566012492	1.365316448	0.900759693	0.798911158	1.772487322	1.059139466	1.644382732	0.474056164	0.607914075	1.538574655	2.004493739	0.999033888	2.553187105	3.050160756	2.363199221	3.62056144	3.287900678	3.905873008	1.806500024	0.789476864	0.898965263	2.56128543	1.93889212	0.639379521	1.80840918	0.586536268	1.33280758	2.546708388	1.797747681	1.918488375	1.848973003	1.278423094	2.234515191	1.963376979	1.244197041	2.280066511	1.603306364	2.192613616
YgbI	7.813705925	7.345182558	5.968207291	4.919207779	6.179188316	6.48931869	7.232311102	5.877611435	5.740108996	6.291743633	3.715570331	2.746183059	4.30725994	4.030306971	3.57403969	3.679789923	3.250910699	4.04994745	2.89191884	3.34562189	3.28255633	4.909083461	3.997128363	4.154447564	2.261090908	0.000414226	-0.070991964	2.172700027	2.809564161	0.628065639	2.088350881	2.896140694	3.088335851	3.525263156	3.360612006	3.840786736	1.266715351	1.575279801	0.871778701	1.413860631	1.152929966	1.795197088	1.80083663	2.134790506
YiaJ	4.790468794	3.317140488	2.116957351	0.659569758	3.515631528	2.36916851	3.448923039	2.91706994	0.761560042	0.402147717	0.233817857	1.062751809	-0.812770237	0.585570446	0.269183331	0.613922819	0.174028935	0.546027536	2.505483439	1.782741629	2.396798052	3.2568738	2.471881762	2.694222588	1.204960009	0.009314125	0.906152438	0.930827879	0.473311048	0.414824699	-0.152270984	0.206118524	-0.356757199	0.81351546	-0.46955939	0.127575917	1.363748532	0.220803539	0.958521761	1.213608415	0.265029279	0.838811192	0.869595017	0.610561631
YieP	-0.517134748	-0.766495536	0.556752536	0.844303537	-1.592938506	-0.319556646	-1.191823085	-1.489525174	0.928535244	-0.673529118	0.278785953	1.677748954	1.921680955	1.839446205	2.199616519	0.301744205	0.797830527	0.614282604	0.021854969	0.638574446	-0.188517857	0.433594895	0.320984392	1.320883243	0.317937982	-1.923342168	-0.640211689	-0.973187439	-2.037220596	-0.068645671	0.48283691	-0.569500665	2.568546581	1.413591518	1.972604102	2.646646304	1.003056929	0.686363045	-0.267023028	0.358253435	0.309379441	1.14966956	0.453581105	0.344960272
YneJ	4.268059085	3.910809685	3.163307297	1.724498165	2.409112615	3.396330981	3.286633956	2.788869793	2.188724843	2.31213013	0.033928051	1.408941299	1.840267082	1.226111882	1.769899522	1.686984595	-0.564831664	1.934186675	1.082815899	1.924436935	0.470570451	1.399200116	1.755187304	1.468818014	0.883872666	0.057325376	1.625924559	1.465495621	2.048424333	1.947471752	0.815731933	1.011375719	1.923762825	1.343077868	1.379501287	1.907353604	1.140819126	-0.210208333	-0.677205147	-0.107149003	-0.383593813	-0.400809085	-0.512755473	-0.49235578
Zinc	2.049694062	2.624342434	3.554628652	1.42105785	3.263568821	2.214713361	2.750510978	2.352559204	2.099200724	2.968917135	2.917105136	3.455381442	1.279879432	2.960043517	2.110087137	2.361664152	4.014975626	2.459896891	3.654270794	3.609566944	3.469888408	3.817210909	2.985171249	3.799693134	1.870623472	3.425767917	1.545141982	1.645519961	2.352609874	1.540817597	2.234887668	2.70436022	4.686061291	5.462946345	3.986994125	3.190364911	-0.456332426	2.360428546	2.203861014	3.107619548	1.593020381	2.514679134	2.612102423	2.438031499
crp-KO	-7.229016964	0.771590609	-2.904010148	-0.378626332	-2.741935375	-6.692064721	0.880195682	-2.372541454	-0.22468349	-1.794960545	-7.563616039	-4.343844902	-3.183935614	-4.797084412	-3.745063813	-3.813122668	-6.740536118	-4.448133011	-2.255189017	-8.301445997	-2.946955799	-7.439108028	-8.03763609	-6.194168606	-2.177043274	-2.666480892	-2.233680144	-0.80703337	-1.256814396	-2.293531649	-2.212339806	-1.987015173	-1.325086166	0.132728149	-1.127611499	1.412649914	0.062804034	-1.73892438	-2.156525555	-2.029447021	-2.521224464	-2.812646962	-1.858504986	-1.60397131
curli	-1.640101441	-3.622930886	-7.100509545	-5.350947976	-4.885565348	-2.940930834	-3.339917496	-5.371023884	-5.262123927	-6.645605157	-5.688151488	-5.938748885	-3.145637057	-7.76842029	-3.598005295	-6.410365749	-5.676301694	-6.12563582	-1.06872701	-2.45557811	-0.552351149	-0.442754788	-2.845211878	-0.552510077	-0.692956966	-0.443541532	-0.035595634	1.113328493	0.611561234	0.037685611	-0.019852837	-0.079264866	-4.661814959	-2.632936881	-3.745391441	-2.660099032	7.501448991	0.089929404	0.264544447	0.529035978	1.459298368	-0.06593012	0.355119265	-0.372144182
deletion-1	-3.822893886	-3.269892442	-2.978463238	-2.859797239	-3.780137847	-2.489262012	-3.448217147	-3.869561117	-2.636657979	-2.38021905	-1.29500255	0.118918195	0.118613313	-0.537887973	-0.279024644	-0.420870844	-1.061306638	-0.766059945	-0.77522503	-0.367220652	-0.861212335	-0.779268031	-1.393092098	-0.830800436	-0.241027863	-0.613978897	-0.928767507	0.303547125	-0.095028932	-0.759398277	-0.022882145	-0.157698964	-0.42499154	-0.206096362	-0.646753227	0.445394896	1.278963644	-1.013576918	-1.562886759	0.839716218	0.240668263	0.097165789	-1.204406896	-1.442571091
deletion-2	-4.063177502	-5.547662182	-8.241745983	-8.461105253	-7.528380347	-3.904063221	-4.999446744	-7.918656387	-6.555875162	-6.098303934	-3.279872727	-4.02989498	-3.814160632	-5.179812806	-3.608393605	-4.649496059	-2.102836839	-4.461635159	-3.017810195	-3.504102556	-2.858042438	-1.920444972	-3.815979075	-2.959897385	-4.065014173	-4.946761029	-2.765922104	-0.786436204	-1.152869328	-2.148400589	-4.446128529	-5.133407785	-3.296740293	-1.449378463	-3.684771657	-2.818438532	-3.827017944	-2.370005178	-2.773939001	-4.890687626	-4.464356917	-4.534547983	-3.010082562	-2.466049722
duplication-1	0.384069352	2.007154908	4.082184541	2.861260784	2.070668209	1.031810713	2.29242091	2.362787329	2.246259607	3.714536774	4.037165929	4.66210506	3.186653381	3.854607449	3.679285711	3.869287458	3.314010138	3.914218934	0.794809327	1.732976636	1.943746921	1.829803432	2.16693423	-0.070604402	1.844715927	1.066839307	1.48668941	2.032241641	1.176258686	1.443292928	1.66950349	1.348880456	3.306551995	1.620201917	3.855835877	3.150647428	0.102214203	2.31777878	1.87789328	0.505769357	1.235499661	0.917784541	1.90415198	1.557763493
e14-deletion	-6.630253402	-4.05852551	-2.828224227	-2.180605001	-3.533163682	-4.909230113	-3.809505817	-2.807637515	-1.602350058	-1.405737499	-2.016766784	-4.371753612	-4.621934255	-3.715204298	-4.997036765	-2.109674437	-0.813799559	-2.622112531	-0.051723922	-1.979240986	-0.093887254	-1.894014997	-1.094357009	-3.067447951	-0.501906568	3.19922854	1.369899409	-0.631620121	-0.39791985	1.681855002	-1.062667682	0.447009163	-2.047404868	-1.35303832	-2.428591746	-1.940385544	-3.139517102	-1.80425991	-0.670231799	-1.822262686	-0.732176411	-1.122709689	-0.513389361	-0.624248285
efeU-repair	-0.223167089	-3.325235019	-4.281845107	-4.241042268	-2.464114005	-0.185390643	-4.039088598	-2.630829727	-2.649980825	-4.162140584	3.782545223	-0.183890201	1.060567305	-0.285428795	1.445712314	0.15365831	2.022062793	-0.626988455	3.21228322	0.057546517	3.861166206	1.892088762	0.201992242	3.05301425	-1.854975854	-2.443841426	-1.513995689	-1.10736293	-1.652886954	-1.363005105	-1.370191789	-2.579255825	0.197354501	2.639607638	-0.299798475	0.032170241	-0.451625107	-2.315768587	-2.492034216	-1.395346624	0.133533558	-1.663585285	-2.631956073	-2.909851233
entC-menF-KO	-0.124916916	-1.319581887	-2.699239468	-3.130509853	-1.498489911	0.613127137	-1.523279255	-0.943792999	-1.571444677	-2.104952407	0.358307167	-1.479723062	0.258319336	-0.110743371	-1.391807144	-0.191606518	2.312365344	-0.992804537	-0.310640564	-0.114431171	-0.002694082	2.449412292	-0.45956854	2.692459296	0.74460072	0.183583259	0.6070499	1.191047014	1.368740199	0.922814664	0.967244414	0.812314338	-0.059587484	1.69429444	-0.33524399	-0.282188811	0.444589823	-0.020346994	0.650772495	1.205613875	1.425600797	1.406743391	-0.069281169	-0.227695106
fimbriae	3.158460378	3.208699192	3.903411775	3.340165151	4.322109365	2.460175946	2.020219661	3.792994339	2.796112705	4.176802792	-2.098075628	-0.664125638	-0.836983714	0.281471012	-0.930962285	0.626296772	-1.049709839	0.424222133	5.355347006	3.59806046	4.677237679	3.845253492	2.860153903	4.662746973	5.020817947	1.915427116	5.77137744	5.083722413	5.756091961	6.212104779	5.312166158	1.235594752	6.071277341	7.442322513	7.453850403	6.831063811	12.71210055	6.654666179	4.685794294	9.176400752	10.82776737	8.478765669	3.836375699	4.598516616
flu-yeeRS	0.172614535	0.68716848	1.355346636	2.709112084	1.996224186	-0.402164218	0.928872692	1.43720525	0.876319274	-0.224320551	-4.781459856	-3.24303397	-6.006444765	-3.120647468	-5.308690192	-2.76677383	-3.999763378	-3.821053521	-1.52069901	-2.88252979	-1.621338665	-2.595425052	-3.084783662	-2.40172825	2.137239759	3.305997554	1.671818498	-0.141623653	-1.599765005	0.475880281	1.800070651	0.756554527	-0.371005475	-0.192135398	-0.578518925	-2.087126381	1.625335194	2.10676401	2.799407175	3.757546118	2.445301112	4.29168548	0.355830307	3.259842113
fur-KO	-2.635141137	-0.267858544	0.389293257	-0.849748225	-0.489477461	-3.413866914	-0.166345036	-0.202188752	-1.497192143	0.205297062	1.748814364	1.067976464	-1.561468178	0.593891005	-0.204379496	0.105832696	0.322407283	0.391761677	0.051991689	-1.221055871	-0.334338017	-1.164072239	-0.999163403	-0.86636271	0.853611496	0.601203586	-0.470029496	-0.436615816	-0.961135085	0.474730553	0.911014201	0.426788507	2.655193301	2.274842154	1.939575863	2.154987953	0.564803112	1.875429574	1.151207938	1.434126951	1.506896389	0.905793828	0.860584994	1.296955644
gadWX-KO	-5.265927192	-4.506971592	-4.303691985	-3.837746727	-4.520038818	-4.33214323	-4.330023543	-3.921729701	-4.768214006	-5.400319224	-3.943534128	-3.661293071	-4.077825126	-3.898641466	-3.787741221	-3.714716433	-4.228739033	-3.343858249	-1.243101391	-1.417723194	-1.674671134	-1.872714256	-1.302578386	-1.740558669	-2.828472086	-1.102184699	-1.262661761	-2.191649523	-3.25760723	-1.699142228	-2.594697486	-2.927951315	-2.729566723	-2.692649079	-3.311582402	-2.713507462	-1.139249627	-2.754228833	-2.421779826	-1.420257241	-1.709183149	-2.687553108	-2.838223872	-2.375202484
insertion	-2.389349662	-1.80624222	-0.873577641	-0.719499424	-3.457392543	-0.810166561	-1.509807667	-3.191049347	0.017575579	0.189507044	-1.029972988	-4.958492015	-2.850786293	-4.557051864	-3.647569563	-4.741096731	-1.872066893	-4.843787796	-2.709016469	-2.224924585	-2.2806909	-1.349938309	-3.482957016	-2.559502069	-2.867587905	-1.223996168	-2.120828958	-2.227573616	-1.724716392	-1.89440041	-1.422649291	-1.664010599	-3.704055761	-3.881413201	-4.553494828	-2.034842275	-0.632331998	-3.064701144	-3.247079953	-2.431703056	-1.385198895	-2.991447714	-2.123325909	-2.092454748
iron-related	-5.553331336	-4.070993269	-0.638560072	1.040222336	-1.43267684	-7.300226078	-4.968494301	-1.764829553	-2.21671773	-4.115710355	-8.233975106	-0.74851391	-4.265740323	-1.240194633	-0.796736362	-2.437943531	-9.569686776	-0.546660247	-8.277636476	-1.088231057	-5.804276929	-6.269960703	0.384390142	-6.891745633	-2.415974167	0.609991289	-1.08326025	-5.927080055	-6.680492044	-1.970290836	-3.88766037	-4.361782169	0.399113754	-3.869833369	0.910458081	-1.057217085	-1.463369681	-2.136776825	-1.177248766	-0.215831416	0.258498678	-0.706085144	-2.519277852	-1.139917578
lipopolysaccharide	-7.750167813	-3.672487148	-0.731591632	-1.079545802	-2.103373263	-5.650065522	-3.995784763	-2.676050847	-2.65822201	-0.525012357	1.224688233	1.459021272	-2.675882781	0.688170657	-0.786530935	0.374911663	5.549284809	1.516523109	3.162714494	4.202276976	3.637730362	2.511757236	2.662199319	-0.485603002	1.287448523	7.385409621	1.998225475	2.780280702	2.072131166	2.264437786	1.946672167	3.341637193	-0.395381061	1.768868836	0.668238979	-0.340957797	1.631758582	3.037793577	1.671738006	5.218810606	4.651716383	3.152690915	3.188179586	2.601261422
membrane	-6.080523813	-4.79064789	-3.601688717	-3.993578705	-4.152221522	-6.092906527	-4.929220943	-5.066323046	-3.810537623	-3.440071552	-2.329494774	-2.626833858	-3.640269711	-2.690347937	-4.963948236	-2.793249129	-2.283708044	-3.840301472	0.955776919	-0.118997215	1.801151894	-0.132126053	-0.416530168	-0.287377794	0.807908379	-2.710923104	-1.056959977	-0.308873031	0.099165045	-1.07207753	1.086472219	-0.611044988	1.729785284	0.472546514	1.923579298	1.587702982	2.306839668	-1.00042303	-0.083128539	3.128038423	3.67171518	2.961193785	-0.788937643	-0.713387711
nitrate-related	1.325392297	-0.9340884	-1.374200138	-1.68054085	-0.564679093	0.303256954	-0.489722941	0.167948142	-0.939979982	-2.145635744	-0.267489739	-0.818225326	-1.032929145	-1.195852718	-1.296521793	0.094333585	-0.433766594	-0.291059383	1.09417322	-0.660784651	1.614659028	0.953508311	-0.63506465	0.904714602	-0.451568744	0.596618231	-0.552755715	-0.491342192	0.234113628	-1.24106334	0.079479685	-0.245544078	0.296741195	1.686869486	-0.239387904	1.858490716	0.778217974	1.161202963	1.242084633	0.370994716	1.196380808	0.867424392	0.271277697	1.147024876
proVWX	-6.783639187	-7.407685137	-8.867208156	-8.65132658	-8.174628547	-7.048521323	-7.333843564	-7.543265013	-9.175775383	-9.674527391	-11.20828885	-14.07096877	-9.054801334	-13.05665895	-8.501769258	-9.695138217	-12.20083275	-9.541688192	-6.717679482	-5.483072797	-6.506019284	-7.537659877	-4.843152966	-6.145321563	-7.92010311	-8.650102368	-7.70672287	-7.911872011	-7.81883923	-7.654889615	-8.1140182	-8.820200483	-11.42318556	-11.28986126	-10.24420788	-9.565119938	-3.055209929	-7.972949766	-7.926013103	-5.94633244	-5.713779007	-6.755035645	-7.023601353	-7.755472087
purR-KO	2.298045597	4.777647128	3.637362475	4.50931628	3.404965711	5.054111965	4.517095025	3.696652563	4.341492422	5.414238938	5.904212979	4.711344162	5.969999282	4.294933795	4.306060595	5.181305858	5.907982699	3.981229328	5.142390772	5.236259213	4.119840367	4.791804423	4.995556145	5.107806053	4.28509651	3.851911293	3.099153003	5.80931187	6.69402599	4.055583075	5.192779025	5.513675818	4.16237579	4.817842792	5.085005111	5.566809325	3.126395928	5.792125252	4.814160926	4.985750098	3.875035237	4.965162441	5.553788902	4.511856018
sgrT	0.420346687	0.27457344	-1.64079	-0.80402103	-0.444791938	0.294513793	-0.017032355	0.005228057	-2.781321508	-1.988093935	-4.996839618	-2.161797404	-3.090633634	-2.028862076	-2.813830269	-3.138674058	-5.610638266	-2.449696502	-4.586685752	-2.482624322	-5.07848406	-3.841170977	-2.24184529	-2.859150247	-0.883168618	-2.652495096	-1.027592004	-0.782410531	-0.972692224	-0.784490374	-0.831033938	0.554735811	-2.76165518	-4.424638511	-1.217346322	-3.61973383	-0.921682756	-0.442834093	0.236710166	-1.451139263	-1.322271192	-1.390049208	-0.396368135	-0.428127646
thrA-KO	-0.89974588	0.488615597	0.340812462	0.777549569	0.457380491	-0.398228742	-0.08620381	0.288807177	-0.530813729	0.347139261	-0.22968494	0.476412665	-0.501598299	0.118032134	-0.864011561	-0.157695774	-0.578142458	0.260755716	1.77054142	0.643181665	1.275556652	-0.542173632	0.751463881	0.30756649	-0.794829672	-1.354590092	1.313144147	1.214926372	1.740388436	1.46513276	-1.540414335	-0.743235404	1.499536522	1.250171785	1.313643593	1.80737548	-0.177562744	-1.107504472	-1.552818518	-1.017809423	0.821088362	-1.277429845	-1.190254504	-1.730478987
translation	-3.361728044	2.531538184	10.102696	6.372806199	6.953599618	-3.708034343	1.158322998	7.746787367	3.10125977	6.770895196	4.837843119	7.216283684	1.655587241	7.51932063	4.238261622	6.347605374	1.527408472	7.526483906	3.267979203	5.788047484	3.926962499	0.947188965	6.649524667	-0.05461278	8.970671304	8.895064892	7.586780658	3.807182255	3.646497041	7.911018278	7.920382996	8.869085298	4.239124159	1.171001112	6.199172945	0.882950291	0.588615885	10.68004773	9.973259905	8.801484322	6.099316148	8.658882553	10.6665577	10.54059503
uncharacterized-1	-3.645151252	-2.816061929	-5.956254372	-5.42119356	-4.183848741	-3.535559202	-2.376123865	-3.958970483	-3.964292282	-5.222405402	2.159708827	7.228674771	1.40759881	7.473363279	0.00877418	-0.791761424	3.886200756	-1.488731664	1.641464833	-1.575294704	1.658501485	1.639924704	-1.243956312	1.88732321	-2.009614253	-1.748387739	-0.161141571	0.725661898	1.199445317	0.282968825	-1.272824613	-1.663958376	12.18337494	13.13096178	10.56079885	12.2279806	1.618681734	-0.515778331	-0.596598959	0.471400195	0.400878368	-0.120552008	-0.299579543	-1.781025941
uncharacterized-2	5.566935244	10.85805748	1.644633852	7.267806684	9.185385	6.696089284	10.22641285	9.640660111	4.444673737	3.82109553	-1.041511687	3.592947896	4.165817489	3.961084717	3.918418233	4.338700659	5.626558963	2.868136563	5.822152122	6.187774039	5.581458178	6.158739427	6.158293292	5.459908516	4.735909616	8.853691174	5.719819292	5.560832681	7.535586084	4.681829627	2.10741926	3.049220241	6.536391969	5.318924163	6.041051159	4.237857906	6.606773339	7.195496665	6.417847444	6.921567657	6.974921703	6.174814393	6.838306083	7.183780542
uncharacterized-3	7.243063811	7.937063177	4.001854158	5.908148749	6.059513058	6.779477812	7.734384386	5.511145811	5.686514198	4.277575771	-3.106340454	-1.059383428	0.524100305	-0.375890066	-0.145282789	-0.853661426	-1.229261748	-2.28089291	1.114666962	-1.437309833	0.721516627	0.5840605	-1.758184742	0.898038456	-0.473109449	0.637827838	-2.543512628	0.966948015	0.991838028	-2.516128216	-1.965832814	-0.79139408	-0.959264191	0.625385977	-1.985745165	1.483638328	2.061903467	0.597885006	0.951011322	-0.703041662	-2.98035211	-0.556577415	0.490783528	0.216192179
uncharacterized-4	-0.925303764	-0.206117503	0.47676515	-0.766701403	-1.332382748	-0.713809078	0.625763645	-1.003022452	0.307222315	1.599295171	-1.459339041	-2.308347346	-1.62321182	-1.523774673	-3.091784858	-1.917081808	-2.780751914	-2.22545223	-1.799662726	-1.278159742	-2.158353998	-1.426022702	-1.024352071	-0.709322588	0.710722512	-2.526325799	-0.827833716	-0.405103368	0.107534595	-1.145934404	0.821721789	0.991895888	-0.761663293	-1.20544652	-1.418654715	-0.039069695	0.316019422	-0.893811132	-1.435679384	-0.34292835	-0.228293966	-0.309693811	-1.148410833	-1.123131613
uncharacterized-5	-5.216404169	-1.888037203	3.814305726	1.278280419	1.10216699	-3.381039595	-1.879184165	1.238531038	1.104162236	3.556419208	1.115547366	3.135309004	0.662821218	3.622983864	-0.218526345	3.830723543	-1.572526006	4.187133193	-1.791854812	0.838487601	-1.463798172	-2.640510901	1.085510583	-3.25135359	-1.570683336	-1.829236988	0.0238247	-0.781194674	-1.334324561	0.017925089	-0.085302836	0.276154169	1.884713933	-0.703012028	2.388995295	-0.405625372	-6.969898466	1.26515542	1.090490842	-0.651180073	-2.097417365	-0.539453641	1.56994457	1.220251524
uncharacterized-6	-3.170703289	0.212319471	-2.130819319	-1.562319622	-1.447600153	-1.772673767	-0.070927339	-2.737049095	-0.489146642	-1.194453534	-1.600931779	-2.435408334	-1.530934975	-3.348573317	-1.588411135	-1.276650075	1.408365004	-1.875938416	5.150746242	5.250635667	5.159343844	6.543729385	4.401289411	5.377500745	3.077747485	-6.242350369	2.258452908	5.400645037	6.306205024	2.36132124	2.940994273	-6.781949793	3.309909413	4.834199857	3.73235092	5.637352235	8.219437854	0.234663029	-0.551156661	4.39973388	6.380640702	4.323976658	0.845431908	0.069787261
ydcI-KO	0.919709369	0.885515685	0.465137015	1.130019552	0.56737266	1.561048862	0.605844598	0.511270602	0.976762399	1.099111418	0.636826952	0.316144101	1.403067472	0.312853955	0.781868694	0.650464221	2.263334174	0.120568712	0.774411679	1.25449901	1.766909191	0.696539495	1.089035677	0.827857598	1.32794055	1.84657298	0.58219659	0.56039491	1.250893014	0.648103293	1.605573701	0.583644182	-1.328828444	-0.59080819	-1.08019916	-0.987931808	0.634402694	1.611777513	1.871867384	0.775003805	0.86365594	0.41885954	1.715211333	1.560307134
yheO-KO	-0.42863075	0.106279155	0.541747628	-0.019164922	0.331820407	-0.33414128	0.197743777	0.135514597	0.231646662	-0.162160292	1.209875229	1.467348194	0.955679301	0.639066929	0.865153221	0.444890715	0.862807049	1.622850237	1.215410101	1.405430241	1.236826301	1.413831824	1.543358992	0.95056596	1.020647151	0.9141799	2.109129844	1.010234948	1.167167967	1.918848368	0.852939995	0.390476308	-0.120774009	-0.540569897	-0.036039324	-0.261714008	1.094205369	0.533930363	0.71981934	1.109641213	0.289831978	1.466783411	1.538613683	0.775348384
